# Supplementary material for: Stepwise reduction of an asymmetric π-expanded pyracylene towards the crystalline radical trianion
Source: Chem Sci. 2025 Jan 13;16(7):3211–7. doi: 10.1039/d4sc08255a (PMC11744371; doi:10.1039/d4sc08255a)
Supplement: SC-016-D4SC08255A-s002 [file SC-016-D4SC08255A-s002.cif]

# Supplementary Information (SI) for Chemical Science.
# This journal is © The Royal Society of Chemistry 2025

####################################################################### 
# 
# This file contains crystal structure data downloaded from the 
# Cambridge Structural Database (CSD) hosted by the Cambridge 
# Crystallographic Data Centre (CCDC).
# 
# Full information about CCDC data access policies and citation 
# guidelines are available at http://www.ccdc.cam.ac.uk/access/V1 
# 
# Audit and citation data items may have been added by the CCDC. 
# Please retain this information to preserve the provenance of 
# this file and to allow appropriate attribution of the data. 
# 
#######################################################################

data_K_1_1
_database_code_depnum_ccdc_archive 'CCDC 2392158'
loop_
_audit_author_name
_audit_author_address
'Zheng Wei'
;University at Albany, State University of New York
United States of America
;
_audit_update_record             
;
2024-10-18 deposited with the CCDC.	2025-01-13 downloaded from the CCDC.
;

#=====================================================================
# start Validation Reply Form


_vrf_FORMU01_K_1_1               
;
RESPONSE: 
In each unit cell, 8 severely disordered n-hexane molecules
were removed by Olex2's Solvent Mask subroutine so they are not included in
the structure model and _atom_site_* section of cif file. But the reported
formula includes the solvents, which causes the atom counts discrepancy.
;


_vrf_CELLZ01_K_1_1               
;
RESPONSE: 
In each unit cell, 8 severely disordered n-hexane molecules
were removed by Olex2's Solvent Mask subroutine so they are not included in
the structure model and _atom_site_* section of cif file. But the reported
formula includes the solvents, which causes the formula discrepancy
between the one calculated from atom_site data and the reported one.
;

_vrf_PLAT041_K_1_1               
;
RESPONSE: 
In each unit cell, 8 severely disordered n-hexane molecules
were removed by Olex2's Solvent Mask subroutine so they are not included in
the structure model and _atom_site_* section of cif file. But the reported
formula includes the solvents, which causes the discrepancy between the
calculated SumFormula and the reported SumFormula.
;

_vrf_PLAT042_K_1_1               
;
RESPONSE: 
In each unit cell, 8 severely disordered n-hexane molecules
were removed by Olex2's Solvent Mask subroutine so they are not included in
the structure model and _atom_site_* section of cif file. But the reported
MoietyFormula includes the solvents, which causes the discrepancy.
;

_vrf_PLAT068_K_1_1               
;
RESPONSE: 
In each unit cell, 8 severely disordered n-hexane molecules
were removed by Olex2's Solvent Mask subroutine so they are not included in
the structure model and _atom_site_* section of cif file. The reported F000
counts these solvent molecules while the calculated F000 does not,
which causes the discrepancy between these two.
;

_vrf_PLAT606_K_1_1               
;
RESPONSE: 
Olex2's Solvent Mask subroutine was applied to remove 8 severely 
disordered n-hexane molecules in the unit cell, thus leaving large voids.
;

_vrf_PLAT868_K_1_1               
;
RESPONSE: 
In each unit cell, there are 8 severely disordered 
n-hexane molecules that can not be modeled by 
disorders. So Olex2's Solvent Mask subroutine was 
applied to remove them.
;

_vrf_PLAT933_K_1_1               
;
RESPONSE: 
These reflections were omitted during refinement since they were 
truncated by the beam stop.
;


_vrf_ABSMU01_K_1_1               
;
RESPONSE: 
Data collection was performed by synchrotron X-ray diffraction (wavelength 
0.41328 A). 
;


_vrf_PLAT092_K_1_1               
;
RESPONSE: 
Data collection was performed by synchrotron X-ray diffraction (wavelength 
0.41328 A). 
;
# end Validation Reply Form 
#=====================================================================


_audit_creation_date             2022-09-30
_audit_creation_method           
;
Olex2 1.5
(compiled 2022.04.07 svn.rca3783a0 for OlexSys, GUI svn.r6498)
;
_shelx_SHELXL_version_number     2019/2
_chemical_name_common            ?
_chemical_name_systematic        ?
_chemical_formula_moiety         
;
C102 H102, C12 H30 K O6, 2(C6 H14)
;
_chemical_formula_sum            'C126 H160 K O6'
_chemical_formula_weight         1809.63
_chemical_absolute_configuration ?
_chemical_melting_point          ?
loop_
_atom_type_symbol
_atom_type_description
_atom_type_scat_dispersion_real
_atom_type_scat_dispersion_imag
_atom_type_scat_source
C C -0.0001 0.0005 'International Tables Vol C Tables 4.2.6.8 and 6.1.1.4'
H H 0.0000 0.0000 'International Tables Vol C Tables 4.2.6.8 and 6.1.1.4'
K K 0.0813 0.0847 'International Tables Vol C Tables 4.2.6.8 and 6.1.1.4'
O O 0.0017 0.0018 'International Tables Vol C Tables 4.2.6.8 and 6.1.1.4'

_shelx_space_group_comment       
;
The symmetry employed for this shelxl refinement is uniquely defined
by the following loop, which should always be used as a source of
symmetry information in preference to the above space-group names.
They are only intended as comments.
;
_space_group_crystal_system      orthorhombic
_space_group_IT_number           36
_space_group_name_H-M_alt        'C m c 21'
_space_group_name_Hall           'C 2c -2'
loop_
_space_group_symop_operation_xyz
'x, y, z'
'-x, -y, z+1/2'
'x, -y, z+1/2'
'-x, y, z'
'x+1/2, y+1/2, z'
'-x+1/2, -y+1/2, z+1/2'
'x+1/2, -y+1/2, z+1/2'
'-x+1/2, y+1/2, z'

_cell_length_a                   26.623(2)
_cell_length_b                   12.2818(9)
_cell_length_c                   36.081(3)
_cell_angle_alpha                90
_cell_angle_beta                 90
_cell_angle_gamma                90
_cell_volume                     11797.7(16)
_cell_formula_units_Z            4
_cell_measurement_reflns_used    9963
_cell_measurement_temperature    100(2)
_cell_measurement_theta_max      17.15
_cell_measurement_theta_min      2.24
_shelx_estimated_absorpt_T_max   0.999
_shelx_estimated_absorpt_T_min   0.997
_exptl_absorpt_coefficient_mu    0.035
_exptl_absorpt_correction_T_max  0.6372
_exptl_absorpt_correction_T_min  0.5430
_exptl_absorpt_correction_type   multi-scan
_exptl_absorpt_process_details   
;
SADABS-2016/2 (Bruker, 2016/2) was used for absorption correction.
wR2(int) was 0.1316 before and 0.0723 after correction.
The Ratio of minimum to maximum transmission is 0.8522.
The \l/2 correction factor is not present.
;
_exptl_absorpt_special_details   ?
_exptl_crystal_colour            black
_exptl_crystal_colour_primary    black
_exptl_crystal_density_diffrn    1.019
_exptl_crystal_density_meas      'not measured'
_exptl_crystal_density_method    none
_exptl_crystal_description       block
_exptl_crystal_F_000             3932
_exptl_crystal_size_max          0.09
_exptl_crystal_size_mid          0.04
_exptl_crystal_size_min          0.02
_exptl_transmission_factor_max   ?
_exptl_transmission_factor_min   ?
_diffrn_reflns_av_R_equivalents  0.0790
_diffrn_reflns_av_unetI/netI     0.0716
_diffrn_reflns_Laue_measured_fraction_full 0.999
_diffrn_reflns_Laue_measured_fraction_max 0.998
_diffrn_reflns_limit_h_max       38
_diffrn_reflns_limit_h_min       -38
_diffrn_reflns_limit_k_max       17
_diffrn_reflns_limit_k_min       -17
_diffrn_reflns_limit_l_max       51
_diffrn_reflns_limit_l_min       -51
_diffrn_reflns_number            227228
_diffrn_reflns_point_group_measured_fraction_full 0.999
_diffrn_reflns_point_group_measured_fraction_max 0.997
_diffrn_reflns_theta_full        14.357
_diffrn_reflns_theta_max         17.232
_diffrn_reflns_theta_min         0.889
_diffrn_ambient_temperature      100(2)
_diffrn_detector_area_resol_mean 30
_diffrn_measured_fraction_theta_full 0.999
_diffrn_measured_fraction_theta_max 0.998
_diffrn_detector                 
;
DECTRIS PILATUS3 X 2M(CdTe) pixel array detector
;
_diffrn_detector_type            'CMOS pixel array detector'
_diffrn_measurement_device_type  'Huber 4-circle diffractometer'
_diffrn_measurement_method       'phi rotation'
_diffrn_radiation_collimation    '0.2 mm sinlge-pinhole'
_diffrn_radiation_monochromator  'Si(111) & Si(311)'
_diffrn_radiation_probe          x-ray
_diffrn_radiation_type           Synchrotron
_diffrn_radiation_wavelength     0.41328
_diffrn_source                   synchrotron
_diffrn_source_type              
"Insertion Device, Station 15 ID-B, APS, Argonne Nat'l Lab"
_diffrn_source_current           103.0
_diffrn_source_power             103.0
_diffrn_source_voltage           1000.0
_diffrn_standards_number         0
_reflns_Friedel_coverage         0.969
_reflns_Friedel_fraction_full    0.999
_reflns_Friedel_fraction_max     0.996
_reflns_number_gt                16184
_reflns_number_total             18484
_reflns_special_details          
;
 Reflections were merged by SHELXL according to the crystal
 class for the calculation of statistics and refinement.
 
 Structure factors included contributions from the .fab file.
 
 _reflns_Friedel_fraction is defined as the number of unique
 Friedel pairs measured divided by the number that would be
 possible theoretically, ignoring centric projections and
 systematic absences.
;
_reflns_threshold_expression     'I > 2\s(I)'
_computing_cell_refinement       'SAINT V8.38A (Bruker, 2018)'
_computing_data_collection       'APEX3 v.2017.3-0 (Bruker AXS Inc., 2017)'
_computing_data_reduction        'SAINT V8.38A (Bruker, 2018)'
_computing_molecular_graphics    'Olex2 1.5 (Dolomanov et al., 2009)'
_computing_publication_material  'Olex2 1.5 (Dolomanov et al., 2009)'
_computing_structure_refinement  'SHELXL-2019/2 (Sheldrick, 2019)'
_computing_structure_solution    'SHELXT 2014/5 (Sheldrick, 2014)'
_refine_diff_density_max         0.735
_refine_diff_density_min         -0.497
_refine_diff_density_rms         0.066
_refine_ls_abs_structure_details 
;
 Flack x determined using 7130 quotients [(I+)-(I-)]/[(I+)+(I-)]
 (Parsons, Flack and Wagner, Acta Cryst. B69 (2013) 249-259).
;
_refine_ls_abs_structure_Flack   -0.01(5)
_refine_ls_extinction_coef       0.0033(8)
_refine_ls_extinction_expression Fc^*^=kFc[1+0.001xFc^2^\l^3^/sin(2\q)]^-1/4^
_refine_ls_extinction_method     'SHELXL-2019/2 (Sheldrick 2019)'
_refine_ls_goodness_of_fit_ref   1.035
_refine_ls_hydrogen_treatment    constr
_refine_ls_matrix_type           full
_refine_ls_number_parameters     899
_refine_ls_number_reflns         18484
_refine_ls_number_restraints     1091
_refine_ls_R_factor_all          0.0732
_refine_ls_R_factor_gt           0.0663
_refine_ls_restrained_S_all      1.059
_refine_ls_shift/su_max          0.001
_refine_ls_shift/su_mean         0.000
_refine_ls_structure_factor_coef Fsqd
_refine_ls_weighting_details     
'w=1/[\s^2^(Fo^2^)+(0.1332P)^2^+1.4497P] where P=(Fo^2^+2Fc^2^)/3'
_refine_ls_weighting_scheme      calc
_refine_ls_wR_factor_gt          0.1843
_refine_ls_wR_factor_ref         0.1943
_refine_special_details          ?
_olex2_refinement_description    
;
1. Fixed Uiso
 At 1.2 times of:
  All C(H) groups, All C(H,H) groups
 At 1.5 times of:
  All C(H,H,H) groups
2. Restrained distances
 O2-C55 = O2-C56 = O1-C54 = O1-C53 = O3-C58 = O3-C57 = O4-C59 = O4-C60
 1.43 with sigma of 0.02
 C57_$1-C57 = C60-C60_$1
 1.54 with sigma of 0.02
 C55-C54
 1.54 with sigma of 0.02
 O1A-C53A
 1.43 with sigma of 0.02
 C42-C43 \\sim C42-C43A
 with sigma of 0.02
 C43-C44 \\sim C43A-C44A
 with sigma of 0.02
 C43-C48 \\sim C43A-C48A
 with sigma of 0.02
 C44-C45 \\sim C44A-C45A
 with sigma of 0.02
 C46-C50 \\sim C46A-C50A
 with sigma of 0.04
 C45-C46 \\sim C45A-C46A
 with sigma of 0.02
 C45-C47 \\sim C45A-C47A
 with sigma of 0.04
 C46-C52 \\sim C46A-C52A
 with sigma of 0.04
 C46-C47 \\sim C46A-C47A
 with sigma of 0.02
 C46-C49 \\sim C46A-C49A
 with sigma of 0.02
 C50-C51 \\sim C50A-C51A
 with sigma of 0.04
 C47-C48 \\sim C47A-C48A
 with sigma of 0.02
 C45-C49 \\sim C45A-C49A
 with sigma of 0.04
 C49-C50 \\sim C49A-C50A
 with sigma of 0.02
 C49-C51 \\sim C49A-C51A
 with sigma of 0.02
 C49-C52 \\sim C49A-C52A
 with sigma of 0.02
 C46-C48 \\sim C46A-C48A
 with sigma of 0.04
 C46-C51 \\sim C46A-C51A
 with sigma of 0.04
 C47-C49 \\sim C47A-C49A
 with sigma of 0.04
 C42-C44 \\sim C42-C44A
 with sigma of 0.04
 C42-C48 \\sim C42-C48A
 with sigma of 0.04
 C43-C45 \\sim C43A-C45A
 with sigma of 0.04
 C43-C47 \\sim C43A-C47A
 with sigma of 0.04
 C50-C52 \\sim C50A-C52A
 with sigma of 0.04
 C44-C46 \\sim C44A-C46A
 with sigma of 0.04
 C51-C52 \\sim C51A-C52A
 with sigma of 0.04
 C44-C48 \\sim C44A-C48A
 with sigma of 0.04
 C32-C33 \\sim C32A-C33A
 with sigma of 0.02
 C39-C40 \\sim C39A-C40A
 with sigma of 0.04
 C35-C41 \\sim C35A-C41A
 with sigma of 0.04
 C32-C37 \\sim C32A-C37A
 with sigma of 0.02
 C34-C36 \\sim C34A-C36A
 with sigma of 0.04
 C1-C32 \\sim C1-C32A
 with sigma of 0.02
 C33-C34 \\sim C33A-C34A
 with sigma of 0.02
 C34-C35 \\sim C34A-C35A
 with sigma of 0.02
 C40-C41 \\sim C40A-C41A
 with sigma of 0.04
 C35-C39 \\sim C35A-C39A
 with sigma of 0.04
 C35-C36 \\sim C35A-C36A
 with sigma of 0.02
 C35-C38 \\sim C35A-C38A
 with sigma of 0.02
 C36-C38 \\sim C36A-C38A
 with sigma of 0.04
 C36-C37 \\sim C36A-C37A
 with sigma of 0.02
 C34-C38 \\sim C34A-C38A
 with sigma of 0.04
 C38-C39 \\sim C38A-C39A
 with sigma of 0.02
 C38-C40 \\sim C38A-C40A
 with sigma of 0.02
 C35-C37 \\sim C35A-C37A
 with sigma of 0.04
 C35-C40 \\sim C35A-C40A
 with sigma of 0.04
 C1-C33 \\sim C1-C33A
 with sigma of 0.04
 C1-C37 \\sim C1-C37A
 with sigma of 0.04
 C32-C34 \\sim C32A-C34A
 with sigma of 0.04
 C32-C36 \\sim C32A-C36A
 with sigma of 0.04
 C39-C41 \\sim C39A-C41A
 with sigma of 0.04
 C33-C35 \\sim C33A-C35A
 with sigma of 0.04
 C33-C37 \\sim C33A-C37A
 with sigma of 0.04
 C38-C41 \\sim C38A-C41A
 with sigma of 0.02
 C24-C26 \\sim C24-C26A
 with sigma of 0.02
 C24-C27 \\sim C24-C27A
 with sigma of 0.02
 C24-C25 \\sim C24-C25A
 with sigma of 0.02
 C25A-C26A \\sim C26A-C27A \\sim C27A-C25A
 with sigma of 0.02
 O3-C57 \\sim O3A-C57A
 with sigma of 0.02
 O3-C58 \\sim O3A-C58A
 with sigma of 0.02
 K1-O3 \\sim K1-O3A
 with sigma of 0.02
 K1-C58 \\sim K1-C58A
 with sigma of 0.04
 C57-C58 \\sim C57A-C58A
 with sigma of 0.04
 K1-C57 \\sim K1-C57A
 with sigma of 0.04
 O4-C60 \\sim O4A-C60A
 with sigma of 0.02
 K1-O4 \\sim K1-O4A
 with sigma of 0.02
 C59-C60 \\sim C59A-C60A
 with sigma of 0.04
 K1-C59 \\sim K1-C59A
 with sigma of 0.04
 K1-C60 \\sim K1-C60A
 with sigma of 0.04
 O4-C59 \\sim O4A-C59A
 with sigma of 0.02
 O2-C54 \\sim O2A-C54A
 with sigma of 0.04
 O2-C55 \\sim O2A-C55A
 with sigma of 0.02
 K1-O1 \\sim K1-O1A
 with sigma of 0.02
 K1-O2 \\sim K1-O2A
 with sigma of 0.02
 C55-C56 \\sim C55A-C56A
 with sigma of 0.04
 C53-C54 \\sim C53A-C54A
 with sigma of 0.04
 C54-C55 \\sim C54A-C55A
 with sigma of 0.02
 O1-C53 \\sim O1A-C53A
 with sigma of 0.02
 O1-C54 \\sim O1A-C54A
 with sigma of 0.02
 K1-C55 \\sim K1-C55A
 with sigma of 0.04
 K1-C56 \\sim K1-C56A
 with sigma of 0.04
 O1-C55 \\sim O1A-C55A
 with sigma of 0.04
 O2-C56 \\sim O2A-C56A
 with sigma of 0.02
 K1-C53 \\sim K1-C53A
 with sigma of 0.04
 K1-C54 \\sim K1-C54A
 with sigma of 0.04
3. Uiso/Uaniso restraints and constraints
C43 \\sim C44 \\sim C45 \\sim C46 \\sim C47 \\sim C48 \\sim C49 \\sim C50 \\sim
C51 \\sim C52 \\sim C43A \\sim C44A \\sim C45A \\sim C46A \\sim C47A \\sim C48A
\\sim C49A \\sim C50A \\sim C51A \\sim C52A: within 2A with sigma of 0.01 and
sigma for terminal atoms of 0.02 within 2A
C32 \\sim C33 \\sim C34 \\sim C35 \\sim C36 \\sim C37 \\sim C38 \\sim C39 \\sim
C40 \\sim C41 \\sim C32A \\sim C38A \\sim C39A \\sim C40A \\sim C41A \\sim C34A
\\sim C35A \\sim C36A \\sim C33A \\sim C37A: within 2A with sigma of 0.01 and
sigma for terminal atoms of 0.02 within 2A
C24 \\sim C25 \\sim C26 \\sim C27 \\sim C26A \\sim C25A \\sim C27A: within 2A
with sigma of 0.01 and sigma for terminal atoms of 0.02 within 2A
O3 \\sim C57 \\sim C58 \\sim O3A \\sim C58A \\sim C57A: within 2A with sigma of
0.01 and sigma for terminal atoms of 0.02 within 2A
O4 \\sim C59 \\sim C60 \\sim C60A \\sim O4A \\sim C59A: within 2A with sigma of
0.01 and sigma for terminal atoms of 0.02 within 2A
O1 \\sim O2 \\sim C53 \\sim C54 \\sim C55 \\sim C56 \\sim O1A \\sim O2A \\sim
C53A \\sim C54A \\sim C55A \\sim C56A: within 2A with sigma of 0.001 and sigma
for terminal atoms of 0.02 within 2A
Uanis(C53A) = Uanis(C53)
4. Rigid body (RIGU) restrains
 O1, O2, C53, C54, C55, C56, O1A, O2A, C53A, C54A, C55A, C56A
 with sigma for 1-2 distances of 0.004 and sigma for 1-3 distances of 0.004
5. Others
 1*[Sof(O1)+Sof(O2)+Sof(C53)+Sof(H53A)+Sof(H53B)+Sof(H53C)+Sof(C54)+Sof(H54A)+
 Sof(H54B)+Sof(C55)+Sof(H55A)+Sof(H55B)+Sof(C56)+Sof(H56A)+Sof(H56B)+Sof(H56C)]+
 1*[Sof(O1A)+Sof(O2A)+Sof(C53A)+Sof(H53D)+Sof(H53E)+Sof(H53F)+Sof(C54A)+
 Sof(H54C)+Sof(H54D)+Sof(C55A)+Sof(H55C)+Sof(H55D)+Sof(C56A)+Sof(H56D)+
 Sof(H56E)+Sof(H56F)]=0.5 with esd of 0
 Sof(C43A)=Sof(C44A)=Sof(H44A)=Sof(C45A)=Sof(H45A)=Sof(C46A)=Sof(C47A)=
 Sof(H47A)=Sof(C48A)=Sof(H48A)=Sof(C49A)=Sof(C50A)=Sof(H50D)=Sof(H50E)=
 Sof(H50F)=Sof(C51A)=Sof(H51D)=Sof(H51E)=Sof(H51F)=Sof(C52A)=Sof(H52D)=
 Sof(H52E)=Sof(H52F)=1-FVAR(1)
 Sof(C43)=Sof(C44)=Sof(H44)=Sof(C45)=Sof(H45)=Sof(C46)=Sof(C47)=Sof(H47)=
 Sof(C48)=Sof(H48)=Sof(C49)=Sof(C50)=Sof(H50A)=Sof(H50B)=Sof(H50C)=Sof(C51)=
 Sof(H51A)=Sof(H51B)=Sof(H51C)=Sof(C52)=Sof(H52A)=Sof(H52B)=Sof(H52C)=FVAR(1)
 Sof(C32A)=Sof(C38A)=Sof(C39A)=Sof(H39D)=Sof(H39E)=Sof(H39F)=Sof(C40A)=
 Sof(H40D)=Sof(H40E)=Sof(H40F)=Sof(C41A)=Sof(H41D)=Sof(H41E)=Sof(H41F)=
 Sof(C34A)=Sof(H34A)=Sof(C35A)=Sof(C36A)=Sof(H36A)=Sof(C33A)=Sof(H33A)=
 Sof(C37A)=Sof(H37A)=1-FVAR(2)
 Sof(C32)=Sof(C33)=Sof(H33)=Sof(C34)=Sof(H34)=Sof(C35)=Sof(C36)=Sof(H36)=
 Sof(C37)=Sof(H37)=Sof(C38)=Sof(C39)=Sof(H39A)=Sof(H39B)=Sof(H39C)=Sof(C40)=
 Sof(H40A)=Sof(H40B)=Sof(H40C)=Sof(C41)=Sof(H41A)=Sof(H41B)=Sof(H41C)=FVAR(2)
 Sof(C26A)=Sof(H26D)=Sof(H26E)=Sof(H26F)=Sof(C25A)=Sof(H25D)=Sof(H25E)=
 Sof(H25F)=Sof(C27A)=Sof(H27D)=Sof(H27E)=Sof(H27F)=1-FVAR(3)
 Sof(C25)=Sof(H25A)=Sof(H25B)=Sof(H25C)=Sof(C26)=Sof(H26A)=Sof(H26B)=Sof(H26C)=
 Sof(C27)=Sof(H27A)=Sof(H27B)=Sof(H27C)=FVAR(3)
 Sof(O3A)=Sof(C58A)=Sof(H58D)=Sof(H58E)=Sof(H58F)=Sof(C57A)=Sof(H57C)=
 Sof(H57D)=1-FVAR(4)
 Sof(O3)=Sof(C57)=Sof(H57A)=Sof(H57B)=Sof(C58)=Sof(H58A)=Sof(H58B)=Sof(H58C)=
 FVAR(4)
 Sof(C60A)=Sof(H60A)=Sof(H60B)=Sof(O4A)=Sof(C59A)=Sof(H59A)=Sof(H59B)=
 Sof(H59C)=1-FVAR(5)
 Sof(O4)=Sof(C59)=Sof(H59D)=Sof(H59E)=Sof(H59F)=Sof(C60)=Sof(H60C)=Sof(H60D)=
 FVAR(5)
 Sof(O1)=Sof(O2)=Sof(C53)=Sof(H53A)=Sof(H53B)=Sof(H53C)=Sof(C54)=Sof(H54A)=
 Sof(H54B)=Sof(C55)=Sof(H55A)=Sof(H55B)=Sof(C56)=Sof(H56A)=Sof(H56B)=Sof(H56C)=
 FVAR(6)
 Sof(O1A)=Sof(O2A)=Sof(C53A)=Sof(H53D)=Sof(H53E)=Sof(H53F)=Sof(C54A)=Sof(H54C)=
 Sof(H54D)=Sof(C55A)=Sof(H55C)=Sof(H55D)=Sof(C56A)=Sof(H56D)=Sof(H56E)=
 Sof(H56F)=FVAR(7)
6.a Secondary CH2 refined with riding coordinates:
 C54(H54A,H54B), C55(H55A,H55B), C57(H57A,H57B), C60(H60C,H60D), C57A(H57C,
 H57D), C60A(H60A,H60B), C54A(H54C,H54D), C55A(H55C,H55D)
6.b Aromatic/amide H refined with riding coordinates:
 C4(H4), C5(H5), C12(H12), C13(H13), C15(H15), C18(H18), C20(H20), C33(H33),
 C34(H34), C36(H36), C37(H37), C44(H44), C45(H45), C47(H47), C48(H48),
 C44A(H44A), C45A(H45A), C47A(H47A), C48A(H48A), C34A(H34A), C36A(H36A),
 C33A(H33A), C37A(H37A)
6.c Fitted hexagon refined as free rotating group:
 C43(C44,C45,C46,C47,C48), C43A(C44A,C45A,C46A,C47A,C48A)
6.d Idealised Me refined as rotating group:
 C53(H53A,H53B,H53C), C56(H56A,H56B,H56C), C58(H58A,H58B,H58C), C59(H59D,H59E,
 H59F), C25(H25A,H25B,H25C), C26(H26A,H26B,H26C), C27(H27A,H27B,H27C), C29(H29A,
 H29B,H29C), C30(H30A,H30B,H30C), C31(H31A,H31B,H31C), C39(H39A,H39B,H39C),
 C40(H40A,H40B,H40C), C41(H41A,H41B,H41C), C50(H50A,H50B,H50C), C51(H51A,H51B,
 H51C), C52(H52A,H52B,H52C), C50A(H50D,H50E,H50F), C51A(H51D,H51E,H51F),
 C52A(H52D,H52E,H52F), C39A(H39D,H39E,H39F), C40A(H40D,H40E,H40F), C41A(H41D,
 H41E,H41F), C26A(H26D,H26E,H26F), C25A(H25D,H25E,H25F), C27A(H27D,H27E,H27F),
 C58A(H58D,H58E,H58F), C59A(H59A,H59B,H59C), C53A(H53D,H53E,H53F), C56A(H56D,
 H56E,H56F)
;
_atom_sites_solution_hydrogens   geom
_atom_sites_solution_primary     dual
_atom_sites_solution_secondary   difmap
loop_
_atom_site_label
_atom_site_type_symbol
_atom_site_fract_x
_atom_site_fract_y
_atom_site_fract_z
_atom_site_U_iso_or_equiv
_atom_site_adp_type
_atom_site_occupancy
_atom_site_site_symmetry_order
_atom_site_calc_flag
_atom_site_refinement_flags_posn
_atom_site_refinement_flags_adp
_atom_site_refinement_flags_occupancy
_atom_site_disorder_assembly
_atom_site_disorder_group
K1 K 0.500000 1.05184(6) 0.51464(4) 0.0636(3) Uani 1 2 d DS T P . .
O1 O 0.5300(2) 1.1769(4) 0.5758(2) 0.0565(11) Uani 0.307(3) 1 d D U P A -1
O2 O 0.5829(3) 1.1936(5) 0.5108(2) 0.0541(9) Uani 0.307(3) 1 d D U P A -1
O3 O 0.44575(18) 0.9088(5) 0.5584(2) 0.0648(17) Uani 0.583(14) 1 d D U P A 1
O4 O 0.4482(4) 0.9166(8) 0.4619(4) 0.099(2) Uani 0.60(3) 1 d D U P A 1
C53 C 0.5151(4) 1.1566(7) 0.6124(3) 0.065(2) Uani 0.307(3) 1 d D U P A -1
H53A H 0.492398 1.093773 0.612872 0.097 Uiso 0.307(3) 1 calc R U P A -1
H53B H 0.497599 1.220657 0.622205 0.097 Uiso 0.307(3) 1 calc R U P A -1
H53C H 0.544695 1.141253 0.627604 0.097 Uiso 0.307(3) 1 calc R U P A -1
C54 C 0.5716(3) 1.2507(6) 0.5736(3) 0.0542(10) Uani 0.307(3) 1 d D U P A -1
H54A H 0.602808 1.214621 0.582107 0.065 Uiso 0.307(3) 1 calc R U P A -1
H54B H 0.565500 1.315378 0.589311 0.065 Uiso 0.307(3) 1 calc R U P A -1
C55 C 0.5762(3) 1.2831(6) 0.5341(3) 0.0538(9) Uani 0.307(3) 1 d D U P A -1
H55A H 0.545554 1.322892 0.526530 0.065 Uiso 0.307(3) 1 calc R U P A -1
H55B H 0.605149 1.333035 0.531280 0.065 Uiso 0.307(3) 1 calc R U P A -1
C56 C 0.5894(6) 1.2376(9) 0.4742(4) 0.079(3) Uani 0.307(3) 1 d D U P A -1
H56A H 0.583792 1.180283 0.455809 0.119 Uiso 0.307(3) 1 calc R U P A -1
H56B H 0.623671 1.265941 0.471661 0.119 Uiso 0.307(3) 1 calc R U P A -1
H56C H 0.565296 1.296762 0.470265 0.119 Uiso 0.307(3) 1 calc R U P A -1
C57 C 0.4706(4) 0.8488(9) 0.5871(3) 0.066(2) Uani 0.583(14) 1 d D U P A 1
H57A H 0.459152 0.772231 0.585646 0.079 Uiso 0.583(14) 1 calc R U P A 1
H57B H 0.459152 0.878004 0.611237 0.079 Uiso 0.583(14) 1 calc R U P A 1
C58 C 0.3963(5) 0.9407(18) 0.5653(7) 0.092(5) Uani 0.583(14) 1 d D U P A 1
H58A H 0.396098 1.014037 0.576078 0.138 Uiso 0.583(14) 1 calc R U P A 1
H58B H 0.380732 0.889605 0.582762 0.138 Uiso 0.583(14) 1 calc R U P A 1
H58C H 0.377260 0.940983 0.542083 0.138 Uiso 0.583(14) 1 calc R U P A 1
C59 C 0.3955(5) 0.9127(17) 0.4628(6) 0.111(5) Uani 0.60(3) 1 d D U P A 1
H59D H 0.381865 0.962558 0.444148 0.167 Uiso 0.60(3) 1 calc R U P A 1
H59E H 0.383638 0.934592 0.487448 0.167 Uiso 0.60(3) 1 calc R U P A 1
H59F H 0.384198 0.838425 0.457523 0.167 Uiso 0.60(3) 1 calc R U P A 1
C60 C 0.4708(4) 0.8281(11) 0.4516(5) 0.101(3) Uani 0.60(3) 1 d D U P A 1
H60C H 0.459416 0.810433 0.426192 0.122 Uiso 0.60(3) 1 calc R U P A 1
H60D H 0.459416 0.768304 0.467966 0.122 Uiso 0.60(3) 1 calc R U P A 1
C1 C 0.44628(11) 0.4227(2) 0.35948(6) 0.0438(5) Uani 1 1 d D . . . .
C2 C 0.47308(10) 0.46566(19) 0.38952(6) 0.0405(5) Uani 1 1 d . . . . .
C3 C 0.45536(9) 0.50852(18) 0.42527(5) 0.0381(4) Uani 1 1 d . . . . .
C4 C 0.41008(9) 0.5181(2) 0.44518(6) 0.0401(4) Uani 1 1 d . . . . .
H4 H 0.379037 0.507578 0.432696 0.048 Uiso 1 1 calc R U . . .
C5 C 0.41002(8) 0.54298(18) 0.48321(6) 0.0374(4) Uani 1 1 d . . . . .
H5 H 0.378844 0.547286 0.495944 0.045 Uiso 1 1 calc R U . . .
C6 C 0.45508(8) 0.56182(16) 0.50314(5) 0.0325(3) Uani 1 1 d . . . . .
C7 C 0.500000 0.5574(2) 0.48212(7) 0.0335(5) Uani 1 2 d S T P . .
C8 C 0.500000 0.5317(2) 0.44505(7) 0.0355(5) Uani 1 2 d S T P . .
C9 C 0.47276(7) 0.56674(15) 0.54160(5) 0.0307(3) Uani 1 1 d . . . . .
C10 C 0.44643(7) 0.55588(15) 0.57551(5) 0.0306(3) Uani 1 1 d . . . . .
C11 C 0.39300(7) 0.57870(16) 0.57951(5) 0.0322(3) Uani 1 1 d . . . . .
C12 C 0.36811(8) 0.65116(18) 0.55524(6) 0.0361(4) Uani 1 1 d . . . . .
H12 H 0.386448 0.683767 0.535568 0.043 Uiso 1 1 calc R U . . .
C13 C 0.31803(9) 0.67564(19) 0.55939(6) 0.0400(4) Uani 1 1 d . . . . .
H13 H 0.302462 0.725072 0.542712 0.048 Uiso 1 1 calc R U . . .
C14 C 0.28942(8) 0.6282(2) 0.58815(6) 0.0405(4) Uani 1 1 d . . . . .
C15 C 0.31426(8) 0.56069(18) 0.61279(6) 0.0380(4) Uani 1 1 d . . . . .
H15 H 0.295685 0.528788 0.632476 0.046 Uiso 1 1 calc R U . . .
C16 C 0.36594(7) 0.53723(16) 0.60993(5) 0.0335(3) Uani 1 1 d . . . . .
C17 C 0.39265(7) 0.47791(17) 0.63891(5) 0.0338(3) Uani 1 1 d . . . . .
C18 C 0.36725(9) 0.4254(2) 0.66761(6) 0.0390(4) Uani 1 1 d . . . . .
H18 H 0.331586 0.423468 0.667198 0.047 Uiso 1 1 calc R U . . .
C19 C 0.39277(9) 0.3753(2) 0.69708(6) 0.0400(4) Uani 1 1 d . . . . .
C20 C 0.44496(9) 0.37954(19) 0.69709(6) 0.0373(4) Uani 1 1 d . . . . .
H20 H 0.462672 0.347208 0.717120 0.045 Uiso 1 1 calc R U . . .
C21 C 0.47250(7) 0.42977(17) 0.66863(5) 0.0329(4) Uani 1 1 d . . . . .
C22 C 0.44615(7) 0.47811(17) 0.63858(5) 0.0325(3) Uani 1 1 d . . . . .
C23 C 0.47315(7) 0.52014(16) 0.60715(5) 0.0307(3) Uani 1 1 d . . . . .
C24 C 0.36261(10) 0.3156(2) 0.72712(7) 0.0488(5) Uani 1 1 d D U . . .
C25 C 0.39551(14) 0.2797(4) 0.75954(9) 0.0612(10) Uani 0.861(6) 1 d D U P B 1
H25A H 0.417834 0.220834 0.751456 0.092 Uiso 0.861(6) 1 calc R U P B 1
H25B H 0.374149 0.253620 0.779806 0.092 Uiso 0.861(6) 1 calc R U P B 1
H25C H 0.415660 0.341442 0.768167 0.092 Uiso 0.861(6) 1 calc R U P B 1
C26 C 0.32221(14) 0.3938(3) 0.74352(9) 0.0584(9) Uani 0.861(6) 1 d D U P B 1
H26A H 0.338785 0.457167 0.754601 0.088 Uiso 0.861(6) 1 calc R U P B 1
H26B H 0.302831 0.355397 0.762563 0.088 Uiso 0.861(6) 1 calc R U P B 1
H26C H 0.299611 0.417933 0.723724 0.088 Uiso 0.861(6) 1 calc R U P B 1
C27 C 0.33647(16) 0.2185(3) 0.70914(10) 0.0597(9) Uani 0.861(6) 1 d D U P B 1
H27A H 0.313351 0.244464 0.689932 0.090 Uiso 0.861(6) 1 calc R U P B 1
H27B H 0.317603 0.178236 0.728000 0.090 Uiso 0.861(6) 1 calc R U P B 1
H27C H 0.361655 0.170557 0.697935 0.090 Uiso 0.861(6) 1 calc R U P B 1
C28 C 0.23347(9) 0.6541(2) 0.59093(8) 0.0473(5) Uani 1 1 d . . . . .
C29 C 0.20740(10) 0.5894(3) 0.62150(9) 0.0546(6) Uani 1 1 d . . . . .
H29A H 0.209729 0.511445 0.616000 0.082 Uiso 1 1 calc R U . . .
H29B H 0.171986 0.610855 0.622830 0.082 Uiso 1 1 calc R U . . .
H29C H 0.223734 0.604455 0.645293 0.082 Uiso 1 1 calc R U . . .
C30 C 0.22720(11) 0.7769(3) 0.59902(10) 0.0562(6) Uani 1 1 d . . . . .
H30A H 0.243313 0.794608 0.622687 0.084 Uiso 1 1 calc R U . . .
H30B H 0.191372 0.794836 0.600361 0.084 Uiso 1 1 calc R U . . .
H30C H 0.242937 0.819269 0.579136 0.084 Uiso 1 1 calc R U . . .
C31 C 0.20780(11) 0.6264(3) 0.55412(10) 0.0621(8) Uani 1 1 d . . . . .
H31A H 0.221347 0.673035 0.534473 0.093 Uiso 1 1 calc R U . . .
H31B H 0.171551 0.638596 0.556379 0.093 Uiso 1 1 calc R U . . .
H31C H 0.214080 0.549901 0.547953 0.093 Uiso 1 1 calc R U . . .
C32 C 0.3911(2) 0.4327(7) 0.3579(3) 0.0456(13) Uani 0.724(7) 1 d D U P C 1
C33 C 0.3619(2) 0.3397(4) 0.35683(18) 0.0620(11) Uani 0.724(7) 1 d D U P C 1
H33 H 0.377011 0.269997 0.359258 0.074 Uiso 0.724(7) 1 calc R U P C 1
C34 C 0.3101(2) 0.3486(4) 0.3522(2) 0.0719(14) Uani 0.724(7) 1 d D U P C 1
H34 H 0.290110 0.284617 0.353385 0.086 Uiso 0.724(7) 1 calc R U P C 1
C35 C 0.2867(2) 0.4485(5) 0.34585(15) 0.0561(12) Uani 0.724(7) 1 d D U P C 1
C36 C 0.3179(2) 0.5406(4) 0.34710(16) 0.0540(11) Uani 0.724(7) 1 d D U P C 1
H36 H 0.303466 0.610835 0.344202 0.065 Uiso 0.724(7) 1 calc R U P C 1
C37 C 0.3692(2) 0.5314(4) 0.35245(15) 0.0499(10) Uani 0.724(7) 1 d D U P C 1
H37 H 0.389452 0.595071 0.352317 0.060 Uiso 0.724(7) 1 calc R U P C 1
C38 C 0.2303(2) 0.4538(5) 0.33538(19) 0.0681(13) Uani 0.724(7) 1 d D U P C 1
C39 C 0.1982(3) 0.3676(8) 0.3566(2) 0.098(2) Uani 0.724(7) 1 d D U P C 1
H39A H 0.214267 0.296058 0.354633 0.147 Uiso 0.724(7) 1 calc R U P C 1
H39B H 0.164503 0.364236 0.345667 0.147 Uiso 0.724(7) 1 calc R U P C 1
H39C H 0.195594 0.388412 0.382724 0.147 Uiso 0.724(7) 1 calc R U P C 1
C40 C 0.2092(3) 0.5662(6) 0.3390(3) 0.104(3) Uani 0.724(7) 1 d D U P C 1
H40A H 0.212406 0.590725 0.364685 0.157 Uiso 0.724(7) 1 calc R U P C 1
H40B H 0.173698 0.565597 0.331847 0.157 Uiso 0.724(7) 1 calc R U P C 1
H40C H 0.227757 0.615780 0.322659 0.157 Uiso 0.724(7) 1 calc R U P C 1
C41 C 0.2259(3) 0.4209(8) 0.29468(18) 0.091(2) Uani 0.724(7) 1 d D U P C 1
H41A H 0.253153 0.454510 0.280489 0.136 Uiso 0.724(7) 1 calc R U P C 1
H41B H 0.193477 0.445623 0.284877 0.136 Uiso 0.724(7) 1 calc R U P C 1
H41C H 0.228089 0.341504 0.292553 0.136 Uiso 0.724(7) 1 calc R U P C 1
C42 C 0.47356(12) 0.3763(2) 0.32986(6) 0.0473(5) Uani 1 1 d D . . . .
C43 C 0.4413(2) 0.3291(4) 0.29742(14) 0.0508(16) Uani 0.599(7) 1 d DG U P D 1
C44 C 0.4163(3) 0.2300(4) 0.30025(9) 0.0659(15) Uani 0.599(7) 1 d DG U P D 1
H44 H 0.417901 0.189503 0.322646 0.079 Uiso 0.599(7) 1 calc R U P D 1
C45 C 0.3891(2) 0.1902(4) 0.27030(11) 0.0659(15) Uani 0.599(7) 1 d DG U P D 1
H45 H 0.372049 0.122490 0.272237 0.079 Uiso 0.599(7) 1 calc R U P D 1
C46 C 0.3868(2) 0.2495(4) 0.23753(10) 0.0521(12) Uani 0.599(7) 1 d DG U P D 1
C47 C 0.4117(3) 0.3486(4) 0.23470(14) 0.0502(16) Uani 0.599(7) 1 d DG U P D 1
H47 H 0.410139 0.389106 0.212307 0.060 Uiso 0.599(7) 1 calc R U P D 1
C48 C 0.4390(3) 0.3884(4) 0.26465(18) 0.0432(14) Uani 0.599(7) 1 d DG U P D 1
H48 H 0.455992 0.456120 0.262715 0.052 Uiso 0.599(7) 1 calc R U P D 1
C49 C 0.3542(3) 0.2123(5) 0.20444(16) 0.0570(14) Uani 0.599(7) 1 d D U P D 1
C50 C 0.3456(7) 0.0839(9) 0.2078(3) 0.102(4) Uani 0.599(7) 1 d D U P D 1
H50A H 0.378154 0.046871 0.208418 0.154 Uiso 0.599(7) 1 calc R U P D 1
H50B H 0.326230 0.058244 0.186408 0.154 Uiso 0.599(7) 1 calc R U P D 1
H50C H 0.327046 0.067981 0.230634 0.154 Uiso 0.599(7) 1 calc R U P D 1
C51 C 0.3110(2) 0.2864(7) 0.20021(15) 0.0745(19) Uani 0.599(7) 1 d D U P D 1
H51A H 0.290494 0.284557 0.222778 0.112 Uiso 0.599(7) 1 calc R U P D 1
H51B H 0.290553 0.263155 0.179027 0.112 Uiso 0.599(7) 1 calc R U P D 1
H51C H 0.323094 0.360702 0.196005 0.112 Uiso 0.599(7) 1 calc R U P D 1
C52 C 0.3886(4) 0.2109(6) 0.16859(15) 0.069(2) Uani 0.599(7) 1 d D U P D 1
H52A H 0.399413 0.285293 0.162797 0.103 Uiso 0.599(7) 1 calc R U P D 1
H52B H 0.369604 0.181256 0.147653 0.103 Uiso 0.599(7) 1 calc R U P D 1
H52C H 0.418214 0.165345 0.173176 0.103 Uiso 0.599(7) 1 calc R U P D 1
C43A C 0.4501(3) 0.3276(5) 0.2966(2) 0.0414(18) Uani 0.401(7) 1 d DG U P D 2
C44A C 0.4444(3) 0.2152(4) 0.29490(13) 0.0484(15) Uani 0.401(7) 1 d DG U P D 2
H44A H 0.457455 0.170637 0.314131 0.058 Uiso 0.401(7) 1 calc R U P D 2
C45A C 0.4196(3) 0.1681(4) 0.26505(15) 0.0569(17) Uani 0.401(7) 1 d DG U P D 2
H45A H 0.415660 0.091324 0.263870 0.068 Uiso 0.401(7) 1 calc R U P D 2
C46A C 0.4004(3) 0.2334(6) 0.23691(17) 0.063(2) Uani 0.401(7) 1 d DG U P D 2
C47A C 0.4062(4) 0.3458(6) 0.2386(2) 0.0472(19) Uani 0.401(7) 1 d DG U P D 2
H47A H 0.393089 0.390393 0.219406 0.057 Uiso 0.401(7) 1 calc R U P D 2
C48A C 0.4310(4) 0.3929(4) 0.2685(3) 0.044(2) Uani 0.401(7) 1 d DG U P D 2
H48A H 0.434882 0.469708 0.269666 0.053 Uiso 0.401(7) 1 calc R U P D 2
C49A C 0.3704(6) 0.1740(11) 0.2042(3) 0.078(3) Uani 0.401(7) 1 d D U P D 2
C50A C 0.4064(8) 0.0784(14) 0.1872(5) 0.116(5) Uani 0.401(7) 1 d D U P D 2
H50D H 0.391007 0.007137 0.191645 0.174 Uiso 0.401(7) 1 calc R U P D 2
H50E H 0.439410 0.081174 0.199170 0.174 Uiso 0.401(7) 1 calc R U P D 2
H50F H 0.410404 0.089598 0.160428 0.174 Uiso 0.401(7) 1 calc R U P D 2
C51A C 0.3252(4) 0.1064(10) 0.2141(4) 0.063(2) Uani 0.401(7) 1 d D U P D 2
H51D H 0.305937 0.143092 0.233542 0.095 Uiso 0.401(7) 1 calc R U P D 2
H51E H 0.336143 0.034812 0.222958 0.095 Uiso 0.401(7) 1 calc R U P D 2
H51F H 0.304005 0.097154 0.192061 0.095 Uiso 0.401(7) 1 calc R U P D 2
C52A C 0.3724(10) 0.2422(15) 0.1690(5) 0.108(5) Uani 0.401(7) 1 d D U P D 2
H52D H 0.351236 0.208403 0.149929 0.163 Uiso 0.401(7) 1 calc R U P D 2
H52E H 0.407080 0.246298 0.160079 0.163 Uiso 0.401(7) 1 calc R U P D 2
H52F H 0.359972 0.315715 0.174247 0.163 Uiso 0.401(7) 1 calc R U P D 2
C32A C 0.3881(6) 0.420(2) 0.3567(11) 0.051(3) Uani 0.276(7) 1 d D U P C 2
C38A C 0.2210(6) 0.4260(16) 0.3535(6) 0.086(3) Uani 0.276(7) 1 d D U P C 2
C39A C 0.2006(9) 0.332(3) 0.3816(9) 0.131(7) Uani 0.276(7) 1 d D U P C 2
H39D H 0.213540 0.345721 0.406599 0.197 Uiso 0.276(7) 1 calc R U P C 2
H39E H 0.212193 0.260569 0.373042 0.197 Uiso 0.276(7) 1 calc R U P C 2
H39F H 0.163807 0.333211 0.382053 0.197 Uiso 0.276(7) 1 calc R U P C 2
C40A C 0.1991(6) 0.5287(15) 0.3684(7) 0.089(4) Uani 0.276(7) 1 d D U P C 2
H40D H 0.163365 0.532151 0.362130 0.133 Uiso 0.276(7) 1 calc R U P C 2
H40E H 0.216573 0.591244 0.357516 0.133 Uiso 0.276(7) 1 calc R U P C 2
H40F H 0.203075 0.530238 0.395422 0.133 Uiso 0.276(7) 1 calc R U P C 2
C41A C 0.2075(7) 0.378(2) 0.3183(6) 0.104(5) Uani 0.276(7) 1 d D U P C 2
H41D H 0.176612 0.335776 0.321224 0.155 Uiso 0.276(7) 1 calc R U P C 2
H41E H 0.234649 0.330912 0.309792 0.155 Uiso 0.276(7) 1 calc R U P C 2
H41F H 0.201909 0.436451 0.300143 0.155 Uiso 0.276(7) 1 calc R U P C 2
C34A C 0.3038(5) 0.3519(11) 0.3750(5) 0.067(2) Uani 0.276(7) 1 d D U P C 2
H34A H 0.284905 0.298624 0.387979 0.080 Uiso 0.276(7) 1 calc R U P C 2
C35A C 0.2791(6) 0.4281(15) 0.3555(6) 0.066(3) Uani 0.276(7) 1 d D U P C 2
C36A C 0.3079(6) 0.5121(14) 0.3416(5) 0.059(3) Uani 0.276(7) 1 d D U P C 2
H36A H 0.291887 0.574068 0.331113 0.071 Uiso 0.276(7) 1 calc R U P C 2
C33A C 0.3561(4) 0.3479(9) 0.3768(4) 0.056(2) Uani 0.276(7) 1 d D U P C 2
H33A H 0.371222 0.294349 0.392162 0.067 Uiso 0.276(7) 1 calc R U P C 2
C37A C 0.3601(5) 0.5070(12) 0.3426(4) 0.055(2) Uani 0.276(7) 1 d D U P C 2
H37A H 0.378191 0.567472 0.333002 0.066 Uiso 0.276(7) 1 calc R U P C 2
C26A C 0.3068(6) 0.3084(19) 0.7202(6) 0.060(5) Uani 0.139(6) 1 d D U P B 2
H26D H 0.291250 0.379390 0.725092 0.091 Uiso 0.139(6) 1 calc R U P B 2
H26E H 0.292059 0.253681 0.736748 0.091 Uiso 0.139(6) 1 calc R U P B 2
H26F H 0.300717 0.287587 0.694401 0.091 Uiso 0.139(6) 1 calc R U P B 2
C25A C 0.3758(9) 0.3476(19) 0.7645(4) 0.062(5) Uani 0.139(6) 1 d D U P B 2
H25D H 0.404133 0.398508 0.763729 0.093 Uiso 0.139(6) 1 calc R U P B 2
H25E H 0.385322 0.282929 0.778789 0.093 Uiso 0.139(6) 1 calc R U P B 2
H25F H 0.346926 0.382912 0.776274 0.093 Uiso 0.139(6) 1 calc R U P B 2
C27A C 0.3813(8) 0.1895(14) 0.7222(5) 0.060(5) Uani 0.139(6) 1 d D U P B 2
H27D H 0.366049 0.158325 0.699832 0.090 Uiso 0.139(6) 1 calc R U P B 2
H27E H 0.371033 0.146881 0.743861 0.090 Uiso 0.139(6) 1 calc R U P B 2
H27F H 0.417953 0.187634 0.719856 0.090 Uiso 0.139(6) 1 calc R U P B 2
O3A O 0.4539(3) 0.9467(6) 0.5752(3) 0.071(2) Uani 0.417(14) 1 d D U P A 2
C58A C 0.4015(6) 0.938(2) 0.5739(8) 0.070(4) Uani 0.417(14) 1 d D U P A 2
H58D H 0.391226 0.909178 0.549747 0.105 Uiso 0.417(14) 1 calc R U P A 2
H58E H 0.386492 1.010235 0.577528 0.105 Uiso 0.417(14) 1 calc R U P A 2
H58F H 0.389997 0.888976 0.593555 0.105 Uiso 0.417(14) 1 calc R U P A 2
C57A C 0.4769(5) 0.8386(10) 0.5765(5) 0.065(3) Uani 0.417(14) 1 d D U P A 2
H57C H 0.465105 0.800869 0.599146 0.079 Uiso 0.417(14) 1 calc R U P A 2
H57D H 0.465105 0.796065 0.554908 0.079 Uiso 0.417(14) 1 calc R U P A 2
C60A C 0.4741(8) 0.8151(13) 0.4645(7) 0.095(4) Uani 0.40(3) 1 d D U P A 2
H60A H 0.463799 0.799351 0.438670 0.114 Uiso 0.40(3) 1 calc R U P A 2
H60B H 0.463800 0.751385 0.479449 0.114 Uiso 0.40(3) 1 calc R U P A 2
O4A O 0.4466(6) 0.8951(11) 0.4754(6) 0.090(3) Uani 0.40(3) 1 d D U P A 2
C59A C 0.3941(8) 0.896(3) 0.4721(10) 0.115(7) Uani 0.40(3) 1 d D U P A 2
H59A H 0.382626 0.969796 0.466592 0.172 Uiso 0.40(3) 1 calc R U P A 2
H59B H 0.379058 0.871002 0.495392 0.172 Uiso 0.40(3) 1 calc R U P A 2
H59C H 0.384006 0.846824 0.451962 0.172 Uiso 0.40(3) 1 calc R U P A 2
O1A O 0.5754(4) 1.2073(8) 0.5225(4) 0.0537(9) Uani 0.193(3) 1 d D U P A -2
O2A O 0.5300(4) 1.1699(7) 0.4525(3) 0.0578(12) Uani 0.193(3) 1 d D U P A -2
C53A C 0.5761(7) 1.2692(13) 0.5559(6) 0.065(2) Uani 0.193(3) 1 d D U P A -2
H53D H 0.549511 1.324292 0.555038 0.097 Uiso 0.193(3) 1 calc R U P A -2
H53E H 0.608789 1.305101 0.558437 0.097 Uiso 0.193(3) 1 calc R U P A -2
H53F H 0.570539 1.220744 0.577042 0.097 Uiso 0.193(3) 1 calc R U P A -2
C54A C 0.5788(5) 1.2823(9) 0.4926(5) 0.0542(10) Uani 0.193(3) 1 d D U P A -2
H54C H 0.610691 1.323557 0.494305 0.065 Uiso 0.193(3) 1 calc R U P A -2
H54D H 0.550616 1.334775 0.493783 0.065 Uiso 0.193(3) 1 calc R U P A -2
C55A C 0.5769(5) 1.2205(10) 0.4572(5) 0.0556(10) Uani 0.193(3) 1 d D U P A -2
H55C H 0.583107 1.270825 0.436210 0.067 Uiso 0.193(3) 1 calc R U P A -2
H55D H 0.603713 1.164625 0.457042 0.067 Uiso 0.193(3) 1 calc R U P A -2
C56A C 0.5198(9) 1.1343(14) 0.4154(5) 0.079(4) Uani 0.193(3) 1 d D U P A -2
H56D H 0.546350 1.084332 0.407342 0.118 Uiso 0.193(3) 1 calc R U P A -2
H56E H 0.518819 1.197455 0.398865 0.118 Uiso 0.193(3) 1 calc R U P A -2
H56F H 0.487359 1.096709 0.414751 0.118 Uiso 0.193(3) 1 calc R U P A -2

loop_
_atom_site_aniso_label
_atom_site_aniso_U_11
_atom_site_aniso_U_22
_atom_site_aniso_U_33
_atom_site_aniso_U_23
_atom_site_aniso_U_13
_atom_site_aniso_U_12
K1 0.0601(5) 0.0316(3) 0.0991(8) 0.0057(4) 0.000 0.000
O1 0.0534(19) 0.0215(14) 0.095(3) -0.0139(17) 0.0090(19) -0.0035(14)
O2 0.0510(16) 0.0161(12) 0.095(3) -0.0079(15) 0.0128(17) -0.0074(11)
O3 0.052(2) 0.056(3) 0.087(4) 0.008(2) 0.019(2) 0.0058(18)
O4 0.134(5) 0.051(3) 0.111(6) 0.017(4) -0.019(5) -0.009(3)
C53 0.067(4) 0.031(3) 0.097(5) -0.020(3) 0.015(4) 0.000(2)
C54 0.0506(17) 0.0173(12) 0.095(3) -0.0127(15) 0.0107(17) -0.0050(12)
C55 0.0503(16) 0.0156(11) 0.095(3) -0.0103(14) 0.0119(17) -0.0065(11)
C56 0.104(7) 0.039(4) 0.095(6) 0.001(4) 0.019(5) -0.045(5)
C57 0.065(4) 0.051(4) 0.081(5) -0.005(3) 0.013(3) -0.006(3)
C58 0.059(5) 0.067(6) 0.150(13) 0.002(7) 0.017(6) -0.014(4)
C59 0.113(7) 0.083(8) 0.137(11) 0.031(7) -0.055(7) -0.005(5)
C60 0.149(6) 0.054(4) 0.100(7) 0.004(5) -0.037(5) -0.003(4)
C1 0.0679(15) 0.0363(10) 0.0271(8) 0.0003(7) -0.0069(9) 0.0029(9)
C2 0.0622(13) 0.0342(9) 0.0253(8) 0.0001(7) -0.0015(8) 0.0034(9)
C3 0.0533(11) 0.0357(9) 0.0254(8) -0.0015(7) -0.0046(7) 0.0000(8)
C4 0.0473(10) 0.0440(11) 0.0290(8) -0.0024(8) -0.0057(7) -0.0006(8)
C5 0.0417(9) 0.0410(10) 0.0296(8) -0.0017(7) -0.0046(7) -0.0001(7)
C6 0.0402(9) 0.0323(8) 0.0250(7) -0.0016(6) -0.0019(6) -0.0002(7)
C7 0.0426(13) 0.0324(12) 0.0254(11) -0.0009(9) 0.000 0.000
C8 0.0469(14) 0.0341(12) 0.0256(11) -0.0005(9) 0.000 0.000
C9 0.0382(9) 0.0299(8) 0.0240(7) -0.0014(6) -0.0007(6) -0.0002(6)
C10 0.0368(8) 0.0299(8) 0.0252(7) -0.0004(6) -0.0006(6) 0.0004(6)
C11 0.0362(8) 0.0335(8) 0.0268(8) -0.0034(6) 0.0012(6) -0.0007(7)
C12 0.0376(9) 0.0373(9) 0.0333(8) 0.0004(7) -0.0007(7) -0.0002(7)
C13 0.0401(9) 0.0435(11) 0.0363(9) -0.0003(8) -0.0027(7) 0.0019(8)
C14 0.0362(9) 0.0454(11) 0.0399(10) -0.0040(8) 0.0004(7) -0.0001(8)
C15 0.0375(9) 0.0412(10) 0.0353(9) -0.0027(8) 0.0027(7) -0.0023(7)
C16 0.0367(8) 0.0332(8) 0.0307(8) -0.0025(7) 0.0008(7) -0.0015(7)
C17 0.0392(9) 0.0351(9) 0.0273(8) -0.0023(7) 0.0029(7) -0.0026(7)
C18 0.0453(10) 0.0402(10) 0.0316(8) 0.0000(7) 0.0034(7) -0.0041(8)
C19 0.0455(10) 0.0431(10) 0.0314(9) 0.0030(8) 0.0029(7) -0.0066(8)
C20 0.0467(10) 0.0379(10) 0.0274(8) 0.0019(7) 0.0009(7) -0.0022(8)
C21 0.0406(9) 0.0326(8) 0.0254(7) -0.0021(6) -0.0008(7) -0.0009(7)
C22 0.0398(9) 0.0321(8) 0.0255(7) -0.0024(6) 0.0017(6) -0.0018(7)
C23 0.0365(9) 0.0308(8) 0.0250(7) -0.0003(6) 0.0011(6) -0.0005(6)
C24 0.0511(12) 0.0585(14) 0.0366(10) 0.0094(10) 0.0035(9) -0.0098(10)
C25 0.0593(18) 0.084(3) 0.0404(14) 0.0239(16) 0.0039(13) -0.0139(17)
C26 0.0595(18) 0.072(2) 0.0437(15) 0.0068(14) 0.0153(13) -0.0077(15)
C27 0.072(2) 0.0566(18) 0.0510(16) 0.0090(14) 0.0009(14) -0.0233(16)
C28 0.0354(9) 0.0528(13) 0.0538(13) -0.0020(10) 0.0034(9) 0.0032(9)
C29 0.0427(11) 0.0613(16) 0.0598(15) 0.0000(12) 0.0087(10) -0.0015(11)
C30 0.0472(12) 0.0538(14) 0.0676(17) -0.0028(13) 0.0048(11) 0.0088(10)
C31 0.0416(12) 0.082(2) 0.0628(17) -0.0082(15) -0.0067(11) -0.0011(12)
C32 0.070(3) 0.041(3) 0.0261(16) -0.0077(19) -0.0135(17) -0.0005(18)
C33 0.079(3) 0.0391(17) 0.068(3) -0.0024(19) -0.021(2) -0.0016(17)
C34 0.076(3) 0.0447(19) 0.095(4) -0.002(2) -0.034(3) -0.0046(18)
C35 0.074(3) 0.048(2) 0.047(2) -0.0060(17) -0.0189(19) 0.005(2)
C36 0.067(3) 0.040(2) 0.054(2) -0.0001(18) -0.0049(19) 0.0012(18)
C37 0.067(2) 0.0365(19) 0.047(2) -0.0012(16) -0.0009(18) -0.0001(16)
C38 0.071(3) 0.067(3) 0.066(3) -0.010(2) -0.029(2) 0.006(2)
C39 0.077(4) 0.125(6) 0.092(4) 0.026(4) -0.012(3) -0.002(4)
C40 0.091(4) 0.072(4) 0.151(7) -0.020(4) -0.049(5) 0.020(3)
C41 0.086(4) 0.125(5) 0.062(3) 0.003(3) -0.036(3) -0.020(4)
C42 0.0793(16) 0.0390(11) 0.0237(8) -0.0009(8) -0.0039(9) -0.0026(10)
C43 0.081(3) 0.046(3) 0.025(2) -0.003(2) 0.005(2) -0.002(2)
C44 0.103(4) 0.059(3) 0.036(2) 0.0050(19) -0.012(2) -0.024(3)
C45 0.100(4) 0.056(3) 0.041(2) 0.0052(19) -0.020(3) -0.027(3)
C46 0.081(3) 0.049(2) 0.0267(18) 0.0009(16) -0.0086(17) -0.007(2)
C47 0.065(3) 0.050(3) 0.035(3) 0.002(2) 0.000(2) -0.004(2)
C48 0.055(3) 0.043(2) 0.032(2) 0.0042(18) 0.000(2) -0.0016(19)
C49 0.093(4) 0.043(2) 0.0357(19) -0.0006(18) -0.015(2) -0.010(2)
C50 0.171(10) 0.068(5) 0.069(5) -0.002(4) -0.027(7) -0.035(6)
C51 0.069(3) 0.111(5) 0.043(2) -0.008(3) -0.014(2) -0.025(3)
C52 0.122(6) 0.063(4) 0.0210(17) -0.0097(18) -0.014(2) 0.022(3)
C43A 0.064(3) 0.037(3) 0.023(3) -0.003(3) -0.011(3) -0.001(3)
C44A 0.079(4) 0.039(3) 0.027(2) 0.002(2) -0.012(3) -0.001(3)
C45A 0.092(5) 0.046(3) 0.033(3) 0.000(2) -0.017(3) -0.004(3)
C46A 0.097(5) 0.055(4) 0.038(3) -0.003(3) -0.012(3) -0.007(4)
C47A 0.064(4) 0.053(4) 0.025(3) 0.013(3) -0.014(3) -0.001(3)
C48A 0.053(4) 0.047(4) 0.031(3) 0.006(3) -0.001(3) 0.002(3)
C49A 0.106(6) 0.080(6) 0.047(4) -0.002(4) -0.022(4) -0.012(5)
C50A 0.161(12) 0.101(9) 0.086(7) -0.021(7) -0.028(8) 0.016(9)
C51A 0.075(6) 0.048(5) 0.066(6) -0.009(4) -0.014(4) -0.005(4)
C52A 0.153(13) 0.098(11) 0.075(7) -0.015(7) -0.038(8) -0.001(9)
C32A 0.068(5) 0.037(5) 0.046(6) -0.007(5) -0.013(5) 0.006(5)
C38A 0.081(6) 0.088(6) 0.089(7) -0.011(6) -0.020(6) -0.001(6)
C39A 0.093(12) 0.157(17) 0.143(16) -0.004(15) -0.022(12) -0.008(13)
C40A 0.065(7) 0.084(9) 0.117(11) -0.025(9) 0.009(8) 0.002(6)
C41A 0.076(8) 0.118(11) 0.117(11) -0.018(10) -0.027(8) -0.008(8)
C34A 0.061(5) 0.056(5) 0.084(6) -0.011(5) 0.002(5) -0.006(4)
C35A 0.068(5) 0.055(5) 0.075(6) -0.018(5) -0.009(5) -0.002(4)
C36A 0.068(5) 0.047(6) 0.063(5) -0.017(5) -0.009(4) 0.002(5)
C33A 0.060(4) 0.042(4) 0.065(5) -0.008(4) 0.002(4) -0.004(3)
C37A 0.069(5) 0.048(5) 0.048(5) -0.003(4) -0.008(4) -0.003(4)
C26A 0.043(8) 0.075(11) 0.063(10) 0.024(9) -0.001(7) -0.009(8)
C25A 0.088(11) 0.069(11) 0.030(7) 0.011(7) 0.019(7) -0.008(10)
C27A 0.076(10) 0.057(9) 0.046(8) 0.022(7) 0.008(8) -0.020(8)
O3A 0.051(3) 0.046(3) 0.116(5) -0.010(3) 0.006(3) 0.002(2)
C58A 0.048(5) 0.050(6) 0.113(10) -0.015(6) 0.009(5) 0.001(4)
C57A 0.064(4) 0.036(4) 0.097(7) 0.011(5) 0.029(5) 0.005(3)
C60A 0.141(7) 0.044(5) 0.101(8) 0.014(6) -0.015(7) 0.000(4)
O4A 0.120(5) 0.044(4) 0.107(7) 0.011(4) -0.050(5) -0.011(4)
C59A 0.126(11) 0.077(10) 0.141(15) 0.031(10) -0.063(9) 0.000(7)
O1A 0.0501(16) 0.0155(12) 0.095(3) -0.0097(15) 0.0123(17) -0.0061(11)
O2A 0.055(2) 0.0213(18) 0.097(3) -0.002(2) 0.016(2) -0.0075(17)
C53A 0.067(4) 0.031(3) 0.097(5) -0.020(3) 0.015(4) 0.000(2)
C54A 0.0509(17) 0.0162(12) 0.096(3) -0.0078(15) 0.0132(17) -0.0068(12)
C55A 0.0527(18) 0.0181(14) 0.096(3) -0.0055(16) 0.0146(18) -0.0074(13)
C56A 0.108(12) 0.038(6) 0.091(8) 0.017(6) 0.023(7) 0.005(6)

_geom_special_details            
;
 All esds (except the esd in the dihedral angle between two l.s. planes)
 are estimated using the full covariance matrix.  The cell esds are taken
 into account individually in the estimation of esds in distances, angles
 and torsion angles; correlations between esds in cell parameters are only
 used when they are defined by crystal symmetry.  An approximate (isotropic)
 treatment of cell esds is used for estimating esds involving l.s. planes.
;
loop_
_geom_bond_atom_site_label_1
_geom_bond_atom_site_label_2
_geom_bond_distance
_geom_bond_site_symmetry_2
_geom_bond_publ_flag
K1 O1 2.806(7) . ?
K1 O2 2.814(6) . ?
K1 O3 2.768(5) . ?
K1 O3 2.768(5) 4_655 ?
K1 O4 2.877(10) 4_655 ?
K1 O4 2.877(10) . ?
K1 O3A 2.818(9) 4_655 ?
K1 O3A 2.818(9) . ?
K1 O4A 2.781(10) 4_655 ?
K1 O4A 2.781(10) . ?
K1 O1A 2.784(10) . ?
K1 O2A 2.786(11) . ?
O1 C53 1.399(13) . ?
O1 C54 1.432(9) . ?
O2 C55 1.395(10) . ?
O2 C56 1.437(14) . ?
O3 C57 1.433(10) . ?
O3 C58 1.398(12) . ?
O4 C59 1.405(12) . ?
O4 C60 1.297(11) . ?
C53 H53A 0.9800 . ?
C53 H53B 0.9800 . ?
C53 H53C 0.9800 . ?
C54 H54A 0.9900 . ?
C54 H54B 0.9900 . ?
C54 C55 1.485(14) . ?
C55 H55A 0.9900 . ?
C55 H55B 0.9900 . ?
C56 H56A 0.9800 . ?
C56 H56B 0.9800 . ?
C56 H56C 0.9800 . ?
C57 C57 1.565(19) 4_655 ?
C57 H57A 0.9900 . ?
C57 H57B 0.9900 . ?
C58 H58A 0.9800 . ?
C58 H58B 0.9800 . ?
C58 H58C 0.9800 . ?
C59 H59D 0.9800 . ?
C59 H59E 0.9800 . ?
C59 H59F 0.9800 . ?
C60 C60 1.55(2) 4_655 ?
C60 H60C 0.9900 . ?
C60 H60D 0.9900 . ?
C1 C2 1.401(3) . ?
C1 C32 1.475(7) . ?
C1 C42 1.413(3) . ?
C1 C32A 1.553(17) . ?
C2 C2 1.433(5) 4_655 ?
C2 C3 1.471(3) . ?
C3 C4 1.408(3) . ?
C3 C8 1.415(3) . ?
C4 H4 0.9500 . ?
C4 C5 1.406(3) . ?
C5 H5 0.9500 . ?
C5 C6 1.417(3) . ?
C6 C7 1.417(2) . ?
C6 C9 1.467(3) . ?
C7 C8 1.374(4) . ?
C9 C9 1.450(4) 4_655 ?
C9 C10 1.416(3) . ?
C10 C11 1.457(3) . ?
C10 C23 1.415(2) . ?
C11 C12 1.414(3) . ?
C11 C16 1.408(3) . ?
C12 H12 0.9500 . ?
C12 C13 1.375(3) . ?
C13 H13 0.9500 . ?
C13 C14 1.413(3) . ?
C14 C15 1.384(3) . ?
C14 C28 1.526(3) . ?
C15 H15 0.9500 . ?
C15 C16 1.409(3) . ?
C16 C17 1.459(3) . ?
C17 C18 1.395(3) . ?
C17 C22 1.424(3) . ?
C18 H18 0.9500 . ?
C18 C19 1.404(3) . ?
C19 C20 1.390(3) . ?
C19 C24 1.535(3) . ?
C20 H20 0.9500 . ?
C20 C21 1.404(3) . ?
C21 C21 1.464(4) 4_655 ?
C21 C22 1.421(3) . ?
C22 C23 1.438(2) . ?
C23 C23 1.430(4) 4_655 ?
C24 C25 1.527(4) . ?
C24 C26 1.558(5) . ?
C24 C27 1.526(5) . ?
C24 C26A 1.510(16) . ?
C24 C25A 1.448(17) . ?
C24 C27A 1.637(19) . ?
C25 H25A 0.9800 . ?
C25 H25B 0.9800 . ?
C25 H25C 0.9800 . ?
C26 H26A 0.9800 . ?
C26 H26B 0.9800 . ?
C26 H26C 0.9800 . ?
C27 H27A 0.9800 . ?
C27 H27B 0.9800 . ?
C27 H27C 0.9800 . ?
C28 C29 1.526(4) . ?
C28 C30 1.546(4) . ?
C28 C31 1.532(4) . ?
C29 H29A 0.9800 . ?
C29 H29B 0.9800 . ?
C29 H29C 0.9800 . ?
C30 H30A 0.9800 . ?
C30 H30B 0.9800 . ?
C30 H30C 0.9800 . ?
C31 H31A 0.9800 . ?
C31 H31B 0.9800 . ?
C31 H31C 0.9800 . ?
C32 C33 1.383(8) . ?
C32 C37 1.359(8) . ?
C33 H33 0.9500 . ?
C33 C34 1.392(7) . ?
C34 H34 0.9500 . ?
C34 C35 1.395(7) . ?
C35 C36 1.404(8) . ?
C35 C38 1.551(7) . ?
C36 H36 0.9500 . ?
C36 C37 1.384(7) . ?
C37 H37 0.9500 . ?
C38 C39 1.561(11) . ?
C38 C40 1.496(8) . ?
C38 C41 1.528(9) . ?
C39 H39A 0.9800 . ?
C39 H39B 0.9800 . ?
C39 H39C 0.9800 . ?
C40 H40A 0.9800 . ?
C40 H40B 0.9800 . ?
C40 H40C 0.9800 . ?
C41 H41A 0.9800 . ?
C41 H41B 0.9800 . ?
C41 H41C 0.9800 . ?
C42 C42 1.408(6) 4_655 ?
C42 C43 1.564(4) . ?
C42 C43A 1.478(6) . ?
C43 C44 1.3900 . ?
C43 C48 1.3900 . ?
C44 H44 0.9500 . ?
C44 C45 1.3900 . ?
C45 H45 0.9500 . ?
C45 C46 1.3900 . ?
C46 C47 1.3900 . ?
C46 C49 1.545(6) . ?
C47 H47 0.9500 . ?
C47 C48 1.3900 . ?
C48 H48 0.9500 . ?
C49 C50 1.598(13) . ?
C49 C51 1.475(11) . ?
C49 C52 1.586(9) . ?
C50 H50A 0.9800 . ?
C50 H50B 0.9800 . ?
C50 H50C 0.9800 . ?
C51 H51A 0.9800 . ?
C51 H51B 0.9800 . ?
C51 H51C 0.9800 . ?
C52 H52A 0.9800 . ?
C52 H52B 0.9800 . ?
C52 H52C 0.9800 . ?
C43A C44A 1.3900 . ?
C43A C48A 1.3900 . ?
C44A H44A 0.9500 . ?
C44A C45A 1.3900 . ?
C45A H45A 0.9500 . ?
C45A C46A 1.3900 . ?
C46A C47A 1.3900 . ?
C46A C49A 1.601(11) . ?
C47A H47A 0.9500 . ?
C47A C48A 1.3900 . ?
C48A H48A 0.9500 . ?
C49A C50A 1.64(2) . ?
C49A C51A 1.505(17) . ?
C49A C52A 1.524(17) . ?
C50A H50D 0.9800 . ?
C50A H50E 0.9800 . ?
C50A H50F 0.9800 . ?
C51A H51D 0.9800 . ?
C51A H51E 0.9800 . ?
C51A H51F 0.9800 . ?
C52A H52D 0.9800 . ?
C52A H52E 0.9800 . ?
C52A H52F 0.9800 . ?
C32A C33A 1.43(2) . ?
C32A C37A 1.396(18) . ?
C38A C39A 1.63(3) . ?
C38A C40A 1.490(19) . ?
C38A C41A 1.44(2) . ?
C38A C35A 1.549(18) . ?
C39A H39D 0.9800 . ?
C39A H39E 0.9800 . ?
C39A H39F 0.9800 . ?
C40A H40D 0.9800 . ?
C40A H40E 0.9800 . ?
C40A H40F 0.9800 . ?
C41A H41D 0.9800 . ?
C41A H41E 0.9800 . ?
C41A H41F 0.9800 . ?
C34A H34A 0.9500 . ?
C34A C35A 1.341(19) . ?
C34A C33A 1.395(15) . ?
C35A C36A 1.380(19) . ?
C36A H36A 0.9500 . ?
C36A C37A 1.393(17) . ?
C33A H33A 0.9500 . ?
C37A H37A 0.9500 . ?
C26A H26D 0.9800 . ?
C26A H26E 0.9800 . ?
C26A H26F 0.9800 . ?
C25A H25D 0.9800 . ?
C25A H25E 0.9800 . ?
C25A H25F 0.9800 . ?
C27A H27D 0.9800 . ?
C27A H27E 0.9800 . ?
C27A H27F 0.9800 . ?
O3A C58A 1.401(16) . ?
O3A C57A 1.464(12) . ?
C58A H58D 0.9800 . ?
C58A H58E 0.9800 . ?
C58A H58F 0.9800 . ?
C57A C57A 1.23(3) 4_655 ?
C57A H57C 0.9900 . ?
C57A H57D 0.9900 . ?
C60A C60A 1.38(4) 4_655 ?
C60A H60A 0.9900 . ?
C60A H60B 0.9900 . ?
C60A O4A 1.287(16) . ?
O4A C59A 1.403(18) . ?
C59A H59A 0.9800 . ?
C59A H59B 0.9800 . ?
C59A H59C 0.9800 . ?
O1A C53A 1.423(16) . ?
O1A C54A 1.421(17) . ?
O2A C55A 1.407(15) . ?
O2A C56A 1.43(2) . ?
C53A H53D 0.9800 . ?
C53A H53E 0.9800 . ?
C53A H53F 0.9800 . ?
C54A H54C 0.9900 . ?
C54A H54D 0.9900 . ?
C54A C55A 1.489(19) . ?
C55A H55C 0.9900 . ?
C55A H55D 0.9900 . ?
C56A H56D 0.9800 . ?
C56A H56E 0.9800 . ?
C56A H56F 0.9800 . ?

loop_
_geom_angle_atom_site_label_1
_geom_angle_atom_site_label_2
_geom_angle_atom_site_label_3
_geom_angle
_geom_angle_site_symmetry_1
_geom_angle_site_symmetry_3
_geom_angle_publ_flag
O1 K1 O2 58.4(2) . . ?
O1 K1 O4 134.4(3) . 4_655 ?
O1 K1 O4 166.6(3) . . ?
O1 K1 O3A 61.1(3) . 4_655 ?
O2 K1 O4 87.1(3) . 4_655 ?
O2 K1 O4 134.5(3) . . ?
O2 K1 O3A 88.9(2) . 4_655 ?
O3 K1 O1 75.5(2) 4_655 . ?
O3 K1 O1 92.7(2) . . ?
O3 K1 O2 90.67(19) 4_655 . ?
O3 K1 O2 146.1(3) . . ?
O3 K1 O3 62.9(2) . 4_655 ?
O3 K1 O4 76.1(4) 4_655 4_655 ?
O3 K1 O4 105.1(3) . 4_655 ?
O3 K1 O4 76.1(4) . . ?
O3 K1 O4 105.1(3) 4_655 . ?
O3 K1 O3A 59.64(19) . 4_655 ?
O3 K1 O3A 16.32(16) 4_655 4_655 ?
O3 K1 O4A 96.8(4) . 4_655 ?
O3 K1 O4A 65.4(5) 4_655 4_655 ?
O4 K1 O4 57.2(4) 4_655 . ?
O3A K1 O3A 51.6(3) 4_655 . ?
O4A K1 O3A 107.5(4) 4_655 . ?
O4A K1 O3A 81.7(6) . . ?
O4A K1 O4A 61.5(7) 4_655 . ?
O4A K1 O1A 153.5(6) . . ?
O4A K1 O1A 99.1(4) 4_655 . ?
O4A K1 O2A 78.7(5) 4_655 . ?
O4A K1 O2A 95.5(5) . . ?
O1A K1 O3A 123.3(4) . . ?
O1A K1 O2A 61.2(4) . . ?
O2A K1 O3A 170.6(3) . . ?
C53 O1 K1 124.2(5) . . ?
C53 O1 C54 112.7(8) . . ?
C54 O1 K1 121.5(6) . . ?
C55 O2 K1 111.0(5) . . ?
C55 O2 C56 105.8(8) . . ?
C56 O2 K1 111.9(6) . . ?
C57 O3 K1 119.8(5) . . ?
C58 O3 K1 114.6(10) . . ?
C58 O3 C57 116.7(11) . . ?
C59 O4 K1 118.9(10) . . ?
C60 O4 K1 116.9(7) . . ?
C60 O4 C59 116.2(11) . . ?
O1 C53 H53A 109.5 . . ?
O1 C53 H53B 109.5 . . ?
O1 C53 H53C 109.5 . . ?
H53A C53 H53B 109.5 . . ?
H53A C53 H53C 109.5 . . ?
H53B C53 H53C 109.5 . . ?
O1 C54 H54A 110.4 . . ?
O1 C54 H54B 110.4 . . ?
O1 C54 C55 106.7(8) . . ?
H54A C54 H54B 108.6 . . ?
C55 C54 H54A 110.4 . . ?
C55 C54 H54B 110.4 . . ?
O2 C55 C54 112.2(7) . . ?
O2 C55 H55A 109.2 . . ?
O2 C55 H55B 109.2 . . ?
C54 C55 H55A 109.2 . . ?
C54 C55 H55B 109.2 . . ?
H55A C55 H55B 107.9 . . ?
O2 C56 H56A 109.5 . . ?
O2 C56 H56B 109.5 . . ?
O2 C56 H56C 109.5 . . ?
H56A C56 H56B 109.5 . . ?
H56A C56 H56C 109.5 . . ?
H56B C56 H56C 109.5 . . ?
O3 C57 C57 117.5(4) . 4_655 ?
O3 C57 H57A 107.9 . . ?
O3 C57 H57B 107.9 . . ?
C57 C57 H57A 107.9 4_655 . ?
C57 C57 H57B 107.9 4_655 . ?
H57A C57 H57B 107.2 . . ?
O3 C58 H58A 109.5 . . ?
O3 C58 H58B 109.5 . . ?
O3 C58 H58C 109.5 . . ?
H58A C58 H58B 109.5 . . ?
H58A C58 H58C 109.5 . . ?
H58B C58 H58C 109.5 . . ?
O4 C59 H59D 109.5 . . ?
O4 C59 H59E 109.5 . . ?
O4 C59 H59F 109.5 . . ?
H59D C59 H59E 109.5 . . ?
H59D C59 H59F 109.5 . . ?
H59E C59 H59F 109.5 . . ?
O4 C60 C60 117.6(6) . 4_655 ?
O4 C60 H60C 107.9 . . ?
O4 C60 H60D 107.9 . . ?
C60 C60 H60C 107.9 4_655 . ?
C60 C60 H60D 107.9 4_655 . ?
H60C C60 H60D 107.2 . . ?
C2 C1 C32 120.4(5) . . ?
C2 C1 C42 118.4(3) . . ?
C2 C1 C32A 124.5(15) . . ?
C42 C1 C32 121.1(5) . . ?
C42 C1 C32A 117.1(15) . . ?
C1 C2 C2 120.62(15) . 4_655 ?
C1 C2 C3 130.5(2) . . ?
C2 C2 C3 108.70(14) 4_655 . ?
C4 C3 C2 138.7(2) . . ?
C4 C3 C8 116.41(19) . . ?
C8 C3 C2 104.2(2) . . ?
C3 C4 H4 119.4 . . ?
C5 C4 C3 121.1(2) . . ?
C5 C4 H4 119.4 . . ?
C4 C5 H5 119.0 . . ?
C4 C5 C6 122.0(2) . . ?
C6 C5 H5 119.0 . . ?
C5 C6 C9 139.30(19) . . ?
C7 C6 C5 115.89(18) . . ?
C7 C6 C9 103.71(17) . . ?
C6 C7 C6 115.1(2) . 4_655 ?
C8 C7 C6 121.98(12) . 4_655 ?
C8 C7 C6 121.98(12) . . ?
C3 C8 C3 114.2(3) 4_655 . ?
C7 C8 C3 122.48(13) . . ?
C7 C8 C3 122.48(13) . 4_655 ?
C9 C9 C6 108.72(11) 4_655 . ?
C10 C9 C6 130.89(18) . . ?
C10 C9 C9 119.67(11) . 4_655 ?
C9 C10 C11 123.41(17) . . ?
C23 C10 C9 118.52(17) . . ?
C23 C10 C11 118.06(16) . . ?
C12 C11 C10 121.16(17) . . ?
C16 C11 C10 120.48(18) . . ?
C16 C11 C12 118.08(18) . . ?
C11 C12 H12 119.2 . . ?
C13 C12 C11 121.65(19) . . ?
C13 C12 H12 119.2 . . ?
C12 C13 H13 119.6 . . ?
C12 C13 C14 120.8(2) . . ?
C14 C13 H13 119.6 . . ?
C13 C14 C28 119.2(2) . . ?
C15 C14 C13 117.47(19) . . ?
C15 C14 C28 123.3(2) . . ?
C14 C15 H15 118.6 . . ?
C14 C15 C16 122.8(2) . . ?
C16 C15 H15 118.6 . . ?
C11 C16 C15 118.86(19) . . ?
C11 C16 C17 119.31(17) . . ?
C15 C16 C17 121.69(18) . . ?
C18 C17 C16 121.77(19) . . ?
C18 C17 C22 119.45(19) . . ?
C22 C17 C16 118.72(17) . . ?
C17 C18 H18 119.0 . . ?
C17 C18 C19 122.0(2) . . ?
C19 C18 H18 119.0 . . ?
C18 C19 C24 119.4(2) . . ?
C20 C19 C18 117.86(19) . . ?
C20 C19 C24 122.7(2) . . ?
C19 C20 H20 118.7 . . ?
C19 C20 C21 122.55(19) . . ?
C21 C20 H20 118.7 . . ?
C20 C21 C21 121.48(12) . 4_655 ?
C20 C21 C22 118.91(18) . . ?
C22 C21 C21 119.57(11) . 4_655 ?
C17 C22 C23 120.45(17) . . ?
C21 C22 C17 119.11(17) . . ?
C21 C22 C23 120.31(17) . . ?
C10 C23 C22 119.76(17) . . ?
C10 C23 C23 120.17(11) . 4_655 ?
C23 C23 C22 119.98(11) 4_655 . ?
C19 C24 C26 109.6(2) . . ?
C19 C24 C27A 102.5(7) . . ?
C25 C24 C19 112.3(2) . . ?
C25 C24 C26 106.5(3) . . ?
C27 C24 C19 108.1(2) . . ?
C27 C24 C25 111.2(3) . . ?
C27 C24 C26 109.1(3) . . ?
C26A C24 C19 115.3(8) . . ?
C26A C24 C27A 103.0(10) . . ?
C25A C24 C19 113.7(9) . . ?
C25A C24 C26A 114.1(11) . . ?
C25A C24 C27A 106.5(10) . . ?
C24 C25 H25A 109.5 . . ?
C24 C25 H25B 109.5 . . ?
C24 C25 H25C 109.5 . . ?
H25A C25 H25B 109.5 . . ?
H25A C25 H25C 109.5 . . ?
H25B C25 H25C 109.5 . . ?
C24 C26 H26A 109.5 . . ?
C24 C26 H26B 109.5 . . ?
C24 C26 H26C 109.5 . . ?
H26A C26 H26B 109.5 . . ?
H26A C26 H26C 109.5 . . ?
H26B C26 H26C 109.5 . . ?
C24 C27 H27A 109.5 . . ?
C24 C27 H27B 109.5 . . ?
C24 C27 H27C 109.5 . . ?
H27A C27 H27B 109.5 . . ?
H27A C27 H27C 109.5 . . ?
H27B C27 H27C 109.5 . . ?
C14 C28 C30 108.7(2) . . ?
C14 C28 C31 109.4(2) . . ?
C29 C28 C14 112.5(2) . . ?
C29 C28 C30 108.8(2) . . ?
C29 C28 C31 108.0(2) . . ?
C31 C28 C30 109.4(3) . . ?
C28 C29 H29A 109.5 . . ?
C28 C29 H29B 109.5 . . ?
C28 C29 H29C 109.5 . . ?
H29A C29 H29B 109.5 . . ?
H29A C29 H29C 109.5 . . ?
H29B C29 H29C 109.5 . . ?
C28 C30 H30A 109.5 . . ?
C28 C30 H30B 109.5 . . ?
C28 C30 H30C 109.5 . . ?
H30A C30 H30B 109.5 . . ?
H30A C30 H30C 109.5 . . ?
H30B C30 H30C 109.5 . . ?
C28 C31 H31A 109.5 . . ?
C28 C31 H31B 109.5 . . ?
C28 C31 H31C 109.5 . . ?
H31A C31 H31B 109.5 . . ?
H31A C31 H31C 109.5 . . ?
H31B C31 H31C 109.5 . . ?
C33 C32 C1 119.5(6) . . ?
C37 C32 C1 120.5(6) . . ?
C37 C32 C33 119.4(6) . . ?
C32 C33 H33 120.1 . . ?
C32 C33 C34 119.7(5) . . ?
C34 C33 H33 120.1 . . ?
C33 C34 H34 119.0 . . ?
C33 C34 C35 122.0(5) . . ?
C35 C34 H34 119.0 . . ?
C34 C35 C36 116.1(5) . . ?
C34 C35 C38 120.6(5) . . ?
C36 C35 C38 123.1(5) . . ?
C35 C36 H36 119.3 . . ?
C37 C36 C35 121.4(4) . . ?
C37 C36 H36 119.3 . . ?
C32 C37 C36 121.1(5) . . ?
C32 C37 H37 119.5 . . ?
C36 C37 H37 119.5 . . ?
C35 C38 C39 112.5(5) . . ?
C40 C38 C35 112.4(5) . . ?
C40 C38 C39 112.2(7) . . ?
C40 C38 C41 107.3(6) . . ?
C41 C38 C35 107.4(5) . . ?
C41 C38 C39 104.4(6) . . ?
C38 C39 H39A 109.5 . . ?
C38 C39 H39B 109.5 . . ?
C38 C39 H39C 109.5 . . ?
H39A C39 H39B 109.5 . . ?
H39A C39 H39C 109.5 . . ?
H39B C39 H39C 109.5 . . ?
C38 C40 H40A 109.5 . . ?
C38 C40 H40B 109.5 . . ?
C38 C40 H40C 109.5 . . ?
H40A C40 H40B 109.5 . . ?
H40A C40 H40C 109.5 . . ?
H40B C40 H40C 109.5 . . ?
C38 C41 H41A 109.5 . . ?
C38 C41 H41B 109.5 . . ?
C38 C41 H41C 109.5 . . ?
H41A C41 H41B 109.5 . . ?
H41A C41 H41C 109.5 . . ?
H41B C41 H41C 109.5 . . ?
C1 C42 C43 115.7(3) . . ?
C1 C42 C43A 124.0(4) . . ?
C42 C42 C1 120.94(16) 4_655 . ?
C42 C42 C43 123.4(3) 4_655 . ?
C42 C42 C43A 115.0(4) 4_655 . ?
C44 C43 C42 122.1(3) . . ?
C44 C43 C48 120.0 . . ?
C48 C43 C42 117.8(3) . . ?
C43 C44 H44 120.0 . . ?
C43 C44 C45 120.0 . . ?
C45 C44 H44 120.0 . . ?
C44 C45 H45 120.0 . . ?
C46 C45 C44 120.0 . . ?
C46 C45 H45 120.0 . . ?
C45 C46 C47 120.0 . . ?
C45 C46 C49 121.8(4) . . ?
C47 C46 C49 118.1(4) . . ?
C46 C47 H47 120.0 . . ?
C48 C47 C46 120.0 . . ?
C48 C47 H47 120.0 . . ?
C43 C48 H48 120.0 . . ?
C47 C48 C43 120.0 . . ?
C47 C48 H48 120.0 . . ?
C46 C49 C50 108.3(6) . . ?
C46 C49 C52 107.9(6) . . ?
C51 C49 C46 109.6(5) . . ?
C51 C49 C50 120.3(8) . . ?
C51 C49 C52 111.9(5) . . ?
C52 C49 C50 97.7(8) . . ?
C49 C50 H50A 109.5 . . ?
C49 C50 H50B 109.5 . . ?
C49 C50 H50C 109.5 . . ?
H50A C50 H50B 109.5 . . ?
H50A C50 H50C 109.5 . . ?
H50B C50 H50C 109.5 . . ?
C49 C51 H51A 109.5 . . ?
C49 C51 H51B 109.5 . . ?
C49 C51 H51C 109.5 . . ?
H51A C51 H51B 109.5 . . ?
H51A C51 H51C 109.5 . . ?
H51B C51 H51C 109.5 . . ?
C49 C52 H52A 109.5 . . ?
C49 C52 H52B 109.5 . . ?
C49 C52 H52C 109.5 . . ?
H52A C52 H52B 109.5 . . ?
H52A C52 H52C 109.5 . . ?
H52B C52 H52C 109.5 . . ?
C44A C43A C42 118.9(5) . . ?
C44A C43A C48A 120.0 . . ?
C48A C43A C42 120.9(5) . . ?
C43A C44A H44A 120.0 . . ?
C43A C44A C45A 120.0 . . ?
C45A C44A H44A 120.0 . . ?
C44A C45A H45A 120.0 . . ?
C46A C45A C44A 120.0 . . ?
C46A C45A H45A 120.0 . . ?
C45A C46A C47A 120.0 . . ?
C45A C46A C49A 117.2(6) . . ?
C47A C46A C49A 122.7(6) . . ?
C46A C47A H47A 120.0 . . ?
C46A C47A C48A 120.0 . . ?
C48A C47A H47A 120.0 . . ?
C43A C48A H48A 120.0 . . ?
C47A C48A C43A 120.0 . . ?
C47A C48A H48A 120.0 . . ?
C46A C49A C50A 108.2(11) . . ?
C51A C49A C46A 118.5(10) . . ?
C51A C49A C50A 99.3(11) . . ?
C51A C49A C52A 121.8(14) . . ?
C52A C49A C46A 110.3(10) . . ?
C52A C49A C50A 93.5(13) . . ?
C49A C50A H50D 109.5 . . ?
C49A C50A H50E 109.5 . . ?
C49A C50A H50F 109.5 . . ?
H50D C50A H50E 109.5 . . ?
H50D C50A H50F 109.5 . . ?
H50E C50A H50F 109.5 . . ?
C49A C51A H51D 109.5 . . ?
C49A C51A H51E 109.5 . . ?
C49A C51A H51F 109.5 . . ?
H51D C51A H51E 109.5 . . ?
H51D C51A H51F 109.5 . . ?
H51E C51A H51F 109.5 . . ?
C49A C52A H52D 109.5 . . ?
C49A C52A H52E 109.5 . . ?
C49A C52A H52F 109.5 . . ?
H52D C52A H52E 109.5 . . ?
H52D C52A H52F 109.5 . . ?
H52E C52A H52F 109.5 . . ?
C33A C32A C1 125.0(15) . . ?
C37A C32A C1 122.7(14) . . ?
C37A C32A C33A 110.0(14) . . ?
C40A C38A C39A 104.2(19) . . ?
C40A C38A C35A 111.1(14) . . ?
C41A C38A C39A 100.2(19) . . ?
C41A C38A C40A 124.2(18) . . ?
C41A C38A C35A 107.4(16) . . ?
C35A C38A C39A 108.4(16) . . ?
C38A C39A H39D 109.5 . . ?
C38A C39A H39E 109.5 . . ?
C38A C39A H39F 109.5 . . ?
H39D C39A H39E 109.5 . . ?
H39D C39A H39F 109.5 . . ?
H39E C39A H39F 109.5 . . ?
C38A C40A H40D 109.5 . . ?
C38A C40A H40E 109.5 . . ?
C38A C40A H40F 109.5 . . ?
H40D C40A H40E 109.5 . . ?
H40D C40A H40F 109.5 . . ?
H40E C40A H40F 109.5 . . ?
C38A C41A H41D 109.5 . . ?
C38A C41A H41E 109.5 . . ?
C38A C41A H41F 109.5 . . ?
H41D C41A H41E 109.5 . . ?
H41D C41A H41F 109.5 . . ?
H41E C41A H41F 109.5 . . ?
C35A C34A H34A 118.7 . . ?
C35A C34A C33A 122.6(13) . . ?
C33A C34A H34A 118.7 . . ?
C34A C35A C38A 120.1(15) . . ?
C34A C35A C36A 116.2(13) . . ?
C36A C35A C38A 123.3(15) . . ?
C35A C36A H36A 119.7 . . ?
C35A C36A C37A 120.7(14) . . ?
C37A C36A H36A 119.7 . . ?
C32A C33A H33A 118.4 . . ?
C34A C33A C32A 123.3(13) . . ?
C34A C33A H33A 118.4 . . ?
C32A C37A H37A 117.4 . . ?
C36A C37A C32A 125.2(14) . . ?
C36A C37A H37A 117.4 . . ?
C24 C26A H26D 109.5 . . ?
C24 C26A H26E 109.5 . . ?
C24 C26A H26F 109.5 . . ?
H26D C26A H26E 109.5 . . ?
H26D C26A H26F 109.5 . . ?
H26E C26A H26F 109.5 . . ?
C24 C25A H25D 109.5 . . ?
C24 C25A H25E 109.5 . . ?
C24 C25A H25F 109.5 . . ?
H25D C25A H25E 109.5 . . ?
H25D C25A H25F 109.5 . . ?
H25E C25A H25F 109.5 . . ?
C24 C27A H27D 109.5 . . ?
C24 C27A H27E 109.5 . . ?
C24 C27A H27F 109.5 . . ?
H27D C27A H27E 109.5 . . ?
H27D C27A H27F 109.5 . . ?
H27E C27A H27F 109.5 . . ?
C58A O3A K1 116.3(13) . . ?
C58A O3A C57A 110.5(13) . . ?
C57A O3A K1 105.0(8) . . ?
O3A C58A H58D 109.5 . . ?
O3A C58A H58E 109.5 . . ?
O3A C58A H58F 109.5 . . ?
H58D C58A H58E 109.5 . . ?
H58D C58A H58F 109.5 . . ?
H58E C58A H58F 109.5 . . ?
O3A C57A H57C 108.6 . . ?
O3A C57A H57D 108.6 . . ?
C57A C57A O3A 114.8(7) 4_655 . ?
C57A C57A H57C 108.6 4_655 . ?
C57A C57A H57D 108.6 4_655 . ?
H57C C57A H57D 107.5 . . ?
K1 C60A H60A 134.8 . . ?
K1 C60A H60B 115.5 . . ?
C60A C60A K1 78.6(3) 4_655 . ?
C60A C60A H60A 106.2 4_655 . ?
C60A C60A H60B 106.2 4_655 . ?
H60A C60A H60B 106.3 . . ?
O4A C60A K1 47.0(9) . . ?
O4A C60A H60A 106.2 . . ?
O4A C60A H60B 106.2 . . ?
C60A O4A K1 113.2(12) . . ?
C60A O4A C59A 123.0(18) . . ?
C59A O4A K1 123.3(15) . . ?
O4A C59A H59A 109.5 . . ?
O4A C59A H59B 109.5 . . ?
O4A C59A H59C 109.5 . . ?
H59A C59A H59B 109.5 . . ?
H59A C59A H59C 109.5 . . ?
H59B C59A H59C 109.5 . . ?
C53A O1A K1 117.5(10) . . ?
C54A O1A K1 114.5(9) . . ?
C54A O1A C53A 107.1(12) . . ?
C55A O2A K1 112.9(10) . . ?
C55A O2A C56A 114.4(13) . . ?
C56A O2A K1 122.6(8) . . ?
O1A C53A H53D 109.5 . . ?
O1A C53A H53E 109.5 . . ?
O1A C53A H53F 109.5 . . ?
H53D C53A H53E 109.5 . . ?
H53D C53A H53F 109.5 . . ?
H53E C53A H53F 109.5 . . ?
O1A C54A H54C 110.0 . . ?
O1A C54A H54D 110.0 . . ?
O1A C54A C55A 108.6(10) . . ?
H54C C54A H54D 108.3 . . ?
C55A C54A H54C 110.0 . . ?
C55A C54A H54D 110.0 . . ?
O2A C55A C54A 111.0(12) . . ?
O2A C55A H55C 109.4 . . ?
O2A C55A H55D 109.4 . . ?
C54A C55A H55C 109.4 . . ?
C54A C55A H55D 109.4 . . ?
H55C C55A H55D 108.0 . . ?
O2A C56A H56D 109.5 . . ?
O2A C56A H56E 109.5 . . ?
O2A C56A H56F 109.5 . . ?
H56D C56A H56E 109.5 . . ?
H56D C56A H56F 109.5 . . ?
H56E C56A H56F 109.5 . . ?

loop_
_geom_torsion_atom_site_label_1
_geom_torsion_atom_site_label_2
_geom_torsion_atom_site_label_3
_geom_torsion_atom_site_label_4
_geom_torsion
_geom_torsion_site_symmetry_1
_geom_torsion_site_symmetry_2
_geom_torsion_site_symmetry_3
_geom_torsion_site_symmetry_4
_geom_torsion_publ_flag
K1 O1 C54 C55 25.9(8) . . . . ?
K1 O2 C55 C54 61.4(8) . . . . ?
K1 O3 C57 C57 -12.5(8) . . . 4_655 ?
K1 O4 C60 C60 -29.4(8) . . . 4_655 ?
K1 O3A C57A C57A 51.6(8) . . . 4_655 ?
K1 C60A O4A C59A -172(2) . . . . ?
K1 O1A C54A C55A -46.5(12) . . . . ?
K1 O2A C55A C54A -49.7(12) . . . . ?
O1 C54 C55 O2 -57.7(9) . . . . ?
C53 O1 C54 C55 -168.0(7) . . . . ?
C56 O2 C55 C54 -176.9(9) . . . . ?
C58 O3 C57 C57 -158.1(11) . . . 4_655 ?
C59 O4 C60 C60 -177.9(9) . . . 4_655 ?
C1 C2 C3 C4 5.8(5) . . . . ?
C1 C2 C3 C8 175.5(3) . . . . ?
C1 C32 C33 C34 -174.6(7) . . . . ?
C1 C32 C37 C36 173.3(6) . . . . ?
C1 C42 C43 C44 -76.5(5) . . . . ?
C1 C42 C43 C48 105.1(4) . . . . ?
C1 C42 C43A C44A -98.6(6) . . . . ?
C1 C42 C43A C48A 77.3(5) . . . . ?
C1 C32A C33A C34A 177(2) . . . . ?
C1 C32A C37A C36A -176(2) . . . . ?
C2 C1 C32 C33 -119.5(8) . . . . ?
C2 C1 C32 C37 69.4(9) . . . . ?
C2 C1 C42 C42 -2.1(3) . . . 4_655 ?
C2 C1 C42 C43 179.6(3) . . . . ?
C2 C1 C42 C43A 179.7(4) . . . . ?
C2 C1 C32A C33A -75(3) . . . . ?
C2 C1 C32A C37A 87(3) . . . . ?
C2 C2 C3 C4 -169.9(3) 4_655 . . . ?
C2 C2 C3 C8 -0.2(2) 4_655 . . . ?
C2 C3 C4 C5 165.1(3) . . . . ?
C2 C3 C8 C3 0.4(3) . . . 4_655 ?
C2 C3 C8 C7 -169.5(3) . . . . ?
C3 C4 C5 C6 1.4(4) . . . . ?
C4 C3 C8 C3 172.84(17) . . . 4_655 ?
C4 C3 C8 C7 3.0(4) . . . . ?
C4 C5 C6 C7 1.9(3) . . . . ?
C4 C5 C6 C9 -163.6(2) . . . . ?
C5 C6 C7 C6 -171.92(16) . . . 4_655 ?
C5 C6 C7 C8 -2.7(4) . . . . ?
C5 C6 C9 C9 167.5(2) . . . 4_655 ?
C5 C6 C9 C10 -2.5(4) . . . . ?
C6 C7 C8 C3 0.3(4) . . . . ?
C6 C7 C8 C3 168.8(2) 4_655 . . . ?
C6 C7 C8 C3 -0.3(4) 4_655 . . 4_655 ?
C6 C7 C8 C3 -168.8(2) . . . 4_655 ?
C6 C9 C10 C11 -24.9(3) . . . . ?
C6 C9 C10 C23 154.5(2) . . . . ?
C7 C6 C9 C9 0.90(18) . . . 4_655 ?
C7 C6 C9 C10 -169.1(2) . . . . ?
C8 C3 C4 C5 -3.7(3) . . . . ?
C9 C6 C7 C6 -1.6(3) . . . 4_655 ?
C9 C6 C7 C8 167.6(2) . . . . ?
C9 C9 C10 C11 166.00(13) 4_655 . . . ?
C9 C9 C10 C23 -14.6(2) 4_655 . . . ?
C9 C10 C11 C12 -25.0(3) . . . . ?
C9 C10 C11 C16 161.25(19) . . . . ?
C9 C10 C23 C22 -161.92(18) . . . . ?
C9 C10 C23 C23 14.6(2) . . . 4_655 ?
C10 C11 C12 C13 -178.2(2) . . . . ?
C10 C11 C16 C15 -179.77(18) . . . . ?
C10 C11 C16 C17 4.5(3) . . . . ?
C11 C10 C23 C22 17.5(3) . . . . ?
C11 C10 C23 C23 -165.89(12) . . . 4_655 ?
C11 C12 C13 C14 -0.4(3) . . . . ?
C11 C16 C17 C18 -173.21(19) . . . . ?
C11 C16 C17 C22 9.6(3) . . . . ?
C12 C11 C16 C15 6.3(3) . . . . ?
C12 C11 C16 C17 -169.40(19) . . . . ?
C12 C13 C14 C15 3.0(3) . . . . ?
C12 C13 C14 C28 -177.7(2) . . . . ?
C13 C14 C15 C16 -0.7(3) . . . . ?
C13 C14 C28 C29 175.4(2) . . . . ?
C13 C14 C28 C30 -64.0(3) . . . . ?
C13 C14 C28 C31 55.4(3) . . . . ?
C14 C15 C16 C11 -3.9(3) . . . . ?
C14 C15 C16 C17 171.6(2) . . . . ?
C15 C14 C28 C29 -5.2(4) . . . . ?
C15 C14 C28 C30 115.3(3) . . . . ?
C15 C14 C28 C31 -125.2(3) . . . . ?
C15 C16 C17 C18 11.2(3) . . . . ?
C15 C16 C17 C22 -165.96(19) . . . . ?
C16 C11 C12 C13 -4.3(3) . . . . ?
C16 C17 C18 C19 -175.0(2) . . . . ?
C16 C17 C22 C21 173.86(18) . . . . ?
C16 C17 C22 C23 -10.2(3) . . . . ?
C17 C18 C19 C20 0.2(3) . . . . ?
C17 C18 C19 C24 -178.0(2) . . . . ?
C17 C22 C23 C10 -3.6(3) . . . . ?
C17 C22 C23 C23 179.87(13) . . . 4_655 ?
C18 C17 C22 C21 -3.4(3) . . . . ?
C18 C17 C22 C23 172.53(19) . . . . ?
C18 C19 C20 C21 -1.2(3) . . . . ?
C18 C19 C24 C25 -172.2(3) . . . . ?
C18 C19 C24 C26 -54.1(3) . . . . ?
C18 C19 C24 C27 64.7(3) . . . . ?
C18 C19 C24 C26A 4.9(11) . . . . ?
C18 C19 C24 C25A -129.5(11) . . . . ?
C18 C19 C24 C27A 116.0(8) . . . . ?
C19 C20 C21 C21 -177.81(16) . . . 4_655 ?
C19 C20 C21 C22 -0.1(3) . . . . ?
C20 C19 C24 C25 9.7(4) . . . . ?
C20 C19 C24 C26 127.8(3) . . . . ?
C20 C19 C24 C27 -113.4(3) . . . . ?
C20 C19 C24 C26A -173.2(11) . . . . ?
C20 C19 C24 C25A 52.4(12) . . . . ?
C20 C19 C24 C27A -62.1(8) . . . . ?
C20 C21 C22 C17 2.4(3) . . . . ?
C20 C21 C22 C23 -173.52(19) . . . . ?
C21 C21 C22 C17 -179.84(13) 4_655 . . . ?
C21 C21 C22 C23 4.2(2) 4_655 . . . ?
C21 C22 C23 C10 172.31(18) . . . . ?
C21 C22 C23 C23 -4.3(2) . . . 4_655 ?
C22 C17 C18 C19 2.1(3) . . . . ?
C23 C10 C11 C12 155.56(19) . . . . ?
C23 C10 C11 C16 -18.2(3) . . . . ?
C24 C19 C20 C21 176.9(2) . . . . ?
C28 C14 C15 C16 179.9(2) . . . . ?
C32 C1 C2 C2 -173.9(3) . . . 4_655 ?
C32 C1 C2 C3 10.8(5) . . . . ?
C32 C1 C42 C42 173.9(3) . . . 4_655 ?
C32 C1 C42 C43 -4.5(5) . . . . ?
C32 C33 C34 C35 4.7(11) . . . . ?
C33 C32 C37 C36 2.2(12) . . . . ?
C33 C34 C35 C36 -4.5(10) . . . . ?
C33 C34 C35 C38 171.4(6) . . . . ?
C34 C35 C36 C37 3.2(9) . . . . ?
C34 C35 C38 C39 37.9(9) . . . . ?
C34 C35 C38 C40 165.7(8) . . . . ?
C34 C35 C38 C41 -76.5(8) . . . . ?
C35 C36 C37 C32 -2.1(10) . . . . ?
C36 C35 C38 C39 -146.5(7) . . . . ?
C36 C35 C38 C40 -18.7(10) . . . . ?
C36 C35 C38 C41 99.1(7) . . . . ?
C37 C32 C33 C34 -3.4(13) . . . . ?
C38 C35 C36 C37 -172.6(5) . . . . ?
C42 C1 C2 C2 2.1(3) . . . 4_655 ?
C42 C1 C2 C3 -173.2(2) . . . . ?
C42 C1 C32 C33 64.6(9) . . . . ?
C42 C1 C32 C37 -106.5(9) . . . . ?
C42 C1 C32A C33A 104(3) . . . . ?
C42 C1 C32A C37A -95(3) . . . . ?
C42 C42 C43 C44 105.2(4) 4_655 . . . ?
C42 C42 C43 C48 -73.3(4) 4_655 . . . ?
C42 C42 C43A C44A 83.1(6) 4_655 . . . ?
C42 C42 C43A C48A -101.0(4) 4_655 . . . ?
C42 C43 C44 C45 -178.4(5) . . . . ?
C42 C43 C48 C47 178.5(5) . . . . ?
C42 C43A C44A C45A 175.9(7) . . . . ?
C42 C43A C48A C47A -175.8(7) . . . . ?
C43 C44 C45 C46 0.0 . . . . ?
C44 C43 C48 C47 0.0 . . . . ?
C44 C45 C46 C47 0.0 . . . . ?
C44 C45 C46 C49 -175.9(5) . . . . ?
C45 C46 C47 C48 0.0 . . . . ?
C45 C46 C49 C50 -23.4(10) . . . . ?
C45 C46 C49 C51 109.6(5) . . . . ?
C45 C46 C49 C52 -128.2(5) . . . . ?
C46 C47 C48 C43 0.0 . . . . ?
C47 C46 C49 C50 160.6(8) . . . . ?
C47 C46 C49 C51 -66.4(6) . . . . ?
C47 C46 C49 C52 55.8(6) . . . . ?
C48 C43 C44 C45 0.0 . . . . ?
C49 C46 C47 C48 176.0(5) . . . . ?
C43A C44A C45A C46A 0.0 . . . . ?
C44A C43A C48A C47A 0.0 . . . . ?
C44A C45A C46A C47A 0.0 . . . . ?
C44A C45A C46A C49A -177.6(9) . . . . ?
C45A C46A C47A C48A 0.0 . . . . ?
C45A C46A C49A C50A -54.0(12) . . . . ?
C45A C46A C49A C51A 57.9(15) . . . . ?
C45A C46A C49A C52A -155.0(13) . . . . ?
C46A C47A C48A C43A 0.0 . . . . ?
C47A C46A C49A C50A 128.4(10) . . . . ?
C47A C46A C49A C51A -119.7(11) . . . . ?
C47A C46A C49A C52A 27.5(17) . . . . ?
C48A C43A C44A C45A 0.0 . . . . ?
C49A C46A C47A C48A 177.5(9) . . . . ?
C32A C1 C2 C2 -179.3(9) . . . 4_655 ?
C32A C1 C2 C3 5.4(10) . . . . ?
C32A C1 C42 C42 179.1(8) . . . 4_655 ?
C32A C1 C42 C43A 0.9(9) . . . . ?
C38A C35A C36A C37A -176.9(16) . . . . ?
C39A C38A C35A C34A 7(3) . . . . ?
C39A C38A C35A C36A -166(2) . . . . ?
C40A C38A C35A C34A 121(2) . . . . ?
C40A C38A C35A C36A -52(3) . . . . ?
C41A C38A C35A C34A -100(2) . . . . ?
C41A C38A C35A C36A 87(2) . . . . ?
C34A C35A C36A C37A 10(3) . . . . ?
C35A C34A C33A C32A -4(3) . . . . ?
C35A C36A C37A C32A 1(3) . . . . ?
C33A C32A C37A C36A -12(4) . . . . ?
C33A C34A C35A C38A 177.9(15) . . . . ?
C33A C34A C35A C36A -9(3) . . . . ?
C37A C32A C33A C34A 13(4) . . . . ?
C58A O3A C57A C57A 177.8(13) . . . 4_655 ?
C60A C60A O4A K1 -13.6(13) 4_655 . . . ?
C60A C60A O4A C59A 174.5(16) 4_655 . . . ?
O1A C54A C55A O2A 65.4(15) . . . . ?
C53A O1A C54A C55A -178.7(13) . . . . ?
C56A O2A C55A C54A 163.8(12) . . . . ?

_smtbx_masks_special_details     ?
loop_
_smtbx_masks_void_nr
_smtbx_masks_void_average_x
_smtbx_masks_void_average_y
_smtbx_masks_void_average_z
_smtbx_masks_void_volume
_smtbx_masks_void_count_electrons
_smtbx_masks_void_content
1 0.000 0.356 0.315 218.3 58.9 '1 C6H14'
2 0.000 -0.356 0.815 218.3 58.8 '1 C6H14'
3 0.000 0.227 0.677 25.6 7.9 ?
4 0.000 0.773 0.177 25.6 7.9 ?
5 0.250 -0.379 0.474 271.6 56.4 '1 C6H14'
6 0.250 -0.241 0.974 271.6 56.4 '1 C6H14'
7 0.500 0.144 0.815 218.3 58.8 '1 C6H14'
8 0.500 0.856 0.315 218.3 58.9 '1 C6H14'
9 0.500 0.273 0.177 25.6 7.9 ?
10 0.500 0.727 0.677 25.6 7.9 ?
11 0.750 -0.741 0.974 271.6 56.4 '1 C6H14'
12 0.750 -0.879 0.474 271.6 56.4 '1 C6H14'

_smtbx_masks_void_probe_radius   1.2
_smtbx_masks_void_truncation_radius 1.2
_shelx_res_file                  
;
TITL 1a_a.res in Cmc2(1)
    1a.res
    created by SHELXL-2019/2 at 23:54:54 on 30-Sep-2022
REM Old TITL 1a in Cmc2(1)
REM SHELXT solution in Cmc2(1)
REM R1 0.215, Rweak 0.037, Alpha 0.006, Orientation as input
REM Flack x = 0.307 ( 0.025 ) from Parsons' quotients
REM Formula found by SHELXT: C131 O3 K
CELL 0.41328 26.6227 12.2818 36.0814 90 90 90
ZERR 4 0.0024 0.0009 0.0026 0 0 0
LATT -7
SYMM -X,-Y,0.5+Z
SYMM +X,-Y,0.5+Z
SYMM -X,+Y,+Z
SFAC C H K O
DISP C -0.0001 0.0005 5.1099
DISP H 0 0 0.5975
DISP K 0.0813 0.0847 221.5864
DISP O 0.0017 0.0018 10.0399
UNIT 504 640.004 4 24
EQIV $1 1-X,+Y,+Z
SADI C42 C43 C42 C43A
SADI C43 C44 C43A C44A
SADI C43 C48 C43A C48A
SADI C44 C45 C44A C45A
SADI 0.04 C46 C50 C46A C50A
SADI C45 C46 C45A C46A
SADI 0.04 C45 C47 C45A C47A
SADI 0.04 C46 C52 C46A C52A
SADI C46 C47 C46A C47A
SADI C46 C49 C46A C49A
SADI 0.04 C50 C51 C50A C51A
SADI C47 C48 C47A C48A
SADI 0.04 C45 C49 C45A C49A
SADI C49 C50 C49A C50A
SADI C49 C51 C49A C51A
SADI C49 C52 C49A C52A
SADI 0.04 C46 C48 C46A C48A
SADI 0.04 C46 C51 C46A C51A
SADI 0.04 C47 C49 C47A C49A
SADI 0.04 C42 C44 C42 C44A
SADI 0.04 C42 C48 C42 C48A
SADI 0.04 C43 C45 C43A C45A
SADI 0.04 C43 C47 C43A C47A
SADI 0.04 C50 C52 C50A C52A
SADI 0.04 C44 C46 C44A C46A
SADI 0.04 C51 C52 C51A C52A
SADI 0.04 C44 C48 C44A C48A
SIMU 0.01 0.02 2 C43 C44 C45 C46 C47 C48 C49 C50 C51 C52 C43A C44A C45A =
 C46A C47A C48A C49A C50A C51A C52A
SADI C32 C33 C32A C33A
SADI 0.04 C39 C40 C39A C40A
SADI 0.04 C35 C41 C35A C41A
SADI C32 C37 C32A C37A
SADI 0.04 C34 C36 C34A C36A
SADI C1 C32 C1 C32A
SADI C33 C34 C33A C34A
SADI C34 C35 C34A C35A
SADI 0.04 C40 C41 C40A C41A
SADI 0.04 C35 C39 C35A C39A
SADI C35 C36 C35A C36A
SADI C35 C38 C35A C38A
SADI 0.04 C36 C38 C36A C38A
SADI C36 C37 C36A C37A
SADI 0.04 C34 C38 C34A C38A
SADI C38 C39 C38A C39A
SADI C38 C40 C38A C40A
SADI 0.04 C35 C37 C35A C37A
SADI 0.04 C35 C40 C35A C40A
SADI 0.04 C1 C33 C1 C33A
SADI 0.04 C1 C37 C1 C37A
SADI 0.04 C32 C34 C32A C34A
SADI 0.04 C32 C36 C32A C36A
SADI 0.04 C39 C41 C39A C41A
SADI 0.04 C33 C35 C33A C35A
SADI 0.04 C33 C37 C33A C37A
SADI C38 C41 C38A C41A
SIMU 0.01 0.02 2 C32 C33 C34 C35 C36 C37 C38 C39 C40 C41 C32A C38A C39A =
 C40A C41A C34A C35A C36A C33A C37A
SADI C24 C26 C24 C26A
SADI C24 C27 C24 C27A
SADI C24 C25 C24 C25A
SADI C25A C26A C26A C27A C27A C25A
SIMU 0.01 0.02 2 C24 C25 C26 C27 C26A C25A C27A
DFIX 1.43 O2 C55 O2 C56 O1 C54 O1 C53 O3 C58 O3 C57 O4 C59 O4 C60
DFIX 1.54 C57_$1 C57 C60 C60_$1
DFIX 1.54 C55 C54
SADI O3 C57 O3A C57A
SADI O3 C58 O3A C58A
SADI K1 O3 K1 O3A
SADI 0.04 K1 C58 K1 C58A
SADI 0.04 C57 C58 C57A C58A
SADI 0.04 K1 C57 K1 C57A
SIMU 0.01 0.02 2 O3 C57 C58 O3A C58A C57A
SADI O4 C60 O4A C60A
SADI K1 O4 K1 O4A
SADI 0.04 C59 C60 C59A C60A
SADI 0.04 K1 C59 K1 C59A
SADI 0.04 K1 C60 K1 C60A
SADI O4 C59 O4A C59A
SIMU 0.01 0.02 2 O4 C59 C60 C60A O4A C59A
SADI 0.04 O2 C54 O2A C54A
SADI O2 C55 O2A C55A
SADI K1 O1 K1 O1A
SADI K1 O2 K1 O2A
SADI 0.04 C55 C56 C55A C56A
SADI 0.04 C53 C54 C53A C54A
SADI C54 C55 C54A C55A
SADI O1 C53 O1A C53A
SADI O1 C54 O1A C54A
SADI 0.04 K1 C55 K1 C55A
SADI 0.04 K1 C56 K1 C56A
SADI 0.04 O1 C55 O1A C55A
SADI O2 C56 O2A C56A
SADI 0.04 K1 C53 K1 C53A
SADI 0.04 K1 C54 K1 C54A
SIMU 0.001 0.02 2 O1 O2 C53 C54 C55 C56 O1A O2A C53A C54A C55A C56A
RIGU O1 O2 C53 C54 C55 C56 O1A O2A C53A C54A C55A C56A
DFIX 1.43 O1A C53A
EADP C53A C53
SUMP 0.5 0 1 7 1 8

L.S. 300
PLAN  20
SIZE 0.02 0.04 0.09
TEMP -173(2)
CONF
FREE O2 C54
FREE K1 C56_$1
FREE K1 C56
FREE K1 C55_$1
FREE K1 C55
FREE K1 C58_$1
FREE K1 C58
FREE K1 C57_$1
FREE K1 C57
FREE K1 C57A_$1
FREE K1 C57A
BOND $H
list 4
MORE -1
ABIN
fmap 2 53
acta
OMIT 1 1 1
OMIT 1 1 -1
OMIT 1 1 3
OMIT 1 1 -3
OMIT 3 1 0
OMIT 0 0 6
OMIT 0 0 -6
OMIT 8 0 -2
OMIT 7 1 0
OMIT 2 0 -6
OMIT 2 0 6
OMIT 2 2 0
REM <olex2.extras>
REM <HklSrc "%.\\1a.hkl">
REM </olex2.extras>

WGHT    0.133200    1.449700
EXTI    0.003290
FVAR       0.13466   0.59851   0.72367   0.86140   0.58284   0.60462   0.30746
FVAR       0.19259
K1    3    0.500000    1.051844    0.514644    10.50000    0.06014    0.03164 =
         0.09906    0.00566    0.00000    0.00000
PART -1
O1    4    0.530039    1.176940    0.575837    71.00000    0.05338    0.02153 =
         0.09462   -0.01386    0.00897   -0.00346
O2    4    0.582870    1.193577    0.510798    71.00000    0.05097    0.01608 =
         0.09512   -0.00795    0.01283   -0.00739
PART 1
O3    4    0.445754    0.908792    0.558369    51.00000    0.05188    0.05596 =
         0.08658    0.00758    0.01863    0.00582
O4    4    0.448235    0.916579    0.461944    61.00000    0.13406    0.05082 =
         0.11127    0.01712   -0.01863   -0.00854
PART -1
C53   1    0.515060    1.156635    0.612366    71.00000    0.06666    0.03147 =
         0.09656   -0.02036    0.01457   -0.00017
AFIX 137
H53A  2    0.492398    1.093773    0.612872    71.00000   -1.50000
H53B  2    0.497599    1.220657    0.622205    71.00000   -1.50000
H53C  2    0.544695    1.141253    0.627604    71.00000   -1.50000
AFIX   0
C54   1    0.571609    1.250650    0.573593    71.00000    0.05062    0.01726 =
         0.09482   -0.01269    0.01073   -0.00500
AFIX  23
H54A  2    0.602808    1.214621    0.582107    71.00000   -1.20000
H54B  2    0.565500    1.315378    0.589311    71.00000   -1.20000
AFIX   0
C55   1    0.576220    1.283058    0.534079    71.00000    0.05026    0.01562 =
         0.09544   -0.01029    0.01192   -0.00654
AFIX  23
H55A  2    0.545554    1.322892    0.526530    71.00000   -1.20000
H55B  2    0.605149    1.333035    0.531280    71.00000   -1.20000
AFIX   0
C56   1    0.589428    1.237644    0.474226    71.00000    0.10386    0.03925 =
         0.09503    0.00147    0.01933   -0.04520
AFIX 137
H56A  2    0.583792    1.180283    0.455809    71.00000   -1.50000
H56B  2    0.623671    1.265941    0.471661    71.00000   -1.50000
H56C  2    0.565296    1.296762    0.470265    71.00000   -1.50000
AFIX   0
PART 1
C57   1    0.470602    0.848803    0.587098    51.00000    0.06531    0.05136 =
         0.08080   -0.00493    0.01279   -0.00643
AFIX  23
H57A  2    0.459152    0.772231    0.585646    51.00000   -1.20000
H57B  2    0.459152    0.878004    0.611237    51.00000   -1.20000
AFIX   0
C58   1    0.396264    0.940741    0.565344    51.00000    0.05915    0.06698 =
         0.14953    0.00190    0.01674   -0.01356
AFIX 137
H58A  2    0.396098    1.014037    0.576078    51.00000   -1.50000
H58B  2    0.380732    0.889605    0.582762    51.00000   -1.50000
H58C  2    0.377260    0.940983    0.542083    51.00000   -1.50000
AFIX   0
C59   1    0.395494    0.912749    0.462833    61.00000    0.11317    0.08340 =
         0.13710    0.03126   -0.05455   -0.00538
AFIX 137
H59D  2    0.381865    0.962558    0.444148    61.00000   -1.50000
H59E  2    0.383638    0.934592    0.487448    61.00000   -1.50000
H59F  2    0.384198    0.838425    0.457523    61.00000   -1.50000
AFIX   0
C60   1    0.470842    0.828080    0.451603    61.00000    0.14939    0.05444 =
         0.10002    0.00414   -0.03731   -0.00290
AFIX  23
H60C  2    0.459416    0.810433    0.426192    61.00000   -1.20000
H60D  2    0.459416    0.768304    0.467966    61.00000   -1.20000
AFIX   0

PART 0
C1    1    0.446279    0.422706    0.359484    11.00000    0.06790    0.03630 =
         0.02709    0.00035   -0.00690    0.00286
C2    1    0.473077    0.465656    0.389522    11.00000    0.06215    0.03419 =
         0.02530    0.00011   -0.00147    0.00344
C3    1    0.455357    0.508523    0.425271    11.00000    0.05326    0.03567 =
         0.02538   -0.00148   -0.00461    0.00003
C4    1    0.410078    0.518104    0.445180    11.00000    0.04734    0.04403 =
         0.02900   -0.00244   -0.00572   -0.00061
AFIX  43
H4    2    0.379037    0.507578    0.432696    11.00000   -1.20000
AFIX   0
C5    1    0.410017    0.542977    0.483214    11.00000    0.04166    0.04098 =
         0.02960   -0.00172   -0.00458   -0.00013
AFIX  43
H5    2    0.378844    0.547286    0.495944    11.00000   -1.20000
AFIX   0
C6    1    0.455075    0.561817    0.503136    11.00000    0.04022    0.03226 =
         0.02497   -0.00155   -0.00187   -0.00017
C7    1    0.500000    0.557370    0.482121    10.50000    0.04257    0.03239 =
         0.02543   -0.00095    0.00000    0.00000
C8    1    0.500000    0.531735    0.445054    10.50000    0.04689    0.03406 =
         0.02556   -0.00052    0.00000    0.00000
C9    1    0.472762    0.566738    0.541604    11.00000    0.03825    0.02995 =
         0.02404   -0.00139   -0.00068   -0.00016
C10   1    0.446434    0.555884    0.575510    11.00000    0.03678    0.02991 =
         0.02520   -0.00040   -0.00060    0.00037
C11   1    0.393004    0.578701    0.579512    11.00000    0.03625    0.03350 =
         0.02676   -0.00341    0.00116   -0.00067
C12   1    0.368113    0.651161    0.555241    11.00000    0.03765    0.03727 =
         0.03332    0.00038   -0.00075   -0.00019
AFIX  43
H12   2    0.386448    0.683767    0.535568    11.00000   -1.20000
AFIX   0
C13   1    0.318026    0.675639    0.559392    11.00000    0.04011    0.04353 =
         0.03629   -0.00034   -0.00271    0.00194
AFIX  43
H13   2    0.302462    0.725072    0.542712    11.00000   -1.20000
AFIX   0
C14   1    0.289421    0.628203    0.588148    11.00000    0.03623    0.04544 =
         0.03986   -0.00398    0.00038   -0.00010
C15   1    0.314261    0.560686    0.612791    11.00000    0.03749    0.04118 =
         0.03530   -0.00268    0.00265   -0.00226
AFIX  43
H15   2    0.295685    0.528788    0.632476    11.00000   -1.20000
AFIX   0
C16   1    0.365936    0.537233    0.609930    11.00000    0.03672    0.03321 =
         0.03071   -0.00255    0.00084   -0.00150
C17   1    0.392653    0.477912    0.638910    11.00000    0.03917    0.03509 =
         0.02725   -0.00226    0.00287   -0.00258
C18   1    0.367255    0.425396    0.667608    11.00000    0.04527    0.04020 =
         0.03158    0.00001    0.00338   -0.00408
AFIX  43
H18   2    0.331586    0.423468    0.667198    11.00000   -1.20000
AFIX   0
C19   1    0.392766    0.375303    0.697078    11.00000    0.04545    0.04313 =
         0.03136    0.00300    0.00291   -0.00662
C20   1    0.444957    0.379540    0.697088    11.00000    0.04670    0.03791 =
         0.02740    0.00190    0.00094   -0.00223
AFIX  43
H20   2    0.462672    0.347208    0.717120    11.00000   -1.20000
AFIX   0
C21   1    0.472499    0.429766    0.668631    11.00000    0.04064    0.03260 =
         0.02544   -0.00215   -0.00080   -0.00091
C22   1    0.446150    0.478110    0.638582    11.00000    0.03983    0.03206 =
         0.02547   -0.00241    0.00165   -0.00183
C23   1    0.473146    0.520140    0.607154    11.00000    0.03646    0.03081 =
         0.02497   -0.00031    0.00109   -0.00049
C24   1    0.362613    0.315642    0.727122    11.00000    0.05115    0.05848 =
         0.03664    0.00940    0.00353   -0.00980
PART 1
C25   1    0.395509    0.279664    0.759539    41.00000    0.05928    0.08394 =
         0.04040    0.02391    0.00386   -0.01391
AFIX 137
H25A  2    0.417834    0.220834    0.751456    41.00000   -1.50000
H25B  2    0.374149    0.253620    0.779806    41.00000   -1.50000
H25C  2    0.415660    0.341442    0.768167    41.00000   -1.50000
AFIX   0
C26   1    0.322212    0.393784    0.743524    41.00000    0.05948    0.07184 =
         0.04373    0.00678    0.01528   -0.00772
AFIX 137
H26A  2    0.338785    0.457167    0.754601    41.00000   -1.50000
H26B  2    0.302831    0.355397    0.762563    41.00000   -1.50000
H26C  2    0.299611    0.417933    0.723724    41.00000   -1.50000
AFIX   0
C27   1    0.336468    0.218543    0.709139    41.00000    0.07153    0.05663 =
         0.05100    0.00895    0.00095   -0.02325
AFIX 137
H27A  2    0.313351    0.244464    0.689932    41.00000   -1.50000
H27B  2    0.317603    0.178236    0.728000    41.00000   -1.50000
H27C  2    0.361655    0.170557    0.697935    41.00000   -1.50000
AFIX   0
PART 0
C28   1    0.233473    0.654068    0.590927    11.00000    0.03538    0.05282 =
         0.05379   -0.00204    0.00344    0.00321
C29   1    0.207398    0.589423    0.621497    11.00000    0.04265    0.06127 =
         0.05978   -0.00004    0.00870   -0.00151
AFIX 137
H29A  2    0.209729    0.511445    0.616000    11.00000   -1.50000
H29B  2    0.171986    0.610855    0.622830    11.00000   -1.50000
H29C  2    0.223734    0.604455    0.645293    11.00000   -1.50000
AFIX   0
C30   1    0.227199    0.776944    0.599019    11.00000    0.04720    0.05380 =
         0.06763   -0.00275    0.00478    0.00884
AFIX 137
H30A  2    0.243313    0.794608    0.622687    11.00000   -1.50000
H30B  2    0.191372    0.794836    0.600361    11.00000   -1.50000
H30C  2    0.242937    0.819269    0.579136    11.00000   -1.50000
AFIX   0
C31   1    0.207801    0.626409    0.554118    11.00000    0.04157    0.08198 =
         0.06284   -0.00817   -0.00673   -0.00109
AFIX 137
H31A  2    0.221347    0.673035    0.534473    11.00000   -1.50000
H31B  2    0.171551    0.638596    0.556379    11.00000   -1.50000
H31C  2    0.214080    0.549901    0.547953    11.00000   -1.50000
AFIX   0
PART 1
C32   1    0.391100    0.432689    0.357888    31.00000    0.07010    0.04071 =
         0.02605   -0.00769   -0.01351   -0.00046
C33   1    0.361853    0.339657    0.356831    31.00000    0.07864    0.03910 =
         0.06815   -0.00244   -0.02082   -0.00156
AFIX  43
H33   2    0.377011    0.269997    0.359258    31.00000   -1.20000
AFIX   0
C34   1    0.310121    0.348564    0.352194    31.00000    0.07625    0.04472 =
         0.09480   -0.00228   -0.03419   -0.00461
AFIX  43
H34   2    0.290110    0.284617    0.353385    31.00000   -1.20000
AFIX   0
C35   1    0.286749    0.448475    0.345854    31.00000    0.07388    0.04768 =
         0.04684   -0.00599   -0.01887    0.00527
C36   1    0.317908    0.540616    0.347097    31.00000    0.06737    0.04023 =
         0.05428   -0.00015   -0.00495    0.00117
AFIX  43
H36   2    0.303466    0.610835    0.344202    31.00000   -1.20000
AFIX   0
C37   1    0.369206    0.531378    0.352448    31.00000    0.06664    0.03651 =
         0.04657   -0.00118   -0.00086   -0.00008
AFIX  43
H37   2    0.389452    0.595071    0.352317    31.00000   -1.20000
AFIX   0
C38   1    0.230316    0.453765    0.335381    31.00000    0.07085    0.06704 =
         0.06633   -0.00963   -0.02921    0.00582
C39   1    0.198180    0.367601    0.356573    31.00000    0.07707    0.12496 =
         0.09151    0.02635   -0.01169   -0.00238
AFIX 137
H39A  2    0.214267    0.296058    0.354633    31.00000   -1.50000
H39B  2    0.164503    0.364236    0.345667    31.00000   -1.50000
H39C  2    0.195594    0.388412    0.382724    31.00000   -1.50000
AFIX   0
C40   1    0.209226    0.566155    0.338951    31.00000    0.09055    0.07223 =
         0.15065   -0.01985   -0.04877    0.01994
AFIX 137
H40A  2    0.212406    0.590725    0.364685    31.00000   -1.50000
H40B  2    0.173698    0.565597    0.331847    31.00000   -1.50000
H40C  2    0.227757    0.615780    0.322659    31.00000   -1.50000
AFIX   0
C41   1    0.225860    0.420905    0.294676    31.00000    0.08624    0.12465 =
         0.06176    0.00323   -0.03552   -0.02020
AFIX 137
H41A  2    0.253153    0.454510    0.280489    31.00000   -1.50000
H41B  2    0.193477    0.445623    0.284877    31.00000   -1.50000
H41C  2    0.228089    0.341504    0.292553    31.00000   -1.50000
AFIX   0
PART 0
C42   1    0.473559    0.376250    0.329862    11.00000    0.07926    0.03900 =
         0.02371   -0.00095   -0.00392   -0.00264
PART 1
AFIX  66
C43   1    0.441257    0.329111    0.297421    21.00000    0.08097    0.04625 =
         0.02509   -0.00301    0.00550   -0.00223
C44   1    0.416326    0.230021    0.300248    21.00000    0.10252    0.05893 =
         0.03624    0.00503   -0.01169   -0.02425
AFIX  43
H44   2    0.417901    0.189503    0.322646    21.00000   -1.20000
AFIX  65
C45   1    0.389089    0.190214    0.270305    21.00000    0.10036    0.05605 =
         0.04139    0.00525   -0.02039   -0.02743
AFIX  43
H45   2    0.372049    0.122490    0.272237    21.00000   -1.20000
AFIX  65
C46   1    0.386783    0.249498    0.237533    21.00000    0.08058    0.04898 =
         0.02672    0.00088   -0.00860   -0.00710
C47   1    0.411715    0.348589    0.234705    21.00000    0.06522    0.05002 =
         0.03539    0.00221   -0.00022   -0.00385
AFIX  43
H47   2    0.410139    0.389106    0.212307    21.00000   -1.20000
AFIX  65
C48   1    0.438952    0.388397    0.264648    21.00000    0.05497    0.04256 =
         0.03212    0.00416   -0.00006   -0.00156
AFIX  43
H48   2    0.455992    0.456120    0.262715    21.00000   -1.20000
AFIX   0
C49   1    0.354168    0.212296    0.204439    21.00000    0.09267    0.04260 =
         0.03573   -0.00056   -0.01457   -0.01048
C50   1    0.345569    0.083944    0.207799    21.00000    0.17076    0.06763 =
         0.06869   -0.00224   -0.02706   -0.03499
AFIX 137
H50A  2    0.378154    0.046871    0.208418    21.00000   -1.50000
H50B  2    0.326230    0.058244    0.186408    21.00000   -1.50000
H50C  2    0.327046    0.067981    0.230634    21.00000   -1.50000
AFIX   0
C51   1    0.310952    0.286393    0.200207    21.00000    0.06929    0.11063 =
         0.04347   -0.00771   -0.01367   -0.02490
AFIX 137
H51A  2    0.290494    0.284557    0.222778    21.00000   -1.50000
H51B  2    0.290553    0.263155    0.179027    21.00000   -1.50000
H51C  2    0.323094    0.360702    0.196005    21.00000   -1.50000
AFIX   0
C52   1    0.388643    0.210916    0.168592    21.00000    0.12190    0.06260 =
         0.02101   -0.00968   -0.01386    0.02174
AFIX 137
H52A  2    0.399413    0.285293    0.162797    21.00000   -1.50000
H52B  2    0.369604    0.181256    0.147653    21.00000   -1.50000
H52C  2    0.418214    0.165345    0.173176    21.00000   -1.50000
AFIX  66
PART 2
C43A  1    0.450098    0.327628    0.296624   -21.00000    0.06437    0.03711 =
         0.02269   -0.00270   -0.01063   -0.00092
C44A  1    0.444389    0.215246    0.294902   -21.00000    0.07896    0.03915 =
         0.02698    0.00185   -0.01230   -0.00133
AFIX  43
H44A  2    0.457455    0.170637    0.314131   -21.00000   -1.20000
AFIX  65
C45A  1    0.419562    0.168132    0.265047   -21.00000    0.09203    0.04570 =
         0.03291   -0.00047   -0.01730   -0.00376
AFIX  43
H45A  2    0.415660    0.091324    0.263870   -21.00000   -1.20000
AFIX  65
C46A  1    0.400445    0.233402    0.236913   -21.00000    0.09746    0.05470 =
         0.03787   -0.00308   -0.01198   -0.00711
C47A  1    0.406155    0.345785    0.238634   -21.00000    0.06384    0.05288 =
         0.02477    0.01344   -0.01444   -0.00067
AFIX  43
H47A  2    0.393089    0.390393    0.219406   -21.00000   -1.20000
AFIX  65
C48A  1    0.430981    0.392899    0.268490   -21.00000    0.05324    0.04687 =
         0.03117    0.00598   -0.00144    0.00188
AFIX  43
H48A  2    0.434882    0.469708    0.269666   -21.00000   -1.20000
AFIX   0
C49A  1    0.370434    0.173956    0.204234   -21.00000    0.10625    0.08028 =
         0.04707   -0.00152   -0.02173   -0.01247
C50A  1    0.406420    0.078390    0.187158   -21.00000    0.16099    0.10059 =
         0.08578   -0.02090   -0.02793    0.01573
AFIX 137
H50D  2    0.391007    0.007137    0.191645   -21.00000   -1.50000
H50E  2    0.439410    0.081174    0.199170   -21.00000   -1.50000
H50F  2    0.410404    0.089598    0.160428   -21.00000   -1.50000
AFIX   0
C51A  1    0.325181    0.106355    0.214056   -21.00000    0.07484    0.04816 =
         0.06620   -0.00874   -0.01390   -0.00546
AFIX 137
H51D  2    0.305937    0.143092    0.233542   -21.00000   -1.50000
H51E  2    0.336143    0.034812    0.222958   -21.00000   -1.50000
H51F  2    0.304005    0.097154    0.192061   -21.00000   -1.50000
AFIX   0
C52A  1    0.372352    0.242184    0.168975   -21.00000    0.15269    0.09752 =
         0.07521   -0.01461   -0.03756   -0.00120
AFIX 137
H52D  2    0.351236    0.208403    0.149929   -21.00000   -1.50000
H52E  2    0.407080    0.246298    0.160079   -21.00000   -1.50000
H52F  2    0.359972    0.315715    0.174247   -21.00000   -1.50000
AFIX   0
C32A  1    0.388066    0.420210    0.356687   -31.00000    0.06841    0.03713 =
         0.04640   -0.00651   -0.01268    0.00592
C38A  1    0.221036    0.426011    0.353518   -31.00000    0.08078    0.08844 =
         0.08914   -0.01099   -0.01968   -0.00082
C39A  1    0.200609    0.332011    0.381602   -31.00000    0.09336    0.15662 =
         0.14347   -0.00357   -0.02249   -0.00803
AFIX 137
H39D  2    0.213540    0.345721    0.406599   -31.00000   -1.50000
H39E  2    0.212193    0.260569    0.373042   -31.00000   -1.50000
H39F  2    0.163807    0.333211    0.382053   -31.00000   -1.50000
AFIX   0
C40A  1    0.199139    0.528695    0.368422   -31.00000    0.06458    0.08450 =
         0.11747   -0.02544    0.00883    0.00213
AFIX 137
H40D  2    0.163365    0.532151    0.362130   -31.00000   -1.50000
H40E  2    0.216573    0.591244    0.357516   -31.00000   -1.50000
H40F  2    0.203075    0.530238    0.395422   -31.00000   -1.50000
AFIX   0
C41A  1    0.207463    0.378476    0.318349   -31.00000    0.07620    0.11761 =
         0.11700   -0.01788   -0.02667   -0.00844
AFIX 137
H41D  2    0.176612    0.335776    0.321224   -31.00000   -1.50000
H41E  2    0.234649    0.330912    0.309792   -31.00000   -1.50000
H41F  2    0.201909    0.436451    0.300143   -31.00000   -1.50000
AFIX   0
C34A  1    0.303791    0.351946    0.374955   -31.00000    0.06066    0.05606 =
         0.08438   -0.01098    0.00156   -0.00620
AFIX  43
H34A  2    0.284905    0.298624    0.387979   -31.00000   -1.20000
AFIX   0
C35A  1    0.279129    0.428142    0.355539   -31.00000    0.06823    0.05531 =
         0.07533   -0.01783   -0.00892   -0.00214
C36A  1    0.307892    0.512127    0.341564   -31.00000    0.06753    0.04717 =
         0.06336   -0.01719   -0.00949    0.00238
AFIX  43
H36A  2    0.291887    0.574068    0.331113   -31.00000   -1.20000
AFIX   0
C33A  1    0.356109    0.347900    0.376780   -31.00000    0.06002    0.04230 =
         0.06485   -0.00812    0.00230   -0.00383
AFIX  43
H33A  2    0.371222    0.294349    0.392162   -31.00000   -1.20000
AFIX   0
C37A  1    0.360134    0.507037    0.342621   -31.00000    0.06905    0.04780 =
         0.04797   -0.00338   -0.00847   -0.00254
AFIX  43
H37A  2    0.378191    0.567472    0.333002   -31.00000   -1.20000
AFIX   0
C26A  1    0.306757    0.308443    0.720236   -41.00000    0.04298    0.07530 =
         0.06285    0.02372   -0.00130   -0.00896
AFIX 137
H26D  2    0.291250    0.379390    0.725092   -41.00000   -1.50000
H26E  2    0.292059    0.253681    0.736748   -41.00000   -1.50000
H26F  2    0.300717    0.287587    0.694401   -41.00000   -1.50000
AFIX   0
C25A  1    0.375815    0.347577    0.764497   -41.00000    0.08761    0.06852 =
         0.02963    0.01149    0.01890   -0.00758
AFIX 137
H25D  2    0.404133    0.398508    0.763729   -41.00000   -1.50000
H25E  2    0.385322    0.282929    0.778789   -41.00000   -1.50000
H25F  2    0.346926    0.382912    0.776274   -41.00000   -1.50000
AFIX   0
C27A  1    0.381286    0.189455    0.722171   -41.00000    0.07648    0.05733 =
         0.04614    0.02161    0.00833   -0.02007
AFIX 137
H27D  2    0.366049    0.158325    0.699832   -41.00000   -1.50000
H27E  2    0.371033    0.146881    0.743861   -41.00000   -1.50000
H27F  2    0.417953    0.187634    0.719856   -41.00000   -1.50000
AFIX   0

O3A   4    0.453911    0.946682    0.575162   -51.00000    0.05073    0.04618 =
         0.11639   -0.01004    0.00648    0.00245
C58A  1    0.401468    0.938125    0.573904   -51.00000    0.04758    0.05034 =
         0.11256   -0.01527    0.00897    0.00109
AFIX 137
H58D  2    0.391226    0.909178    0.549747   -51.00000   -1.50000
H58E  2    0.386492    1.010235    0.577528   -51.00000   -1.50000
H58F  2    0.389997    0.888976    0.593555   -51.00000   -1.50000
AFIX   0
C57A  1    0.476949    0.838565    0.576522   -51.00000    0.06354    0.03556 =
         0.09728    0.01118    0.02902    0.00522
AFIX  23
H57C  2    0.465105    0.800869    0.599146   -51.00000   -1.20000
H57D  2    0.465105    0.796065    0.554908   -51.00000   -1.20000
AFIX   0

C60A  1    0.474145    0.815097    0.464473   -61.00000    0.14098    0.04389 =
         0.10133    0.01390   -0.01478    0.00000
AFIX  23
H60A  2    0.463799    0.799351    0.438670   -61.00000   -1.20000
H60B  2    0.463800    0.751385    0.479449   -61.00000   -1.20000
AFIX   0
O4A   4    0.446620    0.895114    0.475379   -61.00000    0.11975    0.04441 =
         0.10651    0.01098   -0.05044   -0.01110
C59A  1    0.394122    0.895731    0.472083   -61.00000    0.12617    0.07715 =
         0.14144    0.03098   -0.06279   -0.00048
AFIX 137
H59A  2    0.382626    0.969796    0.466592   -61.00000   -1.50000
H59B  2    0.379058    0.871002    0.495392   -61.00000   -1.50000
H59C  2    0.384006    0.846824    0.451962   -61.00000   -1.50000
AFIX   0
PART -2
O1A   4    0.575356    1.207311    0.522510    81.00000    0.05014    0.01553 =
         0.09537   -0.00973    0.01233   -0.00611
O2A   4    0.529964    1.169859    0.452520    81.00000    0.05550    0.02135 =
         0.09660   -0.00164    0.01643   -0.00752
C53A  1    0.576107    1.269177    0.555852    81.00000    0.06666    0.03147 =
         0.09656   -0.02036    0.01457   -0.00017
AFIX 137
H53D  2    0.549511    1.324292    0.555038    81.00000   -1.50000
H53E  2    0.608789    1.305101    0.558437    81.00000   -1.50000
H53F  2    0.570539    1.220744    0.577042    81.00000   -1.50000
AFIX   0
C54A  1    0.578814    1.282333    0.492649    81.00000    0.05089    0.01616 =
         0.09564   -0.00776    0.01315   -0.00675
AFIX  23
H54C  2    0.610691    1.323557    0.494305    81.00000   -1.20000
H54D  2    0.550616    1.334775    0.493783    81.00000   -1.20000
AFIX   0
C55A  1    0.576925    1.220532    0.457162    81.00000    0.05265    0.01813 =
         0.09589   -0.00551    0.01458   -0.00741
AFIX  23
H55C  2    0.583107    1.270825    0.436210    81.00000   -1.20000
H55D  2    0.603713    1.164625    0.457042    81.00000   -1.20000
AFIX   0
C56A  1    0.519821    1.134276    0.415438    81.00000    0.10793    0.03825 =
         0.09066    0.01670    0.02316    0.00475
AFIX 137
H56D  2    0.546350    1.084332    0.407342    81.00000   -1.50000
H56E  2    0.518819    1.197455    0.398865    81.00000   -1.50000
H56F  2    0.487359    1.096709    0.414751    81.00000   -1.50000
AFIX   0
HKLF 4


REM  1a_a.res in Cmc2(1)
REM wR2 = 0.1943, GooF = S = 1.035, Restrained GooF = 1.059 for all data
REM R1 = 0.0663 for 16184 Fo > 4sig(Fo) and 0.0732 for all 18484 data
REM 899 parameters refined using 1091 restraints

END

WGHT      0.1331      1.4490

REM Highest difference peak  0.735,  deepest hole -0.497,  1-sigma level  0.066
Q1    1   0.5000  1.1587  0.4400  10.50000  0.05    0.73
Q2    1   0.5780  1.2066  0.5369  11.00000  0.05    0.69
Q3    1   0.5810  1.2056  0.4838  11.00000  0.05    0.50
Q4    1   0.5606  1.2134  0.4448  11.00000  0.05    0.39
Q5    1   0.5175  1.1612  0.5800  11.00000  0.05    0.26
Q6    1   0.4172  0.5257  0.4579  11.00000  0.05    0.26
Q7    1   0.5000  1.0441  0.5440  10.50000  0.05    0.26
Q8    1   0.4619  0.5601  0.5190  11.00000  0.05    0.25
Q9    1   0.3303  0.2372  0.1961  11.00000  0.05    0.25
Q10   1   0.3816  0.5939  0.5628  11.00000  0.05    0.23
Q11   1   0.4569  0.5582  0.5985  11.00000  0.05    0.23
Q12   1   0.4594  0.5570  0.5618  11.00000  0.05    0.23
Q13   1   0.4591  0.4954  0.6161  11.00000  0.05    0.22
Q14   1   0.5000  0.8827  0.4555  10.50000  0.05    0.22
Q15   1   0.5000  0.5422  0.4590  10.50000  0.05    0.22
Q16   1   0.5000  0.8759  0.4258  10.50000  0.05    0.20
Q17   1   0.4598  0.4743  0.6611  11.00000  0.05    0.20
Q18   1   0.3792  0.3562  0.7138  11.00000  0.05    0.19
Q19   1   0.5000  1.0867  0.4558  10.50000  0.05    0.19
Q20   1   0.4608  0.5910  0.4790  11.00000  0.05    0.19
;
_shelx_res_checksum              81108
_shelx_fab_file                  
;
-38 0 -2 3.1531 -0.1784
-37 -3 -9 0.5565 0.3414
-37 -3 -8 -0.1554 0.0533
-37 -3 -7 0.2589 -0.4884
-37 -3 -6 0.3347 0.0409
-37 -3 -5 0.3106 -0.5212
-37 -3 -4 0.0157 -0.0772
-37 -3 -3 0.1375 -0.6961
-37 -3 -2 0.1744 -0.0072
-37 -3 -1 -0.0881 -1.0501
-37 -1 -12 0.5453 -0.2207
-37 -1 -11 -0.0376 0.3539
-37 -1 -10 0.6240 -0.6665
-37 -1 -9 0.2263 -0.0645
-37 -1 -8 0.2275 -0.4823
-37 -1 -7 -0.0679 -0.6064
-37 -1 -6 0.8074 -1.2585
-37 -1 -5 -1.0296 0.0567
-37 -1 -4 -0.4315 -1.1107
-37 -1 -3 -0.4238 0.1699
-37 -1 -2 -0.0992 -0.2576
-37 -1 -1 0.4015 0.2846
-36 -4 -12 0.2940 -0.3637
-36 -4 -11 -0.0782 0.3672
-36 -4 -10 0.1511 -0.3608
-36 -4 -9 0.2180 -0.3127
-36 -4 -8 0.1085 -0.5004
-36 -4 -7 0.1966 0.0434
-36 -4 -6 -0.1158 -1.1061
-36 -4 -5 -0.2847 -0.4431
-36 -4 -4 -0.6197 -1.0438
-36 -4 -3 0.0525 0.0330
-36 -4 -2 -1.4599 -0.7958
-36 -4 -1 -0.5114 0.0197
-36 -2 -16 0.2017 1.1767
-36 -2 -15 -0.1383 -0.3745
-36 -2 -14 0.6105 -0.1536
-36 -2 -13 -0.1445 -0.6987
-36 -2 -12 0.4309 -0.0499
-36 -2 -11 -0.1847 -0.5639
-36 -2 -10 -0.1900 -0.1025
-36 -2 -9 -0.5788 -0.6991
-36 -2 -8 0.2346 -0.3562
-36 -2 -7 -0.7716 -0.0632
-36 -2 -6 -0.8526 0.1436
-36 -2 -5 -0.3593 0.3421
-36 -2 -4 0.1065 -0.3802
-36 -2 -3 -0.0650 0.1567
-36 -2 -2 -0.1173 0.2472
-36 -2 -1 0.0630 0.2189
-36 0 -16 1.5543 0.7081
-36 0 -14 0.6870 0.5826
-36 0 -12 1.5277 0.2956
-36 0 -10 1.3486 -1.1172
-36 0 -8 0.0492 -2.2042
-36 0 -6 -1.0842 -1.8433
-36 0 -4 -1.4767 -1.5166
-36 0 -2 -3.5950 -2.4371
-35 -7 -1 -0.1878 0.0497
-35 -5 -14 0.4618 -0.1549
-35 -5 -13 0.3850 0.1333
-35 -5 -12 -0.0876 -0.1026
-35 -5 -11 0.9130 -0.4570
-35 -5 -10 0.3942 -0.3775
-35 -5 -9 0.2966 -0.3875
-35 -5 -8 0.2422 -0.8515
-35 -5 -7 0.8017 -0.3748
-35 -5 -6 -0.2425 -0.5725
-35 -5 -5 0.9820 -0.3395
-35 -5 -4 -0.1229 -0.2361
-35 -5 -3 0.3622 -1.3692
-35 -5 -2 0.4692 -0.1958
-35 -5 -1 0.2872 -0.7515
-35 -3 -18 -0.0012 0.5332
-35 -3 -17 -0.0327 -0.6338
-35 -3 -16 0.0635 0.4234
-35 -3 -15 0.5955 -0.9201
-35 -3 -14 0.0319 0.6493
-35 -3 -13 -0.1079 -0.9932
-35 -3 -12 0.2715 0.7030
-35 -3 -11 -0.1589 -0.9713
-35 -3 -10 0.5859 0.9259
-35 -3 -9 -0.2868 -0.1562
-35 -3 -8 0.3575 0.1646
-35 -3 -7 -0.3088 -0.1395
-35 -3 -6 0.3282 -0.1170
-35 -3 -5 0.1324 0.2325
-35 -3 -4 -0.3332 0.3031
-35 -3 -3 -0.3239 0.9833
-35 -3 -2 0.3100 0.5245
-35 -3 -1 -0.1600 0.8920
-35 -1 -20 -0.2286 0.2012
-35 -1 -19 -0.9882 0.0243
-35 -1 -18 0.7667 -0.1529
-35 -1 -17 -0.0033 1.3256
-35 -1 -16 -0.3351 -0.8030
-35 -1 -15 0.6789 0.2893
-35 -1 -14 -0.5029 0.0865
-35 -1 -13 -0.4087 0.0030
-35 -1 -12 -0.9672 0.5281
-35 -1 -11 0.2002 0.7915
-35 -1 -10 -0.3407 0.7332
-35 -1 -9 0.7069 0.2922
-35 -1 -8 -0.8177 1.3000
-35 -1 -7 0.9614 0.2420
-35 -1 -6 0.1498 0.9642
-35 -1 -5 0.7148 0.0676
-35 -1 -4 -0.5639 0.7722
-35 -1 -3 0.8535 -0.7699
-35 -1 -2 -0.0205 0.7595
-35 -1 -1 0.9716 -0.8496
-34 -6 -15 0.0642 -0.0301
-34 -6 -14 -0.3442 0.3679
-34 -6 -13 -0.0323 -0.8180
-34 -6 -12 0.1540 1.0092
-34 -6 -11 -0.4617 -0.9758
-34 -6 -10 0.3820 -0.0996
-34 -6 -9 -0.0155 -0.4490
-34 -6 -8 0.0346 0.4010
-34 -6 -7 -1.1001 -1.1227
-34 -6 -6 0.2748 0.2757
-34 -6 -5 -1.0048 0.1741
-34 -6 -4 0.6625 0.3898
-34 -6 -3 -0.2018 0.4488
-34 -6 -2 0.4639 -0.2679
-34 -6 -1 -0.0531 0.2215
-34 -4 -20 -0.5292 0.1885
-34 -4 -19 0.9083 -0.0338
-34 -4 -18 -0.7354 -0.3166
-34 -4 -17 0.7367 0.0006
-34 -4 -16 -0.8216 0.5892
-34 -4 -15 0.8484 -0.6683
-34 -4 -14 0.2301 0.7276
-34 -4 -13 1.0936 -1.1715
-34 -4 -12 -0.1428 -0.2593
-34 -4 -11 -0.2716 -0.5738
-34 -4 -10 -0.7682 0.2865
-34 -4 -9 0.0885 -0.7230
-34 -4 -8 -0.3298 1.0671
-34 -4 -7 -0.2087 0.3826
-34 -4 -6 0.5615 1.1645
-34 -4 -5 0.0294 0.4478
-34 -4 -4 1.1600 0.5475
-34 -4 -3 0.6613 0.6875
-34 -4 -2 0.6542 0.0423
-34 -4 -1 -0.5845 0.5049
-34 -2 -22 0.2152 0.3839
-34 -2 -21 -0.3336 0.5946
-34 -2 -20 0.8506 -0.7450
-34 -2 -19 -0.1379 1.0138
-34 -2 -18 -0.4769 -1.3643
-34 -2 -17 0.5161 0.1890
-34 -2 -16 -0.6931 0.3440
-34 -2 -15 -0.0894 0.3272
-34 -2 -14 -0.5167 -0.1425
-34 -2 -13 -0.2416 0.0530
-34 -2 -12 -0.2679 0.2987
-34 -2 -11 0.0240 0.9259
-34 -2 -10 -0.9782 0.7899
-34 -2 -9 0.6019 0.4393
-34 -2 -8 0.4574 1.2800
-34 -2 -7 0.4371 0.2918
-34 -2 -6 -0.0919 1.1713
-34 -2 -5 0.2983 0.7004
-34 -2 -4 0.9546 -0.0631
-34 -2 -3 0.4353 0.0826
-34 -2 -2 0.4937 0.6436
-34 -2 -1 0.1123 0.4968
-34 0 -22 1.5402 -1.6620
-34 0 -20 0.8676 -3.0013
-34 0 -18 -1.0330 -2.7258
-34 0 -16 -0.9799 -3.4947
-34 0 -14 -3.5942 -1.3678
-34 0 -12 -1.8979 0.5402
-34 0 -10 -1.9082 0.8862
-34 0 -8 -1.2434 1.8823
-34 0 -6 0.2251 2.6514
-34 0 -4 1.5633 3.0644
-34 0 -2 2.1664 0.7966
-33 -7 -15 0.0377 -0.2544
-33 -7 -14 -0.0008 -0.2260
-33 -7 -13 -0.4702 -0.3013
-33 -7 -12 0.6014 -0.8477
-33 -7 -11 -0.0816 0.0466
-33 -7 -10 -0.1381 0.2102
-33 -7 -9 0.0692 -0.2182
-33 -7 -8 0.5030 -0.7935
-33 -7 -7 0.3625 0.3809
-33 -7 -6 -0.7054 -1.0327
-33 -7 -5 0.4329 -0.1064
-33 -7 -4 -1.4495 -0.0283
-33 -7 -3 0.1090 0.1709
-33 -7 -2 -0.5691 0.5420
-33 -7 -1 0.1552 0.3924
-33 -5 -21 0.1499 -0.3964
-33 -5 -20 -0.1590 -0.4136
-33 -5 -19 -0.4636 -0.3011
-33 -5 -18 -0.1178 0.0266
-33 -5 -17 -0.3971 0.2578
-33 -5 -16 -0.1208 -0.2446
-33 -5 -15 -0.5861 0.4119
-33 -5 -14 0.3138 -0.0321
-33 -5 -13 -0.1243 0.5496
-33 -5 -12 -0.5853 0.1694
-33 -5 -11 -0.1782 -0.1153
-33 -5 -10 0.3120 0.8174
-33 -5 -9 -1.2924 0.4779
-33 -5 -8 0.3095 0.2054
-33 -5 -7 -0.4108 1.0321
-33 -5 -6 -0.0434 0.5894
-33 -5 -5 0.2261 1.4573
-33 -5 -4 -0.1312 0.6706
-33 -5 -3 0.0829 -0.0069
-33 -5 -2 0.0723 0.1857
-33 -5 -1 0.1733 0.7600
-33 -3 -24 -0.2990 0.0980
-33 -3 -23 -0.6899 -0.1434
-33 -3 -22 -0.2664 0.6298
-33 -3 -21 -0.5016 0.2309
-33 -3 -20 -0.0121 0.0583
-33 -3 -19 -0.4525 0.0519
-33 -3 -18 0.4387 0.2739
-33 -3 -17 -1.0890 0.6288
-33 -3 -16 0.5529 -0.5954
-33 -3 -15 -0.3042 0.4250
-33 -3 -14 -0.1053 -1.1541
-33 -3 -13 -1.0114 1.0081
-33 -3 -12 -0.7149 -0.8873
-33 -3 -11 -0.0325 0.9717
-33 -3 -10 0.0386 0.0648
-33 -3 -9 0.0694 1.1349
-33 -3 -8 -0.1236 -0.5491
-33 -3 -7 -0.0358 0.4778
-33 -3 -6 -0.0014 -0.8251
-33 -3 -5 0.5319 0.0123
-33 -3 -4 -0.6365 -0.3531
-33 -3 -3 -0.3863 0.4417
-33 -3 -2 -0.4750 -0.2055
-33 -3 -1 -0.4916 0.3263
-33 -1 -25 -0.5510 0.1549
-33 -1 -24 -0.5579 0.1498
-33 -1 -23 0.3277 0.5917
-33 -1 -22 -0.3483 -0.0590
-33 -1 -21 1.0672 0.1848
-33 -1 -20 -0.7797 0.5013
-33 -1 -19 -0.1405 -1.2524
-33 -1 -18 0.3694 0.4208
-33 -1 -17 0.1718 0.1390
-33 -1 -16 0.0271 -0.0572
-33 -1 -15 0.9128 -1.0943
-33 -1 -14 0.6557 0.1773
-33 -1 -13 -0.7003 -1.0451
-33 -1 -12 0.3507 0.2834
-33 -1 -11 -0.2729 -0.1808
-33 -1 -10 1.4655 -0.2211
-33 -1 -9 0.1008 -0.7836
-33 -1 -8 0.5136 -0.6697
-33 -1 -7 -0.4162 -0.3787
-33 -1 -6 0.6623 -0.7497
-33 -1 -5 -1.2698 -0.0615
-33 -1 -4 -0.2681 -0.5091
-33 -1 -3 -1.1697 0.3542
-33 -1 -2 0.0559 -0.2457
-33 -1 -1 0.1058 1.5644
-32 -8 -15 -0.3440 -0.5233
-32 -8 -14 0.1564 -0.1221
-32 -8 -13 0.0865 0.1315
-32 -8 -12 -0.1797 -0.5491
-32 -8 -11 -0.6624 -0.2222
-32 -8 -10 -0.3936 -0.3123
-32 -8 -9 -0.5200 0.1397
-32 -8 -8 -0.6000 0.5018
-32 -8 -7 -0.1831 0.4468
-32 -8 -6 -0.1813 0.5594
-32 -8 -5 -0.0867 0.6514
-32 -8 -4 0.6143 0.8272
-32 -8 -3 -0.0835 0.5489
-32 -8 -2 0.8048 -0.1466
-32 -8 -1 -0.1810 0.9353
-32 -6 -21 0.0693 0.2574
-32 -6 -20 0.5872 1.3715
-32 -6 -19 -0.0987 1.0146
-32 -6 -18 1.2961 0.0841
-32 -6 -17 0.5779 -0.1154
-32 -6 -16 0.1328 -0.7848
-32 -6 -15 -0.3181 0.9023
-32 -6 -14 0.1239 -0.4898
-32 -6 -13 -0.0366 0.6478
-32 -6 -12 0.2158 0.0862
-32 -6 -11 -0.0822 0.3199
-32 -6 -10 -0.3168 -0.9626
-32 -6 -9 0.6386 0.9746
-32 -6 -8 -0.6667 0.6470
-32 -6 -7 0.1164 -0.1796
-32 -6 -6 -0.6063 0.5946
-32 -6 -5 0.0453 0.5409
-32 -6 -4 0.2247 1.3355
-32 -6 -3 0.4506 0.3041
-32 -6 -2 0.3648 -0.2432
-32 -6 -1 0.0892 0.1875
-32 -4 -25 0.3330 0.0793
-32 -4 -24 0.5996 0.8591
-32 -4 -23 -0.0425 -0.4167
-32 -4 -22 0.3179 0.2150
-32 -4 -21 -1.1062 0.0342
-32 -4 -20 0.6401 1.0720
-32 -4 -19 -0.2656 0.2258
-32 -4 -18 0.9051 -0.1793
-32 -4 -17 -1.2121 0.2834
-32 -4 -16 0.5489 -0.4484
-32 -4 -15 -1.8326 0.6446
-32 -4 -14 0.4697 -0.5376
-32 -4 -13 -0.7203 1.3489
-32 -4 -12 0.1110 -0.7774
-32 -4 -11 -0.5930 1.5872
-32 -4 -10 -0.5399 -0.1117
-32 -4 -9 0.1601 0.4492
-32 -4 -8 0.0534 0.6102
-32 -4 -7 0.1759 0.5348
-32 -4 -6 0.5214 0.5975
-32 -4 -5 0.2741 -0.6366
-32 -4 -4 0.3048 -0.0047
-32 -4 -3 0.3542 -0.2730
-32 -4 -2 -0.2905 0.0795
-32 -4 -1 -0.4349 -0.9507
-32 -2 -27 0.1070 -0.1021
-32 -2 -26 -0.0795 0.1584
-32 -2 -25 0.6213 -0.2329
-32 -2 -24 -0.2423 0.2116
-32 -2 -23 0.7801 -0.4646
-32 -2 -22 -0.4195 0.9649
-32 -2 -21 0.3245 -0.9809
-32 -2 -20 0.2385 0.5578
-32 -2 -19 -0.2838 -0.2325
-32 -2 -18 -0.1062 0.0291
-32 -2 -17 0.0745 -0.3731
-32 -2 -16 0.5075 0.9674
-32 -2 -15 0.0146 0.7299
-32 -2 -14 0.9552 -0.1833
-32 -2 -13 0.8532 0.1937
-32 -2 -12 1.5575 -0.9170
-32 -2 -11 1.1147 -0.1262
-32 -2 -10 0.0388 -1.7400
-32 -2 -9 0.4292 -1.0096
-32 -2 -8 0.1819 -0.8539
-32 -2 -7 0.1858 -0.5968
-32 -2 -6 -0.8287 -0.5643
-32 -2 -5 0.0046 -0.3047
-32 -2 -4 -0.2125 -1.5922
-32 -2 -3 0.1590 -1.1477
-32 -2 -2 -1.1009 0.4984
-32 -2 -1 0.3142 -0.7593
-32 0 -28 -0.5086 0.3345
-32 0 -26 -1.0003 0.3749
-32 0 -24 -1.8880 1.5807
-32 0 -22 -1.7209 2.5687
-32 0 -20 -1.1716 3.8627
-32 0 -18 0.1172 5.8194
-32 0 -16 3.7025 3.4294
-32 0 -14 2.8093 2.3183
-32 0 -12 4.6321 0.9064
-32 0 -10 2.6970 -1.8534
-32 0 -8 1.0096 -2.2859
-32 0 -6 0.4270 -2.3899
-32 0 -4 -1.6372 -1.8458
-32 0 -2 -3.3376 -1.4389
-31 -9 -14 -0.2178 -0.0086
-31 -9 -13 -0.0320 -0.1952
-31 -9 -12 -0.0838 0.4900
-31 -9 -11 0.0736 -0.7236
-31 -9 -10 -0.0565 0.1677
-31 -9 -9 -1.5370 -0.2767
-31 -9 -8 0.4593 -0.1590
-31 -9 -7 -0.7271 0.3445
-31 -9 -6 -0.6539 -0.0420
-31 -9 -5 -1.1140 -0.1956
-31 -9 -4 -0.1568 0.0563
-31 -9 -3 -1.1532 1.4116
-31 -9 -2 -0.4096 -0.2024
-31 -9 -1 0.0049 0.8554
-31 -7 -22 0.7543 0.5170
-31 -7 -21 -0.0958 -0.0999
-31 -7 -20 0.1124 -0.3227
-31 -7 -19 0.3608 0.9517
-31 -7 -18 -0.0069 0.2866
-31 -7 -17 0.4060 0.4409
-31 -7 -16 0.6733 0.0753
-31 -7 -15 0.6618 -0.1762
-31 -7 -14 -0.7855 -0.2608
-31 -7 -13 -0.8782 -0.1667
-31 -7 -12 -0.1565 -0.1268
-31 -7 -11 -0.5182 0.4921
-31 -7 -10 -0.8578 1.2475
-31 -7 -9 -0.6803 -0.1168
-31 -7 -8 0.3124 0.7100
-31 -7 -7 -0.7912 0.6555
-31 -7 -6 0.4416 0.8793
-31 -7 -5 -0.4356 0.2346
-31 -7 -4 0.4749 0.3161
-31 -7 -3 -0.2253 0.4169
-31 -7 -2 0.9572 0.5867
-31 -7 -1 0.3367 -0.0901
-31 -5 -26 -0.3006 0.5926
-31 -5 -25 -0.3921 0.3512
-31 -5 -24 -0.4418 0.9293
-31 -5 -23 0.2930 0.8981
-31 -5 -22 0.2984 1.0300
-31 -5 -21 1.1231 0.3493
-31 -5 -20 0.2048 0.1558
-31 -5 -19 0.0007 -1.1848
-31 -5 -18 -0.3193 0.1551
-31 -5 -17 -0.8191 0.4816
-31 -5 -16 -0.5403 -0.0983
-31 -5 -15 -0.0496 0.2999
-31 -5 -14 0.2312 -0.1624
-31 -5 -13 -0.0715 -0.4115
-31 -5 -12 -1.2549 -0.5544
-31 -5 -11 -0.2316 -0.3867
-31 -5 -10 -0.1229 0.5272
-31 -5 -9 -0.7066 -0.9793
-31 -5 -8 -0.2981 -0.7073
-31 -5 -7 -1.2062 -0.9900
-31 -5 -6 -0.5093 -0.0210
-31 -5 -5 -1.1202 0.5363
-31 -5 -4 -0.4084 0.2734
-31 -5 -3 -1.2252 -0.7732
-31 -5 -2 -0.4693 -0.0419
-31 -5 -1 -1.0006 1.6254
-31 -3 -28 0.0590 0.4246
-31 -3 -27 -0.3612 0.8474
-31 -3 -26 0.4859 -0.0156
-31 -3 -25 0.0137 0.6061
-31 -3 -24 0.0077 -0.3672
-31 -3 -23 -0.3404 0.7516
-31 -3 -22 -0.0144 0.5126
-31 -3 -21 0.6910 1.1834
-31 -3 -20 0.0365 -0.4796
-31 -3 -19 0.9555 0.1325
-31 -3 -18 -0.4002 -0.4710
-31 -3 -17 0.2187 0.6309
-31 -3 -16 -0.8749 0.2641
-31 -3 -15 1.4081 -0.1708
-31 -3 -14 -0.0931 0.7900
-31 -3 -13 -0.1285 -0.7303
-31 -3 -12 0.1550 -0.0898
-31 -3 -11 0.1521 -0.2554
-31 -3 -10 0.6375 0.3042
-31 -3 -9 0.8342 -0.5475
-31 -3 -8 -0.3828 -0.2319
-31 -3 -7 -0.5600 -1.6152
-31 -3 -6 -0.5885 0.1722
-31 -3 -5 0.1069 -0.8463
-31 -3 -4 -0.1692 1.3848
-31 -3 -3 0.3721 -0.7631
-31 -3 -2 0.9062 0.6375
-31 -3 -1 -0.7485 -1.3411
-31 -1 -29 0.3566 -0.0671
-31 -1 -28 0.8712 -0.2233
-31 -1 -27 0.6774 0.3093
-31 -1 -26 0.8505 0.1545
-31 -1 -25 0.5874 -0.4010
-31 -1 -24 0.8204 -0.2065
-31 -1 -23 0.2944 -0.6879
-31 -1 -22 0.3178 -0.5016
-31 -1 -21 0.2229 -0.0502
-31 -1 -20 -0.4153 0.1172
-31 -1 -19 -0.9254 -0.5266
-31 -1 -18 0.1736 -0.0587
-31 -1 -17 -0.6879 1.2719
-31 -1 -16 -0.5997 -0.7550
-31 -1 -15 0.5674 0.2534
-31 -1 -14 -0.3404 -0.8755
-31 -1 -13 -1.0731 0.2451
-31 -1 -12 -1.4878 -1.0353
-31 -1 -11 -1.0898 0.9828
-31 -1 -10 -1.3614 -0.3308
-31 -1 -9 -0.1066 0.6512
-31 -1 -8 -1.4655 0.3254
-31 -1 -7 -0.0715 1.0564
-31 -1 -6 -0.4083 0.8176
-31 -1 -5 0.0783 0.5043
-31 -1 -4 -0.3538 1.0632
-31 -1 -3 0.3570 -0.7190
-31 -1 -2 0.9678 0.2841
-31 -1 -1 0.3899 -0.0921
-30 -10 -12 -0.2182 0.1570
-30 -10 -11 -0.5668 0.6161
-30 -10 -10 0.6406 -0.1382
-30 -10 -9 0.2907 0.9001
-30 -10 -8 -0.6660 0.0118
-30 -10 -7 0.3010 -0.2650
-30 -10 -6 0.5716 0.3521
-30 -10 -5 -0.0905 0.2510
-30 -10 -4 -0.1537 -0.2283
-30 -10 -3 0.5465 -0.2307
-30 -10 -2 -0.6026 -0.2723
-30 -10 -1 0.6768 -1.0413
-30 -8 -21 0.1817 -0.3213
-30 -8 -20 -0.1159 -0.2035
-30 -8 -19 -0.5216 -0.5571
-30 -8 -18 0.0289 -0.0398
-30 -8 -17 -0.2106 0.2949
-30 -8 -16 -0.2793 0.2957
-30 -8 -15 -0.3163 -0.4116
-30 -8 -14 0.2358 -0.0282
-30 -8 -13 0.1588 0.8480
-30 -8 -12 -0.6282 0.0061
-30 -8 -11 0.0679 0.4828
-30 -8 -10 0.2944 0.6373
-30 -8 -9 0.5366 0.3469
-30 -8 -8 0.5867 -0.0591
-30 -8 -7 0.3339 -0.2641
-30 -8 -6 -0.0685 -0.9776
-30 -8 -5 0.0559 -0.3687
-30 -8 -4 -0.6188 0.0847
-30 -8 -3 0.2309 -0.8692
-30 -8 -2 -0.0829 -0.0475
-30 -8 -1 -0.1919 -1.0187
-30 -6 -26 0.4666 -0.1249
-30 -6 -25 -0.1833 0.4178
-30 -6 -24 1.0865 -0.4099
-30 -6 -23 -0.0887 -0.0955
-30 -6 -22 -0.4156 -1.3645
-30 -6 -21 0.0334 -0.1521
-30 -6 -20 0.3277 -0.0786
-30 -6 -19 -0.2974 0.7188
-30 -6 -18 0.4017 -0.7732
-30 -6 -17 0.9052 -1.4280
-30 -6 -16 -1.0966 -0.5857
-30 -6 -15 -0.9490 0.1601
-30 -6 -14 -0.3855 0.4139
-30 -6 -13 0.2351 0.4379
-30 -6 -12 0.1732 1.1073
-30 -6 -11 -0.0494 -0.8635
-30 -6 -10 0.3479 -0.7841
-30 -6 -9 -0.3427 0.7136
-30 -6 -8 0.3948 -0.2692
-30 -6 -7 0.2896 -0.3214
-30 -6 -6 -0.5125 -1.4002
-30 -6 -5 -0.1407 -0.4610
-30 -6 -4 -0.1726 -0.1525
-30 -6 -3 -0.0804 -0.7593
-30 -6 -2 -0.1379 -1.6535
-30 -6 -1 -0.1229 -0.5191
-30 -4 -29 -0.2102 0.2379
-30 -4 -28 -0.3304 -0.0873
-30 -4 -27 -0.1078 0.0458
-30 -4 -26 0.2239 0.0876
-30 -4 -25 0.5536 0.1068
-30 -4 -24 0.7917 -0.4236
-30 -4 -23 0.7707 -0.3439
-30 -4 -22 -0.2693 -1.9241
-30 -4 -21 -0.5311 -0.2724
-30 -4 -20 -1.5594 -0.3335
-30 -4 -19 1.4071 0.8712
-30 -4 -18 -0.9853 0.7839
-30 -4 -17 1.6929 -0.2628
-30 -4 -16 0.1602 0.7441
-30 -4 -15 0.1267 -0.9605
-30 -4 -14 0.1942 0.1953
-30 -4 -13 0.8560 0.1757
-30 -4 -12 0.4506 -0.4319
-30 -4 -11 0.9918 -0.6724
-30 -4 -10 -0.6094 -0.7472
-30 -4 -9 -0.2108 -1.1435
-30 -4 -8 0.0024 -0.5838
-30 -4 -7 -0.0420 -0.0822
-30 -4 -6 -0.0926 -1.2278
-30 -4 -5 0.1865 -1.2206
-30 -4 -4 -1.1425 -1.2905
-30 -4 -3 -0.6138 0.1720
-30 -4 -2 -1.0816 -0.2737
-30 -4 -1 -0.3640 -0.0925
-30 -2 -31 -0.9524 -0.0109
-30 -2 -30 0.1418 -0.2671
-30 -2 -29 0.0980 0.5015
-30 -2 -28 0.2201 -0.5523
-30 -2 -27 -0.5561 -0.5379
-30 -2 -26 -0.0368 -0.4213
-30 -2 -25 -1.3616 0.0987
-30 -2 -24 0.3465 -0.2645
-30 -2 -23 -0.3080 0.5836
-30 -2 -22 0.4686 -0.1912
-30 -2 -21 -0.2324 -0.0011
-30 -2 -20 -0.1271 -0.7548
-30 -2 -19 -0.4508 0.4038
-30 -2 -18 -1.0082 -0.3335
-30 -2 -17 0.0365 -0.4838
-30 -2 -16 -0.3479 0.5326
-30 -2 -15 -0.7541 -0.1896
-30 -2 -14 -1.1325 -0.0477
-30 -2 -13 -0.9469 -0.4299
-30 -2 -12 -0.3608 0.7373
-30 -2 -11 -1.2166 -0.4020
-30 -2 -10 -0.3564 0.0165
-30 -2 -9 -2.2176 -0.1154
-30 -2 -8 0.4323 0.5632
-30 -2 -7 -1.1283 1.3239
-30 -2 -6 -0.2215 0.5427
-30 -2 -5 -0.3846 1.1678
-30 -2 -4 1.3795 -0.7440
-30 -2 -3 -0.4863 0.1320
-30 -2 -2 0.4243 0.6018
-30 -2 -1 0.2842 1.0180
-30 0 -30 -0.5018 -0.3084
-30 0 -28 0.6430 0.2238
-30 0 -26 2.0158 -0.9754
-30 0 -24 1.4664 -1.7930
-30 0 -22 1.9196 -2.7353
-30 0 -20 1.4631 -4.6281
-30 0 -18 -1.2823 -4.5221
-30 0 -16 -2.3606 -5.4957
-30 0 -14 -5.7264 -3.5275
-30 0 -12 -4.6293 -0.1892
-30 0 -10 -4.2817 1.1781
-30 0 -8 -1.6948 2.6923
-30 0 -6 0.8818 2.4554
-30 0 -4 1.5339 2.6105
-30 0 -2 2.1761 1.7180
-29 -11 -9 0.0155 -0.1080
-29 -11 -8 0.7133 0.4589
-29 -11 -7 -0.2507 0.5673
-29 -11 -6 0.3634 0.0484
-29 -11 -5 -0.1739 -0.2513
-29 -11 -4 0.0485 -0.1130
-29 -11 -3 -0.0014 0.3774
-29 -11 -2 0.1212 0.4454
-29 -11 -1 -0.1156 0.0868
-29 -9 -20 -0.0767 0.3574
-29 -9 -19 0.5903 -0.2464
-29 -9 -18 -0.4547 -0.0365
-29 -9 -17 -0.1664 -0.5816
-29 -9 -16 0.2575 -0.0805
-29 -9 -15 -0.1971 0.2739
-29 -9 -14 -0.2217 -0.3372
-29 -9 -13 0.2250 0.2838
-29 -9 -12 -0.1161 -0.1670
-29 -9 -11 -0.1300 0.2999
-29 -9 -10 -0.1899 -0.1186
-29 -9 -9 -0.5907 1.2054
-29 -9 -8 0.3884 0.0859
-29 -9 -7 1.2411 1.4133
-29 -9 -6 -0.0990 0.3256
-29 -9 -5 1.1124 -0.9961
-29 -9 -4 1.0283 0.4335
-29 -9 -3 -0.3443 -0.5989
-29 -9 -2 0.6566 -0.4015
-29 -9 -1 -0.0890 -0.4740
-29 -7 -26 -0.6069 -0.0828
-29 -7 -25 -0.9659 0.3321
-29 -7 -24 -0.5512 -0.2313
-29 -7 -23 -0.4537 -0.0526
-29 -7 -22 -0.2869 0.5193
-29 -7 -21 -0.8624 -0.6615
-29 -7 -20 -0.8453 -0.2889
-29 -7 -19 -0.5798 -0.5287
-29 -7 -18 -0.7028 0.7058
-29 -7 -17 -0.6640 -0.0798
-29 -7 -16 -0.0014 0.7012
-29 -7 -15 0.7405 -0.1516
-29 -7 -14 -0.7974 0.7560
-29 -7 -13 0.0012 0.2248
-29 -7 -12 1.0326 0.0737
-29 -7 -11 1.5297 0.8051
-29 -7 -10 -0.2520 -0.2067
-29 -7 -9 1.4863 -0.9516
-29 -7 -8 -0.0255 -0.9099
-29 -7 -7 0.1879 -0.5771
-29 -7 -6 -0.2778 -0.1116
-29 -7 -5 -0.1150 -0.5913
-29 -7 -4 0.0230 -0.7897
-29 -7 -3 0.1038 0.1798
-29 -7 -2 0.1084 -0.2582
-29 -7 -1 1.0337 -1.2040
-29 -5 -30 -0.0675 -0.4389
-29 -5 -29 -0.0723 -0.6858
-29 -5 -28 0.4029 -0.6790
-29 -5 -27 -0.5285 -0.0514
-29 -5 -26 0.1018 -0.9968
-29 -5 -25 -0.5251 -0.2634
-29 -5 -24 -0.4044 -1.2343
-29 -5 -23 -0.9606 -0.0202
-29 -5 -22 -0.2880 -0.9298
-29 -5 -21 0.2792 0.7929
-29 -5 -20 -0.1250 -0.3382
-29 -5 -19 0.0041 -1.2847
-29 -5 -18 -0.2739 0.1073
-29 -5 -17 -0.2787 1.3716
-29 -5 -16 -0.2791 0.9362
-29 -5 -15 1.6074 0.6546
-29 -5 -14 1.5693 1.2549
-29 -5 -13 1.4676 -0.1869
-29 -5 -12 0.2552 -0.0064
-29 -5 -11 1.4128 0.7832
-29 -5 -10 1.2699 0.9435
-29 -5 -9 1.4073 0.0264
-29 -5 -8 0.7828 -0.7758
-29 -5 -7 1.5888 0.1779
-29 -5 -6 0.9408 -0.4833
-29 -5 -5 2.1763 0.4821
-29 -5 -4 0.7499 -0.7287
-29 -5 -3 2.0695 -2.4708
-29 -5 -2 -0.5715 -0.8503
-29 -5 -1 0.5087 -2.1731
-29 -3 -32 0.4448 -0.5575
-29 -3 -31 0.7551 0.4596
-29 -3 -30 -0.2498 -0.1124
-29 -3 -29 0.8172 -0.0466
-29 -3 -28 0.1588 0.1377
-29 -3 -27 0.9343 -0.4465
-29 -3 -26 0.1870 -0.7650
-29 -3 -25 1.0818 -1.3714
-29 -3 -24 -0.6909 -0.7982
-29 -3 -23 -0.6342 -1.6065
-29 -3 -22 -0.3250 1.1415
-29 -3 -21 -0.0104 -0.4194
-29 -3 -20 0.9630 0.6073
-29 -3 -19 0.2216 -1.3167
-29 -3 -18 1.0238 -0.7351
-29 -3 -17 -0.7263 -0.1600
-29 -3 -16 -0.5294 0.0009
-29 -3 -15 0.8949 -0.1119
-29 -3 -14 0.0156 1.0898
-29 -3 -13 -0.6641 -0.5298
-29 -3 -12 0.0964 -0.1266
-29 -3 -11 -0.4262 1.2361
-29 -3 -10 0.7685 0.2211
-29 -3 -9 1.3229 1.0789
-29 -3 -8 -0.1027 -0.4231
-29 -3 -7 -0.1833 -0.3640
-29 -3 -6 0.5545 -0.8391
-29 -3 -5 -0.5059 0.5970
-29 -3 -4 0.3999 -0.7963
-29 -3 -3 0.7402 1.4935
-29 -3 -2 0.0497 -0.6738
-29 -3 -1 -0.7293 0.2058
-29 -1 -33 -0.6894 -0.4025
-29 -1 -32 -0.4786 0.2157
-29 -1 -31 -0.2914 -0.1149
-29 -1 -30 -0.2107 -0.6953
-29 -1 -29 -1.2195 -0.6232
-29 -1 -28 -1.2130 -0.9723
-29 -1 -27 -1.3134 0.7824
-29 -1 -26 -1.0549 0.1335
-29 -1 -25 -0.5367 0.6491
-29 -1 -24 -0.2219 0.0181
-29 -1 -23 -0.5558 -0.2469
-29 -1 -22 0.1443 0.0658
-29 -1 -21 -0.3149 0.7116
-29 -1 -20 0.3936 0.4561
-29 -1 -19 0.1987 0.3133
-29 -1 -18 0.9059 0.5803
-29 -1 -17 0.6115 0.4085
-29 -1 -16 0.0875 0.6397
-29 -1 -15 1.7876 -0.6061
-29 -1 -14 0.7922 1.5270
-29 -1 -13 0.8230 -0.4354
-29 -1 -12 1.3198 1.4090
-29 -1 -11 0.8761 -0.8237
-29 -1 -10 2.3719 0.0809
-29 -1 -9 1.0906 -1.3422
-29 -1 -8 1.0644 -1.2963
-29 -1 -7 0.4742 -0.5411
-29 -1 -6 1.8295 -1.1620
-29 -1 -5 0.0708 -0.8753
-29 -1 -4 -0.0372 -2.4881
-29 -1 -3 -0.1358 -1.3380
-29 -1 -2 -0.5092 -1.3037
-29 -1 -1 -0.1813 0.1975
-28 -10 -19 -0.6409 -0.4162
-28 -10 -18 0.0744 -0.3809
-28 -10 -17 -0.1861 0.0755
-28 -10 -16 0.0709 -0.0381
-28 -10 -15 -0.0913 0.1868
-28 -10 -14 0.2712 -0.0554
-28 -10 -13 -0.0228 -0.5080
-28 -10 -12 0.1032 -0.0354
-28 -10 -11 -0.2876 -0.0789
-28 -10 -10 0.7081 -0.7243
-28 -10 -9 -0.1124 0.3608
-28 -10 -8 -0.7125 -0.3680
-28 -10 -7 -0.0532 -0.8671
-28 -10 -6 0.4259 0.1645
-28 -10 -5 -1.3457 0.6849
-28 -10 -4 0.4184 -0.0137
-28 -10 -3 -0.1283 1.0765
-28 -10 -2 0.5887 -0.3894
-28 -10 -1 0.6917 0.3481
-28 -8 -26 -0.4040 -0.3827
-28 -8 -25 0.2226 0.4363
-28 -8 -24 -0.6837 0.1706
-28 -8 -23 -0.1653 0.2004
-28 -8 -22 -0.1910 0.4170
-28 -8 -21 0.3308 -0.1630
-28 -8 -20 -0.3638 0.1997
-28 -8 -19 0.0851 0.3129
-28 -8 -18 -0.1125 -0.1291
-28 -8 -17 0.5477 0.1024
-28 -8 -16 -0.0426 0.5105
-28 -8 -15 0.2344 -0.9649
-28 -8 -14 0.4048 -1.0379
-28 -8 -13 0.1497 0.1217
-28 -8 -12 -0.9407 -0.4315
-28 -8 -11 -0.1717 -0.5872
-28 -8 -10 0.4853 0.0907
-28 -8 -9 0.0664 0.0891
-28 -8 -8 0.2171 -1.0934
-28 -8 -7 0.0502 -0.3435
-28 -8 -6 -0.3412 -1.3252
-28 -8 -5 -0.3896 0.0719
-28 -8 -4 -1.2675 -0.0794
-28 -8 -3 0.2751 0.2210
-28 -8 -2 0.0612 0.9901
-28 -8 -1 -0.4296 0.1284
-28 -6 -30 0.1701 0.2340
-28 -6 -29 0.1407 0.6066
-28 -6 -28 -0.8187 -0.4711
-28 -6 -27 0.5928 0.2674
-28 -6 -26 -1.2060 -0.1664
-28 -6 -25 -0.1154 -0.0805
-28 -6 -24 -0.6157 0.9454
-28 -6 -23 0.1767 -0.5619
-28 -6 -22 -1.3743 -0.0141
-28 -6 -21 -0.2398 -1.1261
-28 -6 -20 -0.7749 1.1281
-28 -6 -19 -1.0236 0.7798
-28 -6 -18 -0.2570 1.2833
-28 -6 -17 1.2581 -1.4740
-28 -6 -16 -0.2908 0.6814
-28 -6 -15 -0.3917 -0.1662
-28 -6 -14 0.5490 0.1438
-28 -6 -13 0.8577 -0.1159
-28 -6 -12 0.3050 0.8970
-28 -6 -11 0.3796 -1.2675
-28 -6 -10 0.5802 -1.0472
-28 -6 -9 -0.0925 0.6479
-28 -6 -8 0.2838 -0.1852
-28 -6 -7 0.6052 0.0421
-28 -6 -6 -0.4729 -0.3796
-28 -6 -5 0.6635 0.5014
-28 -6 -4 0.4389 0.9949
-28 -6 -3 0.4433 -1.0651
-28 -6 -2 1.4507 -0.6608
-28 -6 -1 -0.7880 0.4883
-28 -4 -33 0.4715 0.4151
-28 -4 -32 0.0674 0.4177
-28 -4 -31 0.3542 -0.3360
-28 -4 -30 -0.0681 -0.1741
-28 -4 -29 -0.2136 -0.0718
-28 -4 -28 -0.6762 -0.1160
-28 -4 -27 -0.5274 -0.0828
-28 -4 -26 -0.4758 0.0674
-28 -4 -25 -0.3491 -0.2369
-28 -4 -24 0.1102 0.6787
-28 -4 -23 -0.5813 -0.0748
-28 -4 -22 0.7673 -0.4376
-28 -4 -21 -1.7634 -0.5587
-28 -4 -20 0.1273 -0.3437
-28 -4 -19 -0.0395 0.3734
-28 -4 -18 0.5053 0.2080
-28 -4 -17 0.4943 -0.6498
-28 -4 -16 0.6224 -0.2786
-28 -4 -15 -0.5868 -1.4459
-28 -4 -14 -0.3336 0.0130
-28 -4 -13 -0.3246 -0.3814
-28 -4 -12 -0.2201 0.2378
-28 -4 -11 -0.2519 -0.4625
-28 -4 -10 -1.1671 1.4847
-28 -4 -9 -1.0096 0.2859
-28 -4 -8 1.2266 1.5900
-28 -4 -7 -0.9034 0.9652
-28 -4 -6 0.8321 0.0112
-28 -4 -5 0.3634 0.6280
-28 -4 -4 0.1183 0.3204
-28 -4 -3 -0.9236 0.6521
-28 -4 -2 1.0488 -0.2025
-28 -4 -1 -0.8335 1.3839
-28 -2 -34 -0.3074 0.1908
-28 -2 -33 -0.0948 0.4834
-28 -2 -32 -0.5879 0.4254
-28 -2 -31 0.0295 0.6913
-28 -2 -30 0.0890 0.5816
-28 -2 -29 1.5270 0.4001
-28 -2 -28 -0.2854 -0.2209
-28 -2 -27 0.5277 -0.4932
-28 -2 -26 -0.9907 -0.0252
-28 -2 -25 -0.1786 0.4823
-28 -2 -24 -0.0697 0.2404
-28 -2 -23 1.1455 0.3118
-28 -2 -22 0.6916 -0.2986
-28 -2 -21 0.9213 -0.4795
-28 -2 -20 0.1403 -0.5886
-28 -2 -19 -0.0096 -0.4358
-28 -2 -18 0.2403 0.0957
-28 -2 -17 0.2984 -0.3282
-28 -2 -16 1.3811 0.1060
-28 -2 -15 0.3916 0.3131
-28 -2 -14 -0.0338 -0.3678
-28 -2 -13 0.8189 0.2672
-28 -2 -12 0.0224 0.2151
-28 -2 -11 1.0034 0.3250
-28 -2 -10 -0.8070 0.1695
-28 -2 -9 1.1428 -0.3031
-28 -2 -8 0.6947 0.5517
-28 -2 -7 0.7321 -0.4281
-28 -2 -6 -1.5796 -0.3086
-28 -2 -5 0.7303 -0.1408
-28 -2 -4 0.3765 0.2935
-28 -2 -3 -0.0303 -1.7876
-28 -2 -2 0.3481 0.2373
-28 -2 -1 0.0278 -0.2496
-28 0 -34 1.1010 0.0587
-28 0 -32 0.8019 -0.2171
-28 0 -30 -0.3537 -0.2934
-28 0 -28 -1.0569 -0.0557
-28 0 -26 -0.7434 0.3671
-28 0 -24 -2.0800 0.3983
-28 0 -22 -2.5248 2.0156
-28 0 -20 -0.6374 3.5002
-28 0 -18 0.1345 5.2479
-28 0 -16 2.9348 5.1096
-28 0 -14 4.7519 4.0088
-28 0 -12 6.2960 1.1704
-28 0 -10 3.1788 -1.2493
-28 0 -8 4.3394 -2.6163
-28 0 -6 0.9932 -6.2784
-28 0 -4 -2.8752 -4.0409
-28 0 -2 -4.9869 -2.7157
-27 -11 -16 -0.4646 -0.3058
-27 -11 -15 -0.1698 0.0196
-27 -11 -14 -0.6545 0.2932
-27 -11 -13 0.1557 0.1925
-27 -11 -12 0.0715 -0.2099
-27 -11 -11 0.2328 0.1325
-27 -11 -10 -1.2644 -0.5745
-27 -11 -9 0.6837 -0.8091
-27 -11 -8 -0.5907 -0.0596
-27 -11 -7 -0.3420 0.2256
-27 -11 -6 -0.4837 -0.1423
-27 -11 -5 0.1276 -0.6157
-27 -11 -4 -0.5653 -0.4197
-27 -11 -3 -0.0133 0.4466
-27 -11 -2 -0.1210 0.5981
-27 -11 -1 0.1243 -0.1445
-27 -9 -25 0.3180 -0.3402
-27 -9 -24 0.5011 0.1325
-27 -9 -23 -0.1950 0.0724
-27 -9 -22 0.2401 -0.5868
-27 -9 -21 -0.2306 0.5486
-27 -9 -20 0.0909 0.2339
-27 -9 -19 0.0760 0.0198
-27 -9 -18 -0.0762 0.3667
-27 -9 -17 -0.5952 0.3006
-27 -9 -16 0.6831 -0.0883
-27 -9 -15 -0.0191 0.2476
-27 -9 -14 -0.0350 0.2956
-27 -9 -13 0.7242 -0.8427
-27 -9 -12 0.0817 -0.1811
-27 -9 -11 -0.1988 -0.9888
-27 -9 -10 -0.3877 -0.2430
-27 -9 -9 0.1422 -0.9919
-27 -9 -8 -0.1160 0.1820
-27 -9 -7 0.7608 -0.2564
-27 -9 -6 -0.2884 -0.4159
-27 -9 -5 0.8665 -1.4054
-27 -9 -4 0.1648 -0.0925
-27 -9 -3 -0.5534 -0.6516
-27 -9 -2 -0.3820 -0.9196
-27 -9 -1 -0.2146 0.4187
-27 -7 -30 0.2178 0.0136
-27 -7 -29 1.3428 0.1421
-27 -7 -28 0.0646 0.3012
-27 -7 -27 0.7637 -0.6501
-27 -7 -26 0.4586 0.5695
-27 -7 -25 0.4282 -0.1657
-27 -7 -24 0.9930 -0.6438
-27 -7 -23 0.5527 0.6000
-27 -7 -22 0.6850 0.0914
-27 -7 -21 0.9561 0.5882
-27 -7 -20 0.2981 -1.2985
-27 -7 -19 0.4700 -0.2641
-27 -7 -18 0.0443 -0.8231
-27 -7 -17 -0.5501 0.3068
-27 -7 -16 0.3285 -0.6591
-27 -7 -15 -0.1619 -0.1793
-27 -7 -14 -0.2757 -0.4864
-27 -7 -13 -1.2378 0.2392
-27 -7 -12 1.0762 -0.7567
-27 -7 -11 -0.0169 0.2388
-27 -7 -10 -0.3385 -0.1643
-27 -7 -9 -0.4918 -0.5806
-27 -7 -8 0.5458 -0.2312
-27 -7 -7 -0.3721 0.4943
-27 -7 -6 -0.2521 0.5122
-27 -7 -5 -0.3596 -0.0531
-27 -7 -4 0.3492 0.3179
-27 -7 -3 -0.1071 2.1000
-27 -7 -2 0.5855 -0.0797
-27 -7 -1 2.1048 -0.4322
-27 -5 -33 -0.4060 -0.1866
-27 -5 -32 -0.3384 0.9349
-27 -5 -31 0.2222 0.4875
-27 -5 -30 -0.0930 1.0795
-27 -5 -29 0.4686 -0.2438
-27 -5 -28 0.6108 0.6849
-27 -5 -27 0.3806 0.4287
-27 -5 -26 0.5026 1.5240
-27 -5 -25 0.9534 0.1893
-27 -5 -24 0.8178 1.0460
-27 -5 -23 0.2451 -0.5484
-27 -5 -22 0.6491 0.4465
-27 -5 -21 0.4528 0.4591
-27 -5 -20 1.3377 0.6862
-27 -5 -19 0.1831 -1.7928
-27 -5 -18 1.0104 -1.1803
-27 -5 -17 -0.6188 -0.1534
-27 -5 -16 -0.3787 -1.6897
-27 -5 -15 -1.1005 -1.1614
-27 -5 -14 -0.0676 -1.3371
-27 -5 -13 -0.8056 -0.5465
-27 -5 -12 -1.7003 -1.9748
-27 -5 -11 -0.7955 -0.5954
-27 -5 -10 -1.4857 -0.1313
-27 -5 -9 -2.5406 -0.5283
-27 -5 -8 -2.1654 0.4671
-27 -5 -7 -0.7488 0.8734
-27 -5 -6 -0.3740 1.5128
-27 -5 -5 -1.8247 0.6339
-27 -5 -4 0.0835 1.2546
-27 -5 -3 -0.9898 2.0359
-27 -5 -2 -0.8158 0.9241
-27 -5 -1 0.8851 1.1496
-27 -3 -35 0.1158 -0.1799
-27 -3 -34 -0.4674 0.3547
-27 -3 -33 0.5208 -1.3219
-27 -3 -32 -0.2786 -0.0930
-27 -3 -31 -0.4774 -1.0808
-27 -3 -30 -0.7353 1.0097
-27 -3 -29 -0.7689 0.0348
-27 -3 -28 0.6973 1.2980
-27 -3 -27 -0.7236 0.3580
-27 -3 -26 0.6532 -0.4000
-27 -3 -25 -0.1343 1.0366
-27 -3 -24 -0.3999 -0.6606
-27 -3 -23 -0.4724 0.8278
-27 -3 -22 -0.0630 0.5805
-27 -3 -21 -0.0317 0.8575
-27 -3 -20 0.2334 -0.1244
-27 -3 -19 -0.0295 -0.4403
-27 -3 -18 0.2108 -0.9707
-27 -3 -17 -1.0288 -0.2659
-27 -3 -16 -0.3479 -0.2545
-27 -3 -15 0.0880 -0.6358
-27 -3 -14 -0.2486 0.2559
-27 -3 -13 -1.1632 -1.0451
-27 -3 -12 -0.7315 -0.0398
-27 -3 -11 -0.6501 -0.1552
-27 -3 -10 0.4328 0.6554
-27 -3 -9 -0.1793 -0.3427
-27 -3 -8 -1.3437 0.7290
-27 -3 -7 -0.3500 -0.1154
-27 -3 -6 0.0345 1.0815
-27 -3 -5 -0.8946 -0.5315
-27 -3 -4 -0.0185 0.5256
-27 -3 -3 0.6700 1.1410
-27 -3 -2 -0.5372 0.7305
-27 -3 -1 -0.6233 -0.5317
-27 -1 -36 0.4052 -0.8273
-27 -1 -35 0.8495 0.7123
-27 -1 -34 -0.0191 -0.0525
-27 -1 -33 0.9589 0.0392
-27 -1 -32 0.3320 0.9818
-27 -1 -31 1.4463 -0.1414
-27 -1 -30 0.4581 0.5006
-27 -1 -29 1.2733 -0.9219
-27 -1 -28 0.1284 1.2676
-27 -1 -27 0.6641 -0.2268
-27 -1 -26 0.9662 0.7600
-27 -1 -25 0.8911 0.2099
-27 -1 -24 -0.1063 -0.5939
-27 -1 -23 0.5898 -0.9502
-27 -1 -22 -0.3407 -0.2019
-27 -1 -21 -0.4097 -0.2847
-27 -1 -20 -0.2977 -0.8986
-27 -1 -19 -0.2923 -0.0083
-27 -1 -18 -0.0048 -0.7916
-27 -1 -17 -1.5358 -0.5136
-27 -1 -16 -0.4397 -1.3365
-27 -1 -15 -1.3330 0.0281
-27 -1 -14 -0.8168 -1.2146
-27 -1 -13 -1.7492 1.7323
-27 -1 -12 -1.7438 0.3294
-27 -1 -11 -0.4150 1.1831
-27 -1 -10 -0.3856 0.3736
-27 -1 -9 -0.2909 0.8335
-27 -1 -8 -3.4993 0.2766
-27 -1 -7 0.1380 1.9492
-27 -1 -6 -0.9261 4.2085
-27 -1 -5 0.8351 1.0272
-27 -1 -4 0.0436 1.8596
-27 -1 -3 1.0700 -0.3907
-27 -1 -2 0.9576 1.8063
-27 -1 -1 0.3872 -0.1733
-26 -12 -13 0.1600 -0.1055
-26 -12 -12 -0.2926 0.0493
-26 -12 -11 0.4962 -0.6646
-26 -12 -10 0.1198 0.2046
-26 -12 -9 -0.4984 -0.0789
-26 -12 -8 0.4076 0.1554
-26 -12 -7 -0.0743 -0.1497
-26 -12 -6 -0.1833 -0.2371
-26 -12 -5 -0.4007 0.5678
-26 -12 -4 -0.0150 0.2367
-26 -12 -3 -0.0727 0.4000
-26 -12 -2 0.7262 0.7069
-26 -12 -1 -0.0548 0.7484
-26 -10 -23 0.6507 0.3363
-26 -10 -22 0.0163 0.4072
-26 -10 -21 -0.0581 -0.4488
-26 -10 -20 0.5820 0.7239
-26 -10 -19 -0.6191 0.4217
-26 -10 -18 0.3521 -0.5480
-26 -10 -17 0.3869 0.4153
-26 -10 -16 -0.1128 0.3429
-26 -10 -15 0.3445 0.2257
-26 -10 -14 -0.1283 0.2249
-26 -10 -13 0.5215 -0.7491
-26 -10 -12 -0.5654 0.4964
-26 -10 -11 0.4901 -0.9427
-26 -10 -10 -0.2163 0.1898
-26 -10 -9 -0.3064 -0.2973
-26 -10 -8 -0.8658 0.7333
-26 -10 -7 0.6052 -0.8435
-26 -10 -6 0.0704 0.7031
-26 -10 -5 -0.0790 0.4752
-26 -10 -4 0.1126 0.1158
-26 -10 -3 0.7953 -0.1430
-26 -10 -2 0.0140 -0.1456
-26 -10 -1 0.6461 -0.4495
-26 -8 -29 -0.5870 -0.2851
-26 -8 -28 0.8800 0.8865
-26 -8 -27 -0.0244 -0.3736
-26 -8 -26 0.4951 -0.8529
-26 -8 -25 0.6088 0.3919
-26 -8 -24 -0.3011 -0.5126
-26 -8 -23 -0.0850 -0.0202
-26 -8 -22 -0.0083 0.0579
-26 -8 -21 0.0044 0.3003
-26 -8 -20 0.2542 0.0508
-26 -8 -19 0.4174 0.9318
-26 -8 -18 0.3039 -0.7190
-26 -8 -17 -0.3970 0.0867
-26 -8 -16 -0.0958 0.7618
-26 -8 -15 -0.1696 -0.0929
-26 -8 -14 -0.1732 -0.2203
-26 -8 -13 -0.3122 0.3122
-26 -8 -12 -0.6345 1.9703
-26 -8 -11 -0.4511 -0.6669
-26 -8 -10 1.5071 1.7781
-26 -8 -9 0.2248 0.2444
-26 -8 -8 0.3289 0.4454
-26 -8 -7 0.0711 -0.6220
-26 -8 -6 1.1602 1.0913
-26 -8 -5 -0.5393 0.4221
-26 -8 -4 0.1252 -0.2334
-26 -8 -3 0.4238 0.7461
-26 -8 -2 -0.0736 1.0384
-26 -8 -1 -1.1595 1.4109
-26 -6 -33 0.4648 0.1019
-26 -6 -32 -0.1264 -0.1816
-26 -6 -31 0.0769 -1.2650
-26 -6 -30 1.0547 0.4122
-26 -6 -29 -0.5655 -0.8347
-26 -6 -28 0.6104 0.1261
-26 -6 -27 0.1590 -0.1002
-26 -6 -26 0.7932 0.0835
-26 -6 -25 -0.3748 0.2044
-26 -6 -24 1.7321 1.1130
-26 -6 -23 0.5065 0.4288
-26 -6 -22 1.5192 -0.9331
-26 -6 -21 0.3846 0.0783
-26 -6 -20 1.3152 -1.1476
-26 -6 -19 -1.1725 1.9569
-26 -6 -18 0.7629 -1.1196
-26 -6 -17 0.4027 0.4509
-26 -6 -16 -0.4081 -1.6513
-26 -6 -15 -0.8310 1.1332
-26 -6 -14 -0.2400 -1.2981
-26 -6 -13 -0.7141 0.5207
-26 -6 -12 -0.8830 0.7894
-26 -6 -11 -0.6094 0.1169
-26 -6 -10 -0.3722 -0.2594
-26 -6 -9 -0.3543 0.1313
-26 -6 -8 -0.4646 1.3190
-26 -6 -7 -1.1905 -0.4578
-26 -6 -6 -0.1008 1.5681
-26 -6 -5 -0.1776 1.8482
-26 -6 -4 0.4618 1.4918
-26 -6 -3 0.0690 -0.9607
-26 -6 -2 1.3647 0.2421
-26 -6 -1 -2.1155 2.4431
-26 -4 -35 -0.2519 -0.6485
-26 -4 -34 0.3697 -0.1036
-26 -4 -33 -0.1548 0.4650
-26 -4 -32 0.7598 -0.1861
-26 -4 -31 0.6529 0.1631
-26 -4 -30 0.4500 -0.6868
-26 -4 -29 0.1335 0.2055
-26 -4 -28 -0.2695 -0.1689
-26 -4 -27 0.5059 0.9994
-26 -4 -26 -0.1838 0.1462
-26 -4 -25 1.7310 -0.0359
-26 -4 -24 -0.3322 0.8257
-26 -4 -23 0.7725 0.6003
-26 -4 -22 -0.3364 0.4666
-26 -4 -21 0.2304 0.1482
-26 -4 -20 -0.7821 0.4036
-26 -4 -19 0.1291 0.2998
-26 -4 -18 -0.1892 0.2505
-26 -4 -17 -0.5979 1.0794
-26 -4 -16 -0.3129 -0.0040
-26 -4 -15 -0.2527 1.1680
-26 -4 -14 0.6376 -0.0162
-26 -4 -13 0.1925 0.7091
-26 -4 -12 0.8336 -2.0266
-26 -4 -11 0.3838 0.4492
-26 -4 -10 -1.0086 -0.3190
-26 -4 -9 1.4363 0.9697
-26 -4 -8 0.9356 -0.3166
-26 -4 -7 0.8784 -0.8241
-26 -4 -6 -0.9292 -0.4646
-26 -4 -5 2.1097 0.0118
-26 -4 -4 -0.3671 1.6660
-26 -4 -3 0.5615 -1.3216
-26 -4 -2 1.7998 -0.2239
-26 -4 -1 -0.2984 -0.3599
-26 -2 -37 0.9406 -0.2459
-26 -2 -36 0.3101 0.3962
-26 -2 -35 0.7872 -1.3156
-26 -2 -34 0.6692 -0.1728
-26 -2 -33 -0.7967 -1.0144
-26 -2 -32 -0.2345 -0.1858
-26 -2 -31 -0.7253 0.0656
-26 -2 -30 0.7490 0.5785
-26 -2 -29 0.3505 -0.8000
-26 -2 -28 0.3775 0.0668
-26 -2 -27 -0.9911 -0.4763
-26 -2 -26 -0.5751 0.9150
-26 -2 -25 -0.8988 0.5402
-26 -2 -24 0.3458 1.0864
-26 -2 -23 -0.3790 -0.0880
-26 -2 -22 -0.0994 0.1160
-26 -2 -21 -0.5885 0.6010
-26 -2 -20 -0.9201 0.5872
-26 -2 -19 -1.1039 0.8379
-26 -2 -18 -0.5644 0.4693
-26 -2 -17 0.1285 0.9821
-26 -2 -16 0.2930 -0.3002
-26 -2 -15 0.3028 0.3454
-26 -2 -14 -0.5538 0.0511
-26 -2 -13 0.5269 -0.1430
-26 -2 -12 0.6510 0.0459
-26 -2 -11 -0.3496 0.0802
-26 -2 -10 -0.8307 0.4569
-26 -2 -9 1.2694 0.3469
-26 -2 -8 1.7827 1.7122
-26 -2 -7 0.1794 -0.4707
-26 -2 -6 -0.5366 0.1771
-26 -2 -5 0.0933 1.1716
-26 -2 -4 0.1653 0.9208
-26 -2 -3 0.0576 0.3874
-26 -2 -2 0.1358 0.9974
-26 -2 -1 0.0038 1.6047
-26 0 -36 -1.2364 -0.9204
-26 0 -34 -1.5170 -0.2409
-26 0 -32 -0.8639 1.2777
-26 0 -30 0.2904 1.7822
-26 0 -28 0.4203 0.8916
-26 0 -26 1.9919 2.4270
-26 0 -24 3.2658 0.3573
-26 0 -22 1.8123 -1.5370
-26 0 -20 2.6836 -3.1350
-26 0 -18 0.0847 -4.6724
-26 0 -16 -1.8257 -5.1825
-26 0 -14 -3.7174 -3.7293
-26 0 -12 -3.7732 -2.1587
-26 0 -10 -8.3447 0.8405
-26 0 -8 -3.9454 7.3469
-26 0 -6 -0.9330 7.0001
-26 0 -4 1.7265 6.9500
-26 0 -2 3.4846 4.5156
-25 -13 -8 -1.6363 0.0911
-25 -13 -7 -0.6662 0.4955
-25 -13 -6 -0.2636 0.5569
-25 -13 -5 0.0917 -0.0687
-25 -13 -4 -0.1172 0.5282
-25 -13 -3 -1.0517 0.8815
-25 -13 -2 -0.7097 0.0695
-25 -13 -1 -0.2433 1.0207
-25 -11 -21 -0.0776 0.5972
-25 -11 -20 0.4174 -0.3452
-25 -11 -19 0.9369 -0.1571
-25 -11 -18 -0.1130 0.6829
-25 -11 -17 0.5152 -0.3543
-25 -11 -16 0.6161 -0.0200
-25 -11 -15 0.1740 -0.6114
-25 -11 -14 0.4646 0.3831
-25 -11 -13 -0.2380 -0.5146
-25 -11 -12 0.9575 0.4660
-25 -11 -11 -0.3088 0.4398
-25 -11 -10 0.5254 0.3616
-25 -11 -9 0.5849 -0.4222
-25 -11 -8 1.2076 0.5711
-25 -11 -7 -0.3547 0.8937
-25 -11 -6 0.7768 0.1152
-25 -11 -5 0.9838 -0.4116
-25 -11 -4 0.3409 -0.0969
-25 -11 -3 0.3326 0.2840
-25 -11 -2 0.1992 -0.3935
-25 -11 -1 0.3556 -0.5425
-25 -9 -28 -0.3547 -0.6932
-25 -9 -27 0.2446 0.1044
-25 -9 -26 0.0078 0.5644
-25 -9 -25 0.0941 -0.6429
-25 -9 -24 0.6798 -0.1753
-25 -9 -23 -0.1325 -0.1015
-25 -9 -22 -0.2093 -1.4693
-25 -9 -21 0.1556 -0.0611
-25 -9 -20 -0.6273 0.2990
-25 -9 -19 0.1094 -0.4026
-25 -9 -18 0.1651 0.6680
-25 -9 -17 -0.0307 0.4951
-25 -9 -16 0.8760 -0.6372
-25 -9 -15 0.0257 0.3158
-25 -9 -14 0.1343 0.3925
-25 -9 -13 0.4648 0.1131
-25 -9 -12 0.2724 -0.3415
-25 -9 -11 -0.9404 1.3232
-25 -9 -10 -0.2572 0.2349
-25 -9 -9 0.6446 0.6610
-25 -9 -8 0.3116 1.3418
-25 -9 -7 0.1110 0.8948
-25 -9 -6 0.4764 -0.3891
-25 -9 -5 0.0383 0.0636
-25 -9 -4 -0.1977 0.7909
-25 -9 -3 -0.7089 0.4394
-25 -9 -2 0.0732 -0.2135
-25 -9 -1 0.2977 0.6916
-25 -7 -33 -0.3201 -0.2400
-25 -7 -32 0.6726 0.1415
-25 -7 -31 -1.2164 0.1425
-25 -7 -30 0.8791 -0.7504
-25 -7 -29 0.6407 0.5395
-25 -7 -28 -0.2980 -0.6469
-25 -7 -27 -0.4358 -1.0155
-25 -7 -26 -0.7883 0.0982
-25 -7 -25 -0.9287 -0.2742
-25 -7 -24 -0.2488 -0.1948
-25 -7 -23 -0.2388 0.7469
-25 -7 -22 0.3041 1.4062
-25 -7 -21 0.7442 0.3243
-25 -7 -20 0.3949 -0.2046
-25 -7 -19 0.3825 -0.2930
-25 -7 -18 0.2381 0.7456
-25 -7 -17 0.5387 -0.0843
-25 -7 -16 1.1652 0.4441
-25 -7 -15 0.1719 -0.5931
-25 -7 -14 -0.2567 -0.3403
-25 -7 -13 0.0466 0.4313
-25 -7 -12 -0.1167 0.0988
-25 -7 -11 0.9792 -0.7832
-25 -7 -10 -0.9288 0.4925
-25 -7 -9 -0.6721 -0.6657
-25 -7 -8 0.3526 -0.0538
-25 -7 -7 0.3821 0.5995
-25 -7 -6 -0.8592 -0.3589
-25 -7 -5 0.0428 -1.2887
-25 -7 -4 -0.5467 -0.1944
-25 -7 -3 -0.8684 1.6561
-25 -7 -2 -0.1298 -0.2943
-25 -7 -1 2.4308 -0.9594
-25 -5 -36 0.3315 -1.2210
-25 -5 -35 0.1238 0.4100
-25 -5 -34 0.6305 -1.4040
-25 -5 -33 -0.1393 0.1074
-25 -5 -32 -0.0615 -1.4219
-25 -5 -31 -0.4179 0.4330
-25 -5 -30 -0.7281 -1.2686
-25 -5 -29 -0.0397 -0.2506
-25 -5 -28 -0.3403 -1.9190
-25 -5 -27 -0.2368 -0.3384
-25 -5 -26 -1.0143 -1.0966
-25 -5 -25 -0.0577 0.1299
-25 -5 -24 -1.6147 -1.0219
-25 -5 -23 -0.1291 -0.5091
-25 -5 -22 -2.2009 -0.7706
-25 -5 -21 -0.6045 1.0189
-25 -5 -20 -1.6664 1.1948
-25 -5 -19 -0.0383 -0.0079
-25 -5 -18 -1.0343 1.7880
-25 -5 -17 -0.4712 1.1510
-25 -5 -16 0.2949 2.0723
-25 -5 -15 -1.8514 0.8497
-25 -5 -14 1.5001 2.2033
-25 -5 -13 0.6996 1.9098
-25 -5 -12 2.2708 1.0016
-25 -5 -11 1.3342 -0.0095
-25 -5 -10 2.7324 -0.0132
-25 -5 -9 -0.7317 -0.0327
-25 -5 -8 1.4242 -0.5962
-25 -5 -7 2.7934 0.1869
-25 -5 -6 1.9414 -2.1224
-25 -5 -5 -0.5633 -1.8432
-25 -5 -4 -0.3705 -2.3848
-25 -5 -3 -0.5152 1.8833
-25 -5 -2 -3.1469 -0.9269
-25 -5 -1 1.8427 -0.0282
-25 -3 -38 0.5328 0.5577
-25 -3 -37 -0.3638 -0.0162
-25 -3 -36 0.7109 0.1845
-25 -3 -35 -1.0258 1.2778
-25 -3 -34 0.6033 -0.5198
-25 -3 -33 0.1531 0.4510
-25 -3 -32 0.3543 -1.7142
-25 -3 -31 -0.3392 0.0718
-25 -3 -30 -0.7471 -0.6292
-25 -3 -29 -0.1894 0.5802
-25 -3 -28 0.2670 0.1138
-25 -3 -27 -0.0381 -0.6918
-25 -3 -26 -0.3161 -0.8811
-25 -3 -25 0.1102 -0.2389
-25 -3 -24 -1.1492 0.1707
-25 -3 -23 0.1132 -0.1162
-25 -3 -22 0.2649 0.8686
-25 -3 -21 -0.2005 0.7701
-25 -3 -20 -0.7020 -0.3318
-25 -3 -19 0.5619 1.1245
-25 -3 -18 -0.8334 -0.0485
-25 -3 -17 -0.0914 1.7533
-25 -3 -16 0.5002 0.3308
-25 -3 -15 1.5005 1.5151
-25 -3 -14 0.9670 -0.8398
-25 -3 -13 0.3116 0.8624
-25 -3 -12 -0.0802 -1.4413
-25 -3 -11 1.1757 0.8631
-25 -3 -10 1.4261 -0.5645
-25 -3 -9 0.5466 -0.5981
-25 -3 -8 -0.1346 -0.8945
-25 -3 -7 0.6598 0.8032
-25 -3 -6 -0.0906 -0.8276
-25 -3 -5 -0.0595 -0.2736
-25 -3 -4 -0.2948 0.4923
-25 -3 -3 1.2333 0.6677
-25 -3 -2 -0.7952 -0.1862
-25 -3 -1 -1.2601 0.5043
-25 -1 -38 -1.0511 0.6055
-25 -1 -37 -0.4637 -0.3796
-25 -1 -36 -0.1410 0.0602
-25 -1 -35 -0.6699 -0.2808
-25 -1 -34 -0.3285 -0.3832
-25 -1 -33 -1.7333 -0.1021
-25 -1 -32 0.1573 -0.4803
-25 -1 -31 -1.8000 0.6605
-25 -1 -30 -0.0503 -1.9786
-25 -1 -29 -0.7495 0.5561
-25 -1 -28 -0.7242 -0.3238
-25 -1 -27 -0.7364 0.4470
-25 -1 -26 0.6033 -0.2475
-25 -1 -25 0.0361 1.0486
-25 -1 -24 -1.0079 -0.3674
-25 -1 -23 0.8452 -0.2406
-25 -1 -22 -0.4964 1.4902
-25 -1 -21 0.4064 -0.1253
-25 -1 -20 -0.7670 0.9315
-25 -1 -19 1.8037 0.4144
-25 -1 -18 0.0529 1.2513
-25 -1 -17 0.6051 -0.7468
-25 -1 -16 -0.3054 0.7813
-25 -1 -15 1.9212 -0.7455
-25 -1 -14 1.3374 -0.1508
-25 -1 -13 0.6001 -0.7954
-25 -1 -12 -0.0203 -0.4645
-25 -1 -11 1.3987 -1.9534
-25 -1 -10 2.7606 0.3408
-25 -1 -9 -0.5039 -3.0601
-25 -1 -8 1.1994 -3.0602
-25 -1 -7 -2.5203 -1.6091
-25 -1 -6 0.0878 -1.1790
-25 -1 -5 -2.4482 0.6783
-25 -1 -4 -0.3990 -1.0204
-25 -1 -3 -1.3070 0.6852
-25 -1 -2 -0.8604 -2.0593
-25 -1 -1 -0.8649 2.1904
-24 -12 -19 -0.1573 0.4294
-24 -12 -18 0.8829 -0.3088
-24 -12 -17 -0.0079 -0.1903
-24 -12 -16 -0.3619 -0.4480
-24 -12 -15 -0.1144 0.4801
-24 -12 -14 0.5621 -0.5710
-24 -12 -13 -0.4388 0.6724
-24 -12 -12 -0.5468 -0.2634
-24 -12 -11 0.2673 0.0242
-24 -12 -10 0.0158 0.4399
-24 -12 -9 -0.2656 0.6958
-24 -12 -8 0.3094 0.0498
-24 -12 -7 0.7570 -0.1757
-24 -12 -6 -0.2055 0.2543
-24 -12 -5 -0.0209 -0.3745
-24 -12 -4 -0.1689 -0.7063
-24 -12 -3 0.5891 -0.4058
-24 -12 -2 -1.0690 0.4112
-24 -12 -1 0.6983 -1.3895
-24 -10 -27 -0.6729 -0.2336
-24 -10 -26 0.5626 0.0605
-24 -10 -25 -0.2681 0.6307
-24 -10 -24 -0.3265 -0.6747
-24 -10 -23 1.2260 0.0439
-24 -10 -22 -0.6037 -0.0834
-24 -10 -21 0.0054 -1.1367
-24 -10 -20 -0.2165 0.3894
-24 -10 -19 -0.3956 -0.0238
-24 -10 -18 -0.8066 -1.1175
-24 -10 -17 0.3484 -0.0374
-24 -10 -16 -0.6335 0.5618
-24 -10 -15 -0.4221 0.3264
-24 -10 -14 0.2184 0.0416
-24 -10 -13 -0.6309 1.0233
-24 -10 -12 0.5349 -0.0227
-24 -10 -11 0.5973 1.2975
-24 -10 -10 0.7774 -0.6947
-24 -10 -9 -0.2654 1.2124
-24 -10 -8 0.1522 -0.0857
-24 -10 -7 0.8117 0.1406
-24 -10 -6 0.3997 -0.0184
-24 -10 -5 0.1197 0.3009
-24 -10 -4 -0.0364 -0.9251
-24 -10 -3 -0.0211 -1.2343
-24 -10 -2 -1.0029 0.1396
-24 -10 -1 -0.5949 -0.0242
-24 -8 -32 0.5268 -0.4313
-24 -8 -31 0.8579 1.2458
-24 -8 -30 -0.6699 -0.3082
-24 -8 -29 -0.1789 0.3310
-24 -8 -28 0.6256 0.7880
-24 -8 -27 0.1141 0.0981
-24 -8 -26 0.3360 -0.2908
-24 -8 -25 0.6636 -0.4515
-24 -8 -24 0.0782 0.0721
-24 -8 -23 -1.4065 -1.3302
-24 -8 -22 0.1489 0.7276
-24 -8 -21 -0.8099 -0.2960
-24 -8 -20 1.0920 0.7840
-24 -8 -19 0.6345 -0.4204
-24 -8 -18 1.0480 -1.2051
-24 -8 -17 -0.7994 -0.7536
-24 -8 -16 0.2597 0.0721
-24 -8 -15 0.8787 -0.1189
-24 -8 -14 -0.0875 -1.6559
-24 -8 -13 -0.2826 0.3724
-24 -8 -12 -0.3135 0.0418
-24 -8 -11 -0.1234 0.3411
-24 -8 -10 0.8084 -1.2075
-24 -8 -9 0.6533 1.1396
-24 -8 -8 -1.9562 -2.2074
-24 -8 -7 0.0967 -0.4394
-24 -8 -6 -0.8269 0.8028
-24 -8 -5 -0.1289 -0.1701
-24 -8 -4 -0.8342 -0.7067
-24 -8 -3 1.2479 -1.6604
-24 -8 -2 -0.9603 0.8279
-24 -8 -1 -1.5480 -1.6181
-24 -6 -36 0.2256 1.1142
-24 -6 -35 -0.0942 0.0475
-24 -6 -34 0.2944 0.0886
-24 -6 -33 0.0755 1.1052
-24 -6 -32 -0.9299 -0.0977
-24 -6 -31 0.2731 0.0767
-24 -6 -30 0.1828 0.1066
-24 -6 -29 -0.6264 0.2743
-24 -6 -28 -1.0476 -0.8225
-24 -6 -27 0.6813 1.0818
-24 -6 -26 -1.4054 -0.8577
-24 -6 -25 0.2318 -0.0424
-24 -6 -24 -0.9730 0.0887
-24 -6 -23 0.3659 -0.6433
-24 -6 -22 -1.9507 -0.2551
-24 -6 -21 0.7565 -1.1122
-24 -6 -20 -0.5040 1.5332
-24 -6 -19 -0.5765 -0.0773
-24 -6 -18 0.7370 1.2015
-24 -6 -17 1.0687 -0.6312
-24 -6 -16 -0.6825 0.6120
-24 -6 -15 0.8029 -0.4436
-24 -6 -14 0.8758 0.9212
-24 -6 -13 0.4903 -0.5231
-24 -6 -12 0.5985 1.0512
-24 -6 -11 0.8327 -0.4081
-24 -6 -10 0.1969 -1.2489
-24 -6 -9 0.2758 -0.8581
-24 -6 -8 -0.3798 -0.5392
-24 -6 -7 -0.5333 -0.8094
-24 -6 -6 0.1515 -0.7325
-24 -6 -5 0.6562 0.6381
-24 -6 -4 -0.8942 -1.6262
-24 -6 -3 1.0637 -2.8141
-24 -6 -2 -0.5934 -0.9763
-24 -6 -1 -1.3940 -0.9424
-24 -4 -38 -0.3136 -0.6852
-24 -4 -37 -0.1193 0.4296
-24 -4 -36 -0.9401 -0.0454
-24 -4 -35 -0.2607 -0.5415
-24 -4 -34 -0.8649 0.1912
-24 -4 -33 -0.5973 -0.0782
-24 -4 -32 -0.4096 1.0535
-24 -4 -31 -0.3947 -0.6551
-24 -4 -30 0.3790 0.6027
-24 -4 -29 -1.1839 -0.8860
-24 -4 -28 0.0987 0.1060
-24 -4 -27 -1.4170 -0.2799
-24 -4 -26 0.4409 0.1326
-24 -4 -25 -0.5820 -1.1260
-24 -4 -24 1.0090 -0.1667
-24 -4 -23 -1.1028 0.7284
-24 -4 -22 0.4904 -0.3253
-24 -4 -21 0.4848 0.2239
-24 -4 -20 0.5343 -0.2599
-24 -4 -19 0.3896 -0.3861
-24 -4 -18 0.6394 -0.9778
-24 -4 -17 0.3621 -0.3491
-24 -4 -16 -1.0667 0.0643
-24 -4 -15 -0.4832 -0.1698
-24 -4 -14 -0.1103 1.2884
-24 -4 -13 -0.4927 -0.1147
-24 -4 -12 -0.1957 -0.6110
-24 -4 -11 -1.1556 -0.8311
-24 -4 -10 -1.0221 1.4198
-24 -4 -9 -0.6646 1.2460
-24 -4 -8 0.5757 0.2890
-24 -4 -7 -0.8789 -1.2495
-24 -4 -6 -0.7784 0.0507
-24 -4 -5 -0.5456 -0.0659
-24 -4 -4 -0.0574 1.0950
-24 -4 -3 -1.4122 0.0716
-24 -4 -2 1.9339 -0.3926
-24 -4 -1 0.3243 0.1988
-24 -2 -39 -0.2105 -0.0192
-24 -2 -38 -0.1118 -0.6811
-24 -2 -37 -0.3859 0.5437
-24 -2 -36 -0.5435 0.0761
-24 -2 -35 0.2995 0.5060
-24 -2 -34 0.1004 -0.1309
-24 -2 -33 -0.3001 0.7229
-24 -2 -32 -0.3934 -0.9059
-24 -2 -31 0.0660 1.4914
-24 -2 -30 0.2970 -0.6350
-24 -2 -29 1.3072 -0.0844
-24 -2 -28 0.4570 -1.0192
-24 -2 -27 0.1620 -0.0658
-24 -2 -26 -0.0107 -0.7741
-24 -2 -25 0.6489 0.5740
-24 -2 -24 0.6661 -0.6011
-24 -2 -23 1.3795 -1.0457
-24 -2 -22 0.3002 -0.8817
-24 -2 -21 1.0902 -1.1449
-24 -2 -20 0.3967 -0.0869
-24 -2 -19 -0.8477 -0.6555
-24 -2 -18 -0.1765 -0.1184
-24 -2 -17 0.8576 -0.1128
-24 -2 -16 0.6070 -0.8926
-24 -2 -15 -0.9746 -0.9971
-24 -2 -14 -0.6852 -0.1966
-24 -2 -13 -0.3425 0.1610
-24 -2 -12 1.8419 -0.6381
-24 -2 -11 -2.1107 -0.5229
-24 -2 -10 0.0085 -2.8592
-24 -2 -9 -0.2813 0.8164
-24 -2 -8 0.5389 -2.4302
-24 -2 -7 -0.4907 -0.4281
-24 -2 -6 -0.8221 -1.9842
-24 -2 -5 -0.1513 -0.8502
-24 -2 -4 -0.7193 -2.7817
-24 -2 -3 0.0787 -0.7091
-24 -2 -2 -1.6185 0.3485
-24 -2 -1 0.6600 -1.8812
-24 0 -40 -0.8022 1.2839
-24 0 -38 1.3583 1.9438
-24 0 -36 1.0815 0.5305
-24 0 -34 1.3879 -0.4356
-24 0 -32 1.9812 -1.5347
-24 0 -30 0.5387 -3.0677
-24 0 -28 -1.7796 -4.5433
-24 0 -26 -2.6331 -1.9647
-24 0 -24 -3.1097 -1.4579
-24 0 -22 -5.6421 1.3900
-24 0 -20 -2.2283 3.6934
-24 0 -18 -1.9302 5.3241
-24 0 -16 1.5939 4.4592
-24 0 -14 2.0109 3.7052
-24 0 -12 7.9613 2.3840
-24 0 -10 5.9674 -5.6128
-24 0 -8 4.0971 -6.1529
-24 0 -6 2.5550 -7.3170
-24 0 -4 -1.7432 -10.5889
-24 0 -2 -8.2424 -3.1725
-23 -13 -15 -0.0245 0.3026
-23 -13 -14 -0.5139 0.4641
-23 -13 -13 0.6332 0.3398
-23 -13 -12 0.7292 0.6363
-23 -13 -11 0.4531 0.1145
-23 -13 -10 1.2198 0.3342
-23 -13 -9 0.7514 0.2262
-23 -13 -8 0.4502 0.4374
-23 -13 -7 0.2661 -0.2707
-23 -13 -6 1.4831 -0.6603
-23 -13 -5 1.3367 -0.6147
-23 -13 -4 0.6489 -0.0581
-23 -13 -3 -0.0435 -1.2157
-23 -13 -2 0.1514 -0.5034
-23 -13 -1 -0.4769 -0.7733
-23 -11 -25 -0.3204 -0.2632
-23 -11 -24 -0.0965 0.8413
-23 -11 -23 -0.0047 -0.2826
-23 -11 -22 0.5076 0.1462
-23 -11 -21 -0.6173 -0.0353
-23 -11 -20 -0.0067 -1.0998
-23 -11 -19 -0.3545 -0.1119
-23 -11 -18 -0.7517 0.6946
-23 -11 -17 -0.6268 0.1992
-23 -11 -16 0.2043 -0.5294
-23 -11 -15 -0.4913 0.9437
-23 -11 -14 -0.0144 -0.3885
-23 -11 -13 -0.1660 0.2842
-23 -11 -12 -0.1777 -0.7048
-23 -11 -11 -0.2125 0.8766
-23 -11 -10 -0.8831 -0.7373
-23 -11 -9 0.1391 -0.7601
-23 -11 -8 -0.3183 -0.0216
-23 -11 -7 -1.5752 0.6419
-23 -11 -6 -0.6896 -0.3299
-23 -11 -5 0.0643 -0.6311
-23 -11 -4 -0.3673 0.8280
-23 -11 -3 -1.2177 0.2112
-23 -11 -2 0.9202 -0.7635
-23 -11 -1 -0.4174 0.3829
-23 -9 -31 0.2726 -0.0675
-23 -9 -30 -0.0464 0.0466
-23 -9 -29 -0.0754 0.3918
-23 -9 -28 -0.7645 -0.6301
-23 -9 -27 0.1888 0.0533
-23 -9 -26 -0.4178 1.1941
-23 -9 -25 -0.4647 -0.1229
-23 -9 -24 0.5734 0.9339
-23 -9 -23 0.0017 0.4427
-23 -9 -22 -0.0788 -0.9373
-23 -9 -21 0.2267 -0.1227
-23 -9 -20 -0.9259 0.4412
-23 -9 -19 0.2992 -0.3726
-23 -9 -18 -0.3667 0.6658
-23 -9 -17 0.5556 -0.1536
-23 -9 -16 -0.1531 -0.8839
-23 -9 -15 -0.0512 -0.5802
-23 -9 -14 -0.5059 0.3336
-23 -9 -13 0.6336 -1.1359
-23 -9 -12 -0.1690 -0.8067
-23 -9 -11 -1.9243 0.2657
-23 -9 -10 -0.2675 -0.6251
-23 -9 -9 0.0160 -0.4500
-23 -9 -8 -0.1703 0.4665
-23 -9 -7 -1.1587 0.1716
-23 -9 -6 0.3240 -1.4925
-23 -9 -5 -0.9190 -0.0497
-23 -9 -4 -0.8956 0.5975
-23 -9 -3 -1.1885 0.1895
-23 -9 -2 0.2262 -0.0394
-23 -9 -1 0.5547 0.3524
-23 -7 -35 0.4028 0.1352
-23 -7 -34 -1.5902 0.5071
-23 -7 -33 0.8301 -0.7069
-23 -7 -32 -0.4399 0.9882
-23 -7 -31 -1.0007 -0.4084
-23 -7 -30 -0.0450 -0.0301
-23 -7 -29 1.0069 0.8542
-23 -7 -28 -0.4316 0.4764
-23 -7 -27 -0.4698 -0.6198
-23 -7 -26 -0.5298 0.3183
-23 -7 -25 -0.4607 0.0635
-23 -7 -24 -0.3994 -0.2838
-23 -7 -23 -0.1399 -0.2353
-23 -7 -22 0.1858 0.7555
-23 -7 -21 -0.6111 -0.7273
-23 -7 -20 -1.1232 -1.1736
-23 -7 -19 -0.9585 -0.0192
-23 -7 -18 -1.8511 1.0544
-23 -7 -17 0.0387 -0.0385
-23 -7 -16 0.1144 0.9569
-23 -7 -15 -0.5845 0.1977
-23 -7 -14 -0.7746 0.4399
-23 -7 -13 -0.0768 1.3184
-23 -7 -12 0.5402 1.2930
-23 -7 -11 0.4549 0.0010
-23 -7 -10 0.3704 -0.1730
-23 -7 -9 -1.2206 0.2622
-23 -7 -8 0.2681 0.2889
-23 -7 -7 -0.7174 0.9861
-23 -7 -6 -0.0450 0.6628
-23 -7 -5 -0.4869 -0.7885
-23 -7 -4 0.3068 0.2532
-23 -7 -3 -1.6784 0.9526
-23 -7 -2 0.5123 0.8712
-23 -7 -1 1.7254 -0.9099
-23 -5 -38 0.0622 0.8396
-23 -5 -37 -0.0095 -0.4430
-23 -5 -36 -0.8905 0.0557
-23 -5 -35 0.3124 -0.4777
-23 -5 -34 -0.4521 1.3142
-23 -5 -33 0.0841 -0.7398
-23 -5 -32 -0.2796 1.7257
-23 -5 -31 -0.1264 0.0208
-23 -5 -30 -0.8721 2.4134
-23 -5 -29 -0.0572 -0.5663
-23 -5 -28 0.9652 2.3440
-23 -5 -27 -0.6867 -0.2806
-23 -5 -26 2.1870 2.0145
-23 -5 -25 -0.5818 0.7621
-23 -5 -24 2.4211 1.0953
-23 -5 -23 -0.2545 -0.0031
-23 -5 -22 2.9663 -1.2861
-23 -5 -21 0.1211 1.5580
-23 -5 -20 1.7114 -2.5321
-23 -5 -19 2.5523 -0.7096
-23 -5 -18 -0.3391 -2.4600
-23 -5 -17 1.7048 -0.5182
-23 -5 -16 -0.8913 -2.9685
-23 -5 -15 0.5445 -0.8966
-23 -5 -14 -3.5955 -2.1635
-23 -5 -13 1.5954 -1.1649
-23 -5 -12 -3.8304 -0.5789
-23 -5 -11 -0.5699 -1.3358
-23 -5 -10 -4.1235 0.4477
-23 -5 -9 -3.0742 0.3546
-23 -5 -8 -3.3606 3.5510
-23 -5 -7 0.4862 0.3201
-23 -5 -6 -0.0109 2.4804
-23 -5 -5 -2.1026 -1.6151
-23 -5 -4 1.3392 2.4563
-23 -5 -3 -1.0106 0.1277
-23 -5 -2 1.4368 2.0358
-23 -5 -1 0.9407 -2.1623
-23 -3 -40 -0.4711 -0.6273
-23 -3 -39 -0.0519 -0.0719
-23 -3 -38 -0.2094 -0.1299
-23 -3 -37 0.7048 -0.0650
-23 -3 -36 -0.2152 0.3533
-23 -3 -35 -0.1070 0.3719
-23 -3 -34 -0.2991 0.6872
-23 -3 -33 0.0916 -0.0477
-23 -3 -32 -0.0053 0.2669
-23 -3 -31 0.5985 0.3267
-23 -3 -30 -0.0400 1.1717
-23 -3 -29 0.0178 0.7032
-23 -3 -28 1.0505 0.9083
-23 -3 -27 0.1414 0.6181
-23 -3 -26 0.5419 -0.4525
-23 -3 -25 1.1887 -0.3672
-23 -3 -24 -0.0093 0.3780
-23 -3 -23 0.2565 -1.6013
-23 -3 -22 1.8118 0.4668
-23 -3 -21 -0.5865 -0.7479
-23 -3 -20 0.3216 -0.4744
-23 -3 -19 1.1140 -2.0320
-23 -3 -18 -0.7935 0.2696
-23 -3 -17 -1.2911 -1.7009
-23 -3 -16 -0.2189 2.0389
-23 -3 -15 0.7783 -1.5205
-23 -3 -14 0.4936 0.8295
-23 -3 -13 -1.7664 -1.3756
-23 -3 -12 -1.8785 -0.0200
-23 -3 -11 -0.8497 0.6593
-23 -3 -10 -0.3239 1.5640
-23 -3 -9 -0.3853 -0.7621
-23 -3 -8 0.4385 0.2278
-23 -3 -7 0.1814 -0.2218
-23 -3 -6 0.3567 -2.0387
-23 -3 -5 -1.6893 -0.9392
-23 -3 -4 0.8453 0.5614
-23 -3 -3 1.3487 -1.5431
-23 -3 -2 0.9241 -1.7051
-23 -3 -1 -1.7757 -1.4847
-23 -1 -41 1.1836 -0.0662
-23 -1 -40 1.0366 0.2000
-23 -1 -39 0.0910 -0.1471
-23 -1 -38 -0.2335 0.3524
-23 -1 -37 0.6760 0.1477
-23 -1 -36 0.5595 0.6313
-23 -1 -35 1.5531 0.1665
-23 -1 -34 0.3088 0.6743
-23 -1 -33 1.1260 0.2665
-23 -1 -32 -0.1106 1.5478
-23 -1 -31 1.2396 -0.1122
-23 -1 -30 0.9243 0.2210
-23 -1 -29 1.2300 -1.0949
-23 -1 -28 -0.2072 0.1752
-23 -1 -27 -0.5248 -1.2344
-23 -1 -26 0.9169 0.3297
-23 -1 -25 -0.9696 -0.2309
-23 -1 -24 0.8885 -0.7244
-23 -1 -23 -1.5472 -0.6309
-23 -1 -22 2.0236 -0.6242
-23 -1 -21 -2.5746 0.3154
-23 -1 -20 0.6902 -1.0727
-23 -1 -19 -0.2773 1.4477
-23 -1 -18 1.7626 -1.3073
-23 -1 -17 -1.8569 0.4319
-23 -1 -16 -1.5449 -0.0050
-23 -1 -15 0.2734 0.5688
-23 -1 -14 1.1239 0.4175
-23 -1 -13 -2.6995 0.7344
-23 -1 -12 -2.5853 -0.9021
-23 -1 -11 -0.1366 2.9905
-23 -1 -10 -0.7965 2.8125
-23 -1 -9 1.2972 2.7799
-23 -1 -8 0.7072 0.1209
-23 -1 -7 2.3202 0.8085
-23 -1 -6 -0.4543 -0.5291
-23 -1 -5 3.2536 0.8687
-23 -1 -4 0.9419 2.6871
-23 -1 -3 2.5658 -3.4151
-23 -1 -2 3.7671 -1.3520
-23 -1 -1 -0.2935 -2.0112
-22 -14 -9 -0.2046 -0.4205
-22 -14 -8 0.5508 -1.5657
-22 -14 -7 -0.0249 0.1345
-22 -14 -6 0.1082 -0.2332
-22 -14 -5 -0.2160 0.0519
-22 -14 -4 0.2468 -0.9060
-22 -14 -3 0.2987 0.3456
-22 -14 -2 -0.0813 -0.6167
-22 -14 -1 0.2432 -0.4997
-22 -12 -23 -0.3675 -0.4783
-22 -12 -22 -0.4513 0.2156
-22 -12 -21 0.1100 -0.5381
-22 -12 -20 -0.4850 -0.1036
-22 -12 -19 -0.7287 -0.4997
-22 -12 -18 -0.2653 -0.1150
-22 -12 -17 -0.3987 -0.4569
-22 -12 -16 -1.3687 0.5998
-22 -12 -15 0.0283 -0.4432
-22 -12 -14 0.0704 0.3791
-22 -12 -13 -0.6314 0.3229
-22 -12 -12 -0.4688 0.5075
-22 -12 -11 0.6077 -0.4912
-22 -12 -10 0.8079 0.4435
-22 -12 -9 -0.2958 -0.0680
-22 -12 -8 0.1491 -1.3520
-22 -12 -7 -0.0178 -0.4484
-22 -12 -6 -0.6295 0.8189
-22 -12 -5 -1.3371 0.0720
-22 -12 -4 1.2349 -0.2920
-22 -12 -3 -0.3477 1.2527
-22 -12 -2 0.4065 0.7331
-22 -12 -1 0.6037 0.3302
-22 -10 -30 -0.4479 -0.3685
-22 -10 -29 0.3412 -0.0298
-22 -10 -28 -0.4358 0.2424
-22 -10 -27 -0.7723 0.0509
-22 -10 -26 0.3783 0.4112
-22 -10 -25 -0.4873 0.6992
-22 -10 -24 0.2294 -0.3760
-22 -10 -23 0.6858 0.3145
-22 -10 -22 0.1728 0.1290
-22 -10 -21 -0.5017 -0.2477
-22 -10 -20 1.1670 0.9294
-22 -10 -19 -0.4224 0.6950
-22 -10 -18 0.7861 -1.0971
-22 -10 -17 0.7604 0.4859
-22 -10 -16 0.6452 0.1730
-22 -10 -15 0.7017 -0.7239
-22 -10 -14 0.0831 -0.5831
-22 -10 -13 -0.3465 -1.0569
-22 -10 -12 -0.0775 -0.0894
-22 -10 -11 0.1142 -1.2091
-22 -10 -10 -0.0707 -0.6810
-22 -10 -9 -1.5957 -0.7369
-22 -10 -8 -0.4655 -0.1525
-22 -10 -7 -0.8515 -0.4766
-22 -10 -6 -0.4728 0.3409
-22 -10 -5 -1.0540 0.9291
-22 -10 -4 0.5297 -0.1007
-22 -10 -3 -0.1583 -0.0358
-22 -10 -2 0.6087 1.1746
-22 -10 -1 -0.8460 1.0456
-22 -8 -35 0.5646 -1.1721
-22 -8 -34 -0.3272 -0.1118
-22 -8 -33 -0.7230 -1.7350
-22 -8 -32 0.0492 0.1456
-22 -8 -31 0.4561 -0.1578
-22 -8 -30 -0.5459 -0.3558
-22 -8 -29 -0.7911 -0.8945
-22 -8 -28 0.2760 -0.0267
-22 -8 -27 -0.2771 0.1850
-22 -8 -26 -0.5902 -0.6873
-22 -8 -25 0.9460 0.5765
-22 -8 -24 -0.6191 -0.5787
-22 -8 -23 -0.2874 0.5678
-22 -8 -22 -1.7268 -0.2940
-22 -8 -21 0.6971 1.1847
-22 -8 -20 -1.4573 0.9375
-22 -8 -19 1.2289 0.4693
-22 -8 -18 -0.9784 -0.0729
-22 -8 -17 -0.5844 0.3621
-22 -8 -16 -0.5591 1.2963
-22 -8 -15 0.9358 -0.0356
-22 -8 -14 -0.7542 -0.8537
-22 -8 -13 -1.2300 0.8022
-22 -8 -12 -0.5653 1.1684
-22 -8 -11 0.5100 0.2327
-22 -8 -10 0.9623 0.6156
-22 -8 -9 0.3953 0.1816
-22 -8 -8 -0.0613 -0.9127
-22 -8 -7 -0.7732 -0.0692
-22 -8 -6 1.0648 0.9475
-22 -8 -5 -0.5676 1.2577
-22 -8 -4 0.2839 -0.9315
-22 -8 -3 1.1931 0.6697
-22 -8 -2 0.1925 0.4970
-22 -8 -1 -1.8305 1.1582
-22 -6 -38 -0.1907 -1.1183
-22 -6 -37 0.2813 -0.5990
-22 -6 -36 0.3585 0.2220
-22 -6 -35 -0.3415 -0.6821
-22 -6 -34 0.6857 -0.5823
-22 -6 -33 0.3030 0.2434
-22 -6 -32 -0.6431 -0.3133
-22 -6 -31 0.1538 -1.1041
-22 -6 -30 1.0286 0.7200
-22 -6 -29 -1.1375 -0.4517
-22 -6 -28 0.5279 0.6064
-22 -6 -27 0.0722 0.4664
-22 -6 -26 1.2494 0.7055
-22 -6 -25 -1.2239 0.1305
-22 -6 -24 1.8070 -0.0654
-22 -6 -23 -0.6706 0.5638
-22 -6 -22 -0.5690 -1.0520
-22 -6 -21 0.5533 -0.5220
-22 -6 -20 -0.0159 0.1655
-22 -6 -19 -1.1591 -0.1981
-22 -6 -18 0.4097 -0.7540
-22 -6 -17 0.1551 -0.3055
-22 -6 -16 -1.9676 -0.8384
-22 -6 -15 -0.8082 -0.5453
-22 -6 -14 0.3497 0.0957
-22 -6 -13 -0.6499 1.0309
-22 -6 -12 0.6450 0.2581
-22 -6 -11 0.2899 1.0974
-22 -6 -10 0.2929 -1.3069
-22 -6 -9 -0.6185 1.0068
-22 -6 -8 -0.2489 -0.3754
-22 -6 -7 0.1971 1.7025
-22 -6 -6 0.5860 0.2761
-22 -6 -5 0.6263 1.2190
-22 -6 -4 -0.8348 -0.2077
-22 -6 -3 0.4169 -0.1768
-22 -6 -2 0.6368 0.1528
-22 -6 -1 -0.7760 0.6378
-22 -4 -40 0.6863 0.0272
-22 -4 -39 0.3326 0.1850
-22 -4 -38 0.4602 0.1161
-22 -4 -37 0.0700 0.4368
-22 -4 -36 0.7474 0.4266
-22 -4 -35 0.3652 0.1072
-22 -4 -34 1.0627 -0.7117
-22 -4 -33 1.2233 0.6791
-22 -4 -32 0.3322 -0.4314
-22 -4 -31 0.7658 0.3667
-22 -4 -30 0.3272 -0.7082
-22 -4 -29 1.3551 1.4256
-22 -4 -28 -0.6393 -1.0132
-22 -4 -27 1.5774 0.3929
-22 -4 -26 -0.5907 -0.3997
-22 -4 -25 1.0140 -1.2073
-22 -4 -24 0.0897 -1.0836
-22 -4 -23 -0.1029 -0.4255
-22 -4 -22 -1.1188 -0.3886
-22 -4 -21 -0.0240 -1.4917
-22 -4 -20 -0.8207 0.3203
-22 -4 -19 -0.9890 -0.2236
-22 -4 -18 0.2951 0.2909
-22 -4 -17 1.3204 -1.0739
-22 -4 -16 0.1264 0.9258
-22 -4 -15 -0.1779 0.3849
-22 -4 -14 0.9966 1.3119
-22 -4 -13 2.3292 0.6094
-22 -4 -12 0.6804 -1.0087
-22 -4 -11 0.5679 -2.0657
-22 -4 -10 0.9983 0.6573
-22 -4 -9 0.0119 1.6433
-22 -4 -8 1.6108 -1.7480
-22 -4 -7 0.2457 -0.5981
-22 -4 -6 -0.1651 -3.2463
-22 -4 -5 0.4666 -0.2555
-22 -4 -4 -2.2482 -2.7404
-22 -4 -3 -0.6181 -0.5179
-22 -4 -2 -1.5792 -1.9109
-22 -4 -1 1.6005 -1.7337
-22 -2 -41 -0.4117 0.0355
-22 -2 -40 -0.2083 0.4539
-22 -2 -39 0.0925 0.1072
-22 -2 -38 0.5215 -0.4394
-22 -2 -37 -0.0713 -0.3545
-22 -2 -36 -0.0442 0.0040
-22 -2 -35 0.0222 -0.4805
-22 -2 -34 -0.4197 0.8393
-22 -2 -33 0.1841 -0.8104
-22 -2 -32 -0.3872 0.7415
-22 -2 -31 -0.8191 -0.1943
-22 -2 -30 -0.6851 0.8019
-22 -2 -29 0.6237 -0.5904
-22 -2 -28 -0.0709 1.2103
-22 -2 -27 -0.7537 -1.4895
-22 -2 -26 -0.2816 -0.1504
-22 -2 -25 -2.1582 0.6961
-22 -2 -24 -0.8957 0.0605
-22 -2 -23 -0.6145 0.7057
-22 -2 -22 -0.5062 0.1901
-22 -2 -21 0.4201 -0.1078
-22 -2 -20 0.3997 0.4260
-22 -2 -19 -1.6393 0.7060
-22 -2 -18 -0.7326 1.4981
-22 -2 -17 2.2910 0.4218
-22 -2 -16 0.5487 0.2055
-22 -2 -15 -0.9876 -1.5094
-22 -2 -14 -2.1668 1.7612
-22 -2 -13 1.1195 0.7578
-22 -2 -12 0.1080 2.3769
-22 -2 -11 -1.0534 -1.1810
-22 -2 -10 -2.0284 1.8578
-22 -2 -9 0.0980 -0.0567
-22 -2 -8 0.0959 1.2484
-22 -2 -7 -1.9616 0.1898
-22 -2 -6 -0.2917 3.0661
-22 -2 -5 -1.1636 -0.3940
-22 -2 -4 2.6672 -0.3190
-22 -2 -3 -1.2025 2.1433
-22 -2 -2 1.1679 -0.6406
-22 -2 -1 0.2361 0.3136
-22 0 -42 1.2484 -0.5794
-22 0 -40 -0.1773 -2.1047
-22 0 -38 0.0771 -1.5731
-22 0 -36 -1.8440 -1.4605
-22 0 -34 -2.6850 0.1491
-22 0 -32 -0.8712 2.1730
-22 0 -30 -1.5511 3.4434
-22 0 -28 0.8025 3.9532
-22 0 -26 3.9794 3.0388
-22 0 -24 5.3158 -0.1351
-22 0 -22 3.4562 -1.1278
-22 0 -20 5.9015 -4.2855
-22 0 -18 1.4366 -5.0200
-22 0 -16 -0.4190 -7.1765
-22 0 -14 -8.6845 -3.2757
-22 0 -12 -5.2994 3.2680
-22 0 -10 -5.7056 2.6340
-22 0 -8 -3.7113 5.1651
-22 0 -6 -0.9059 8.6887
-22 0 -4 4.2719 3.9285
-22 0 -2 4.9079 6.7278
-21 -13 -20 -0.1232 -0.2234
-21 -13 -19 0.6070 0.0086
-21 -13 -18 -0.4182 -0.3941
-21 -13 -17 0.0902 -0.6205
-21 -13 -16 0.5465 0.1701
-21 -13 -15 -0.4948 -0.2247
-21 -13 -14 -0.6421 -0.8037
-21 -13 -13 -0.1496 -0.8840
-21 -13 -12 -0.5652 -0.8108
-21 -13 -11 -1.3298 -0.1500
-21 -13 -10 -0.9310 -0.4331
-21 -13 -9 -0.1026 0.6917
-21 -13 -8 -1.3326 0.6943
-21 -13 -7 -0.7232 -0.2614
-21 -13 -6 -0.1552 -0.6985
-21 -13 -5 0.1557 0.6508
-21 -13 -4 -0.9352 0.5125
-21 -13 -3 -0.3337 0.3810
-21 -13 -2 -0.4855 0.0828
-21 -13 -1 -0.4747 0.6923
-21 -11 -28 0.6027 0.1298
-21 -11 -27 0.0461 0.8096
-21 -11 -26 -0.2602 -0.9266
-21 -11 -25 0.0241 0.8043
-21 -11 -24 -0.3130 0.3966
-21 -11 -23 1.0101 0.4276
-21 -11 -22 0.4071 -0.1204
-21 -11 -21 0.1050 -0.1372
-21 -11 -20 -0.2195 -1.1599
-21 -11 -19 0.0770 0.4548
-21 -11 -18 -0.8682 0.9072
-21 -11 -17 0.5692 -0.0177
-21 -11 -16 -0.3857 -0.0027
-21 -11 -15 0.6942 0.5587
-21 -11 -14 0.0472 0.9907
-21 -11 -13 0.7355 -1.0587
-21 -11 -12 0.3049 -0.0910
-21 -11 -11 0.3243 0.1361
-21 -11 -10 -0.8574 -0.6599
-21 -11 -9 0.5464 -0.8946
-21 -11 -8 -0.5022 0.7756
-21 -11 -7 -0.6723 1.1426
-21 -11 -6 0.3147 -0.2249
-21 -11 -5 1.8823 -0.2087
-21 -11 -4 -0.1877 0.3883
-21 -11 -3 -0.1941 -0.2003
-21 -11 -2 1.1388 -0.7708
-21 -11 -1 -0.1244 0.1492
-21 -9 -34 0.1826 0.3006
-21 -9 -33 -0.3418 -0.1084
-21 -9 -32 -0.3983 0.1698
-21 -9 -31 -0.4421 -0.2042
-21 -9 -30 0.6453 1.2938
-21 -9 -29 0.0007 0.3563
-21 -9 -28 0.7220 -0.7363
-21 -9 -27 0.1546 -0.1694
-21 -9 -26 0.4706 -0.1284
-21 -9 -25 -0.1897 -0.0466
-21 -9 -24 0.3393 0.0073
-21 -9 -23 -0.0516 0.4409
-21 -9 -22 0.0689 -0.8401
-21 -9 -21 -0.3007 0.2637
-21 -9 -20 0.0521 0.3694
-21 -9 -19 -0.5166 0.1302
-21 -9 -18 0.4090 0.5023
-21 -9 -17 -0.5929 0.4719
-21 -9 -16 0.1525 -0.3350
-21 -9 -15 -0.7327 0.6015
-21 -9 -14 0.0448 0.6827
-21 -9 -13 1.1416 -0.6914
-21 -9 -12 -0.5226 -0.0008
-21 -9 -11 -1.2733 0.4417
-21 -9 -10 -0.0058 0.4583
-21 -9 -9 1.5442 -0.4962
-21 -9 -8 -0.2377 1.0713
-21 -9 -7 0.8516 0.3192
-21 -9 -6 1.0267 -0.6565
-21 -9 -5 1.9462 -0.4279
-21 -9 -4 0.3457 0.4012
-21 -9 -3 0.5065 -1.6105
-21 -9 -2 0.6106 -0.9073
-21 -9 -1 1.0431 -0.7921
-21 -7 -37 -0.4497 -0.0233
-21 -7 -36 1.5073 -0.8633
-21 -7 -35 -0.6752 0.9126
-21 -7 -34 -0.0917 -0.6556
-21 -7 -33 0.2908 0.6725
-21 -7 -32 0.8291 -0.2382
-21 -7 -31 -0.8298 0.1071
-21 -7 -30 0.7599 -1.2442
-21 -7 -29 0.8871 0.6018
-21 -7 -28 0.2290 -0.1956
-21 -7 -27 -0.8664 0.3367
-21 -7 -26 0.1105 0.0368
-21 -7 -25 1.1792 0.8517
-21 -7 -24 0.2977 -0.6142
-21 -7 -23 0.6636 -0.5762
-21 -7 -22 1.0017 0.3945
-21 -7 -21 -0.1828 -0.0398
-21 -7 -20 0.7129 -1.3813
-21 -7 -19 0.0442 0.2900
-21 -7 -18 -0.2469 -1.1650
-21 -7 -17 0.0839 -0.7999
-21 -7 -16 0.0224 -1.4487
-21 -7 -15 -0.5389 -0.0776
-21 -7 -14 -0.8137 -0.7332
-21 -7 -13 0.1476 0.4107
-21 -7 -12 0.5447 -0.0411
-21 -7 -11 1.3065 -0.4610
-21 -7 -10 -0.1174 -1.9594
-21 -7 -9 1.2080 -0.1616
-21 -7 -8 -0.4490 0.1165
-21 -7 -7 1.5536 -0.3050
-21 -7 -6 0.7968 0.5910
-21 -7 -5 1.6510 -0.6500
-21 -7 -4 1.3760 -1.3025
-21 -7 -3 0.2239 0.8125
-21 -7 -2 -0.1559 0.0539
-21 -7 -1 2.3419 -0.7631
-21 -5 -40 -0.1490 0.2131
-21 -5 -39 -0.0288 0.0243
-21 -5 -38 0.2888 0.9857
-21 -5 -37 -0.6200 0.0332
-21 -5 -36 0.2892 -0.1307
-21 -5 -35 -0.1584 0.6074
-21 -5 -34 1.5029 -0.3521
-21 -5 -33 -0.2982 0.7456
-21 -5 -32 1.9446 -1.6274
-21 -5 -31 0.6186 1.8923
-21 -5 -30 0.6093 -2.7251
-21 -5 -29 0.9137 0.2024
-21 -5 -28 -0.3805 -3.9951
-21 -5 -27 0.7097 0.2341
-21 -5 -26 -2.4747 -2.9897
-21 -5 -25 1.2628 -0.0555
-21 -5 -24 -4.0279 0.1422
-21 -5 -23 -0.2674 -2.2297
-21 -5 -22 -3.1756 1.7490
-21 -5 -21 -1.9487 -0.0857
-21 -5 -20 -1.6197 4.0440
-21 -5 -19 -0.6759 -1.9065
-21 -5 -18 0.9628 5.2615
-21 -5 -17 -2.8376 0.8681
-21 -5 -16 4.0146 3.4484
-21 -5 -15 -1.0015 1.9970
-21 -5 -14 3.8081 2.8382
-21 -5 -13 1.7640 0.9238
-21 -5 -12 7.0595 1.2072
-21 -5 -11 2.2740 0.6952
-21 -5 -10 5.1273 -3.5528
-21 -5 -9 1.0224 1.5982
-21 -5 -8 2.6599 -1.8184
-21 -5 -7 5.2275 0.5334
-21 -5 -6 1.8207 -4.6150
-21 -5 -5 2.0439 -0.9654
-21 -5 -4 -1.3248 -4.7032
-21 -5 -3 1.7936 0.6311
-21 -5 -2 -5.3803 -1.2515
-21 -5 -1 1.5774 -1.0869
-21 -3 -42 0.3182 0.1905
-21 -3 -41 -0.2833 0.1015
-21 -3 -40 0.0822 -0.3752
-21 -3 -39 -0.6140 -0.2292
-21 -3 -38 0.3374 -0.1877
-21 -3 -37 0.7086 0.0909
-21 -3 -36 0.1111 -0.0293
-21 -3 -35 0.6249 -0.3589
-21 -3 -34 -0.1999 0.0986
-21 -3 -33 -0.3253 -1.0134
-21 -3 -32 -0.2448 -0.7634
-21 -3 -31 1.6222 -0.8208
-21 -3 -30 -0.4404 0.0318
-21 -3 -29 -0.6202 -1.6317
-21 -3 -28 -0.1034 -0.3775
-21 -3 -27 -1.3906 0.9811
-21 -3 -26 -0.6429 -1.1615
-21 -3 -25 0.2361 0.3792
-21 -3 -24 -1.6284 -0.2688
-21 -3 -23 -0.8630 0.9046
-21 -3 -22 0.4557 0.4036
-21 -3 -21 -0.7089 2.9064
-21 -3 -20 0.9559 -0.7677
-21 -3 -19 1.6625 0.4087
-21 -3 -18 -0.5277 -1.8296
-21 -3 -17 -1.7442 1.7104
-21 -3 -16 0.2654 1.1387
-21 -3 -15 2.2304 0.8072
-21 -3 -14 2.1089 -1.1968
-21 -3 -13 -0.4896 0.9051
-21 -3 -12 -1.2276 -0.2977
-21 -3 -11 1.2609 1.1919
-21 -3 -10 0.9564 1.2706
-21 -3 -9 0.2624 -0.1721
-21 -3 -8 -0.4473 0.7359
-21 -3 -7 2.0559 0.0386
-21 -3 -6 -0.4280 0.1264
-21 -3 -5 -3.0588 0.3779
-21 -3 -4 -0.8291 2.2639
-21 -3 -3 2.2064 1.5230
-21 -3 -2 -1.5749 0.9596
-21 -3 -1 -0.3400 -0.1092
-21 -1 -43 -1.4442 -0.1265
-21 -1 -42 -0.3140 -1.3143
-21 -1 -41 -0.0184 0.8566
-21 -1 -40 0.4177 -0.7473
-21 -1 -39 -0.7280 0.0273
-21 -1 -38 -0.5983 -1.2930
-21 -1 -37 -1.1759 -0.3530
-21 -1 -36 -0.3442 -1.2319
-21 -1 -35 -0.5470 -0.3952
-21 -1 -34 0.0243 -1.2015
-21 -1 -33 -1.3273 0.2589
-21 -1 -32 -1.6749 -0.2198
-21 -1 -31 -0.9169 0.3079
-21 -1 -30 0.0599 -0.0773
-21 -1 -29 -0.4791 0.6442
-21 -1 -28 -1.6597 -0.3133
-21 -1 -27 0.1576 1.9150
-21 -1 -26 -1.1223 1.4164
-21 -1 -25 2.7955 1.6573
-21 -1 -24 -1.0599 0.0342
-21 -1 -23 2.7945 -0.6197
-21 -1 -22 -0.9188 0.1802
-21 -1 -21 0.5050 -1.3161
-21 -1 -20 -2.6173 1.2453
-21 -1 -19 1.8883 0.0084
-21 -1 -18 0.6629 0.2534
-21 -1 -17 -0.0763 0.1603
-21 -1 -16 -1.5580 1.9045
-21 -1 -15 3.5612 -0.2960
-21 -1 -14 3.1965 -0.1794
-21 -1 -13 -0.6844 -2.7552
-21 -1 -12 -1.4423 -1.9820
-21 -1 -11 0.3156 -1.6093
-21 -1 -10 0.3412 -0.2150
-21 -1 -9 -2.2711 -0.3895
-21 -1 -8 -1.2099 -0.1603
-21 -1 -7 -1.5809 -1.6440
-21 -1 -6 0.3530 -1.1463
-21 -1 -5 -1.6228 1.2232
-21 -1 -4 -0.5178 -0.0775
-21 -1 -3 -2.3073 -1.6542
-21 -1 -2 -0.5506 -1.6749
-21 -1 -1 -2.6543 3.3695
-20 -14 -15 -0.4264 -0.1167
-20 -14 -14 -0.2671 0.3224
-20 -14 -13 0.0586 0.1405
-20 -14 -12 -0.2040 0.3161
-20 -14 -11 0.5507 0.3762
-20 -14 -10 -0.7781 1.3429
-20 -14 -9 0.0467 -0.5271
-20 -14 -8 0.0775 0.1577
-20 -14 -7 0.4750 0.3068
-20 -14 -6 -0.4390 1.2301
-20 -14 -5 0.4154 -0.1521
-20 -14 -4 -0.2566 0.7510
-20 -14 -3 0.3226 0.1066
-20 -14 -2 -0.0884 0.3318
-20 -14 -1 -0.3315 0.1080
-20 -12 -26 -0.0103 -0.0313
-20 -12 -25 0.2970 0.4767
-20 -12 -24 0.1046 -0.1516
-20 -12 -23 -0.0296 0.6586
-20 -12 -22 0.4197 0.5477
-20 -12 -21 1.1739 1.1571
-20 -12 -20 0.6024 -0.1893
-20 -12 -19 0.6724 0.4766
-20 -12 -18 0.9399 -0.1291
-20 -12 -17 0.7950 0.4897
-20 -12 -16 0.2384 0.1262
-20 -12 -15 0.9704 -0.6301
-20 -12 -14 0.7236 -0.8632
-20 -12 -13 -0.6118 0.6433
-20 -12 -12 -0.7561 -0.2116
-20 -12 -11 1.0360 -0.2069
-20 -12 -10 0.4491 0.6855
-20 -12 -9 -0.0103 -0.4652
-20 -12 -8 -0.1672 -1.7830
-20 -12 -7 -0.0930 0.0479
-20 -12 -6 -1.9298 0.7516
-20 -12 -5 -0.0360 0.6279
-20 -12 -4 0.3265 -0.0576
-20 -12 -3 0.9505 0.2343
-20 -12 -2 -1.2944 -0.3847
-20 -12 -1 0.7585 -0.6211
-20 -10 -32 0.7227 0.0182
-20 -10 -31 -0.0642 -0.2894
-20 -10 -30 -0.1037 -0.2902
-20 -10 -29 1.2226 -0.2580
-20 -10 -28 0.0135 0.3202
-20 -10 -27 0.4304 -0.9970
-20 -10 -26 0.1583 0.1595
-20 -10 -25 -0.5530 -0.4458
-20 -10 -24 -0.0648 -0.3955
-20 -10 -23 0.4001 -0.2461
-20 -10 -22 -1.1604 -0.5156
-20 -10 -21 -0.6240 -0.4276
-20 -10 -20 -1.0216 1.3263
-20 -10 -19 -0.5191 -0.1234
-20 -10 -18 -0.7295 0.2723
-20 -10 -17 -0.3872 0.0999
-20 -10 -16 0.2027 0.9299
-20 -10 -15 -0.1874 -0.2785
-20 -10 -14 -1.1494 -0.1720
-20 -10 -13 -0.6642 0.2962
-20 -10 -12 -0.8438 1.2706
-20 -10 -11 0.5804 0.5751
-20 -10 -10 0.1098 0.6069
-20 -10 -9 0.6983 1.0242
-20 -10 -8 0.3903 0.5447
-20 -10 -7 2.1060 -0.2895
-20 -10 -6 -0.0631 -0.1705
-20 -10 -5 0.5983 -0.2996
-20 -10 -4 0.2468 -1.2112
-20 -10 -3 1.0604 -0.4108
-20 -10 -2 -1.2231 -0.1873
-20 -10 -1 -0.2523 -0.3259
-20 -8 -37 -0.4956 1.4662
-20 -8 -36 0.1205 -0.2575
-20 -8 -35 0.3075 0.6697
-20 -8 -34 -0.3982 -0.2775
-20 -8 -33 -0.9390 0.1842
-20 -8 -32 0.3002 0.5784
-20 -8 -31 0.6545 1.6896
-20 -8 -30 -0.4405 -0.1909
-20 -8 -29 0.0311 0.3113
-20 -8 -28 -0.0258 0.6815
-20 -8 -27 0.2060 -0.4799
-20 -8 -26 -0.2462 0.7543
-20 -8 -25 -0.1165 -0.2535
-20 -8 -24 1.4782 0.9862
-20 -8 -23 -0.5988 -0.2998
-20 -8 -22 1.7947 -0.6794
-20 -8 -21 -0.6701 -0.3685
-20 -8 -20 0.7900 -0.6072
-20 -8 -19 -0.1039 -0.1016
-20 -8 -18 0.9446 -0.4058
-20 -8 -17 -0.2863 -0.5699
-20 -8 -16 1.7536 0.0130
-20 -8 -15 0.6218 -1.8923
-20 -8 -14 -0.7418 -1.8285
-20 -8 -13 -1.7677 -0.3024
-20 -8 -12 -0.6236 1.7378
-20 -8 -11 1.0746 -0.9854
-20 -8 -10 1.0287 1.0325
-20 -8 -9 0.5693 -1.4630
-20 -8 -8 0.0858 -0.9172
-20 -8 -7 -0.4834 -1.1126
-20 -8 -6 0.6655 -0.1928
-20 -8 -5 0.2032 -0.4897
-20 -8 -4 -2.0486 -1.4475
-20 -8 -3 1.1603 -1.2475
-20 -8 -2 -0.8384 1.3370
-20 -8 -1 -2.4025 0.1000
-20 -6 -40 -0.6255 1.1500
-20 -6 -39 -0.4322 0.5736
-20 -6 -38 0.0441 -0.1511
-20 -6 -37 0.1955 0.1523
-20 -6 -36 -0.1791 0.1461
-20 -6 -35 -0.4245 0.3829
-20 -6 -34 -0.1358 0.1055
-20 -6 -33 0.2708 0.8640
-20 -6 -32 -0.6538 -0.1848
-20 -6 -31 -0.2279 -0.1903
-20 -6 -30 0.0132 -0.6760
-20 -6 -29 0.1267 0.7570
-20 -6 -28 -1.0977 -0.2188
-20 -6 -27 2.1719 -0.3955
-20 -6 -26 -0.6005 -0.2619
-20 -6 -25 -0.1798 -0.7490
-20 -6 -24 -0.5825 0.0488
-20 -6 -23 0.1097 0.5347
-20 -6 -22 -0.7274 0.6325
-20 -6 -21 0.6868 -0.2271
-20 -6 -20 0.4742 0.8902
-20 -6 -19 -1.2841 1.4836
-20 -6 -18 1.5834 0.6980
-20 -6 -17 1.1466 1.8503
-20 -6 -16 -0.3592 -0.5029
-20 -6 -15 0.2368 -0.8139
-20 -6 -14 0.1458 -0.3755
-20 -6 -13 0.0957 -0.4276
-20 -6 -12 -0.6940 0.9625
-20 -6 -11 0.7698 -0.6491
-20 -6 -10 -0.4129 0.6166
-20 -6 -9 0.4014 -2.8860
-20 -6 -8 -0.1987 0.7470
-20 -6 -7 -0.7873 -1.3313
-20 -6 -6 1.5631 1.0872
-20 -6 -5 0.4837 -0.5838
-20 -6 -4 0.2330 0.9119
-20 -6 -3 -0.0833 -1.3709
-20 -6 -2 3.1144 -0.0312
-20 -6 -1 -1.8862 1.0789
-20 -4 -42 -0.6343 0.0607
-20 -4 -41 -0.1995 -0.7931
-20 -4 -40 -0.2709 -0.2344
-20 -4 -39 0.0397 -0.2553
-20 -4 -38 -0.9196 -0.0100
-20 -4 -37 -0.5619 -0.0110
-20 -4 -36 -0.9906 0.4891
-20 -4 -35 -1.0367 -0.3933
-20 -4 -34 -0.5689 -0.4368
-20 -4 -33 0.0955 -0.0366
-20 -4 -32 -0.9637 0.6454
-20 -4 -31 -1.6423 -1.4086
-20 -4 -30 -0.1731 0.6152
-20 -4 -29 -1.4298 0.2598
-20 -4 -28 -0.9341 0.9722
-20 -4 -27 -1.6462 0.3052
-20 -4 -26 -0.0581 2.2262
-20 -4 -25 -1.3412 1.1214
-20 -4 -24 1.2272 0.8725
-20 -4 -23 -0.8638 2.1986
-20 -4 -22 0.4162 1.3666
-20 -4 -21 0.1679 1.9255
-20 -4 -20 0.3748 0.0282
-20 -4 -19 -0.3592 2.4147
-20 -4 -18 0.5852 -0.9753
-20 -4 -17 0.7812 -2.0847
-20 -4 -16 0.2194 -1.7458
-20 -4 -15 -3.1174 1.4811
-20 -4 -14 -0.6340 -1.5661
-20 -4 -13 1.5100 -0.2101
-20 -4 -12 -2.8865 -3.4070
-20 -4 -11 -2.7462 -2.9007
-20 -4 -10 -2.6586 2.0534
-20 -4 -9 -0.0719 2.1707
-20 -4 -8 -0.7605 2.9911
-20 -4 -7 -0.7024 -0.7821
-20 -4 -6 -0.0282 3.1795
-20 -4 -5 -0.7873 2.2069
-20 -4 -4 1.6476 5.9589
-20 -4 -3 -1.8735 3.2321
-20 -4 -2 8.0492 2.9579
-20 -4 -1 0.4195 5.0332
-20 -2 -43 0.3958 0.3969
-20 -2 -42 -0.2094 0.1023
-20 -2 -41 -0.3357 -0.2300
-20 -2 -40 -0.3880 1.0195
-20 -2 -39 0.0407 0.0988
-20 -2 -38 0.5314 0.2819
-20 -2 -37 -0.2514 -0.0624
-20 -2 -36 0.8184 -0.0031
-20 -2 -35 -0.5774 0.7155
-20 -2 -34 0.3712 -0.1263
-20 -2 -33 0.8093 0.0454
-20 -2 -32 1.0268 -0.7425
-20 -2 -31 -1.4655 0.4532
-20 -2 -30 -0.1483 -1.4226
-20 -2 -29 0.6344 1.5406
-20 -2 -28 0.0774 0.1922
-20 -2 -27 0.6471 -0.2265
-20 -2 -26 -0.1348 -0.0298
-20 -2 -25 -0.0122 1.9324
-20 -2 -24 0.0311 1.3141
-20 -2 -23 1.8141 0.4437
-20 -2 -22 1.1131 -0.5029
-20 -2 -21 1.3488 -1.9572
-20 -2 -20 0.8608 -1.8635
-20 -2 -19 -2.9321 0.4395
-20 -2 -18 -0.6638 -0.1195
-20 -2 -17 1.9117 1.0174
-20 -2 -16 0.9619 -2.8010
-20 -2 -15 -2.0538 -0.0301
-20 -2 -14 -0.0573 -0.1389
-20 -2 -13 3.0201 2.6918
-20 -2 -12 3.0838 -2.5354
-20 -2 -11 1.1968 0.1559
-20 -2 -10 -2.4559 -0.0496
-20 -2 -9 4.0002 0.0990
-20 -2 -8 1.8482 -1.0761
-20 -2 -7 0.3899 1.0874
-20 -2 -6 -3.4935 2.7707
-20 -2 -5 2.7771 -0.1779
-20 -2 -4 1.5896 3.8306
-20 -2 -3 1.8936 2.3609
-20 -2 -2 2.9672 -0.8782
-20 -2 -1 1.4029 -1.3277
-20 0 -42 -0.0421 1.4737
-20 0 -40 -0.9086 0.6259
-20 0 -38 0.0946 2.3499
-20 0 -36 1.3520 2.2982
-20 0 -34 1.5100 -0.2219
-20 0 -32 2.6246 -1.1012
-20 0 -30 -0.5606 -1.5263
-20 0 -28 -0.3279 -1.2881
-20 0 -26 -1.7862 -2.2328
-20 0 -24 -3.6459 -1.5521
-20 0 -22 -7.6267 2.4822
-20 0 -20 -3.1514 4.7951
-20 0 -18 -0.8780 7.7845
-20 0 -16 5.2810 2.8577
-20 0 -14 2.0854 3.2366
-20 0 -12 7.1121 0.7641
-20 0 -10 3.1276 -0.6119
-20 0 -8 5.2689 -4.3833
-20 0 -6 -2.6374 -4.0056
-20 0 -4 -4.0883 -4.6821
-20 0 -2 -7.5501 0.3663
-19 -15 -8 -0.0766 -0.2003
-19 -15 -7 0.1667 -0.3697
-19 -15 -6 0.0296 -0.0110
-19 -15 -5 -0.7482 -0.0478
-19 -15 -4 -0.0787 0.1300
-19 -15 -3 -0.5828 -0.4350
-19 -15 -2 -0.1066 -0.3527
-19 -15 -1 0.4653 0.3580
-19 -13 -23 0.0595 -0.2964
-19 -13 -22 0.2391 0.1572
-19 -13 -21 -0.5340 -0.4574
-19 -13 -20 0.0428 0.4575
-19 -13 -19 -0.4533 -0.1360
-19 -13 -18 -0.1885 -0.0437
-19 -13 -17 -0.4456 0.0861
-19 -13 -16 0.7439 1.3307
-19 -13 -15 -0.3900 1.0357
-19 -13 -14 0.4727 0.0677
-19 -13 -13 0.9218 -0.1451
-19 -13 -12 0.3552 -0.0388
-19 -13 -11 -0.3558 0.2083
-19 -13 -10 0.6260 0.1693
-19 -13 -9 1.0639 0.6686
-19 -13 -8 0.2490 0.4937
-19 -13 -7 0.1487 -1.2163
-19 -13 -6 0.7795 -0.9457
-19 -13 -5 -0.1779 0.1588
-19 -13 -4 -0.2277 -0.1983
-19 -13 -3 0.0905 0.6732
-19 -13 -2 -0.0039 0.3431
-19 -13 -1 0.4736 -0.3357
-19 -11 -31 1.7871 -0.3043
-19 -11 -30 -0.3384 -0.0176
-19 -11 -29 0.4473 -1.4158
-19 -11 -28 0.2815 0.4070
-19 -11 -27 0.3534 -0.8076
-19 -11 -26 0.0753 -0.5087
-19 -11 -25 -0.3727 -0.8437
-19 -11 -24 -0.4931 0.6757
-19 -11 -23 0.1708 -0.4280
-19 -11 -22 0.5384 0.8972
-19 -11 -21 -0.3624 -1.3221
-19 -11 -20 0.8961 -0.3040
-19 -11 -19 -0.9880 -0.1351
-19 -11 -18 0.5968 0.2570
-19 -11 -17 -0.1867 -0.8687
-19 -11 -16 -0.1688 -0.8723
-19 -11 -15 -0.4190 0.0445
-19 -11 -14 0.5165 1.0202
-19 -11 -13 -0.8309 -1.5489
-19 -11 -12 1.0196 -0.2961
-19 -11 -11 -0.6198 0.6503
-19 -11 -10 -0.3108 -0.5552
-19 -11 -9 0.4381 -0.8943
-19 -11 -8 -0.2325 1.5783
-19 -11 -7 -1.2680 0.2962
-19 -11 -6 1.8647 0.4438
-19 -11 -5 1.4939 0.1065
-19 -11 -4 0.2112 -0.5850
-19 -11 -3 -0.1045 -0.4662
-19 -11 -2 0.1219 -0.7461
-19 -11 -1 -0.2318 -0.0019
-19 -9 -36 0.0795 0.3516
-19 -9 -35 0.7018 -0.0794
-19 -9 -34 1.0031 -0.6952
-19 -9 -33 -0.1021 -0.6319
-19 -9 -32 -0.8029 -1.3379
-19 -9 -31 -0.1555 0.0690
-19 -9 -30 -0.3693 0.3107
-19 -9 -29 0.4274 0.1032
-19 -9 -28 -0.8419 -1.2593
-19 -9 -27 0.0032 0.2603
-19 -9 -26 -0.9290 0.2433
-19 -9 -25 0.8250 -0.3906
-19 -9 -24 -0.4210 0.6621
-19 -9 -23 0.0617 -0.4574
-19 -9 -22 -0.1391 -0.1198
-19 -9 -21 0.3307 -0.3445
-19 -9 -20 0.5908 0.2216
-19 -9 -19 -0.2363 -0.7337
-19 -9 -18 0.6031 -0.5621
-19 -9 -17 -0.1416 0.6376
-19 -9 -16 -0.3583 -0.3179
-19 -9 -15 0.3746 0.9096
-19 -9 -14 1.2075 0.4245
-19 -9 -13 1.8231 -0.3986
-19 -9 -12 0.3968 -1.0859
-19 -9 -11 -0.7629 0.7714
-19 -9 -10 0.3231 -0.3533
-19 -9 -9 1.4259 -0.4623
-19 -9 -8 -0.5360 -0.2380
-19 -9 -7 -0.2004 0.1984
-19 -9 -6 -0.7616 -0.4556
-19 -9 -5 0.1039 0.0038
-19 -9 -4 -0.3153 1.4602
-19 -9 -3 -1.8791 -0.3716
-19 -9 -2 -0.1910 -1.1583
-19 -9 -1 0.0633 2.2161
-19 -7 -39 -0.3098 0.0256
-19 -7 -38 -0.8304 0.5396
-19 -7 -37 0.5741 -0.3601
-19 -7 -36 0.1197 0.2790
-19 -7 -35 0.1817 -0.5153
-19 -7 -34 -0.8650 0.6455
-19 -7 -33 0.8857 -0.1026
-19 -7 -32 -0.2887 1.0770
-19 -7 -31 0.4799 -0.9881
-19 -7 -30 0.1400 0.4301
-19 -7 -29 1.2343 -1.4424
-19 -7 -28 0.1110 0.2689
-19 -7 -27 -1.6458 -0.3511
-19 -7 -26 -0.4301 0.6557
-19 -7 -25 0.8744 0.4427
-19 -7 -24 -0.0194 -0.4428
-19 -7 -23 -0.5200 -0.1251
-19 -7 -22 -0.2008 1.0449
-19 -7 -21 0.0324 1.6326
-19 -7 -20 1.3050 1.4137
-19 -7 -19 1.1193 1.3851
-19 -7 -18 0.6374 0.1271
-19 -7 -17 0.7783 -0.4579
-19 -7 -16 0.5211 0.8983
-19 -7 -15 -0.1167 0.0038
-19 -7 -14 1.2935 1.2020
-19 -7 -13 -0.4922 0.3266
-19 -7 -12 0.9126 0.0589
-19 -7 -11 -0.1174 -1.6116
-19 -7 -10 -0.8297 -0.9974
-19 -7 -9 -2.2038 -0.2653
-19 -7 -8 -0.3825 0.3029
-19 -7 -7 -1.2664 -0.2924
-19 -7 -6 -1.4468 -0.1074
-19 -7 -5 -1.8288 -0.2641
-19 -7 -4 -0.6921 -1.1382
-19 -7 -3 -1.7802 2.6475
-19 -7 -2 -2.9564 -0.1935
-19 -7 -1 2.8219 -0.3632
-19 -5 -42 0.6859 -0.2333
-19 -5 -41 0.4968 0.5074
-19 -5 -40 0.7735 -1.4486
-19 -5 -39 1.2115 0.0731
-19 -5 -38 -0.2513 -0.9859
-19 -5 -37 0.3820 -0.7986
-19 -5 -36 -1.3546 -1.1674
-19 -5 -35 0.3997 -0.6247
-19 -5 -34 -1.8308 -0.1478
-19 -5 -33 -0.0482 -1.7046
-19 -5 -32 -2.4933 1.6363
-19 -5 -31 -0.1871 -0.8007
-19 -5 -30 -1.7055 4.2429
-19 -5 -29 -1.2127 -1.9427
-19 -5 -28 0.5949 3.7425
-19 -5 -27 -1.4843 -0.2869
-19 -5 -26 2.6493 3.3005
-19 -5 -25 0.0060 1.8033
-19 -5 -24 4.8709 1.5949
-19 -5 -23 0.8695 0.8717
-19 -5 -22 3.8678 -3.5649
-19 -5 -21 0.8340 2.4458
-19 -5 -20 1.6420 -4.9301
-19 -5 -19 2.9959 -1.2479
-19 -5 -18 -0.4485 -6.3207
-19 -5 -17 -0.8271 -0.2758
-19 -5 -16 -4.1615 -7.3920
-19 -5 -15 -0.9564 -1.0267
-19 -5 -14 -8.5799 -2.6844
-19 -5 -13 -1.6745 -2.2922
-19 -5 -12 -3.8412 0.3975
-19 -5 -11 -1.9596 -3.1849
-19 -5 -10 -6.4054 -2.6287
-19 -5 -9 -7.0414 -0.8409
-19 -5 -8 -6.3369 6.1796
-19 -5 -7 -1.9728 0.0335
-19 -5 -6 -0.0913 5.9585
-19 -5 -5 -5.0249 0.2099
-19 -5 -4 3.0137 2.7374
-19 -5 -3 -3.2884 4.7141
-19 -5 -2 2.3209 5.4509
-19 -5 -1 0.5243 3.3063
-19 -3 -43 0.5312 -0.4837
-19 -3 -42 -0.2987 0.8273
-19 -3 -41 -0.2379 -0.0497
-19 -3 -40 -0.3993 0.5456
-19 -3 -39 -0.6396 0.1776
-19 -3 -38 0.4212 0.0993
-19 -3 -37 0.4659 0.2682
-19 -3 -36 -0.0136 -0.3939
-19 -3 -35 -0.4839 -0.0617
-19 -3 -34 -0.1414 0.3737
-19 -3 -33 -2.7280 0.5202
-19 -3 -32 0.4279 -1.0158
-19 -3 -31 0.7785 1.2507
-19 -3 -30 -0.2081 0.1601
-19 -3 -29 -0.2560 -0.2802
-19 -3 -28 0.4822 0.6944
-19 -3 -27 0.8140 0.8233
-19 -3 -26 0.8381 -0.2404
-19 -3 -25 1.0581 -2.9658
-19 -3 -24 -1.4457 0.4360
-19 -3 -23 -0.5924 -1.5242
-19 -3 -22 0.2788 1.5878
-19 -3 -21 -0.6311 0.0148
-19 -3 -20 1.1927 -0.3505
-19 -3 -19 0.9542 -2.7494
-19 -3 -18 -2.2256 -2.1736
-19 -3 -17 -2.9757 0.0238
-19 -3 -16 -0.5340 1.5704
-19 -3 -15 1.4585 -2.9262
-19 -3 -14 0.9813 -3.9310
-19 -3 -13 -3.2290 -0.4075
-19 -3 -12 -3.1428 -0.1242
-19 -3 -11 0.3391 -0.5910
-19 -3 -10 2.1254 -0.3537
-19 -3 -9 -2.1132 -0.4132
-19 -3 -8 -1.3398 -1.5989
-19 -3 -7 2.9921 0.6035
-19 -3 -6 1.2445 -0.0586
-19 -3 -5 -3.6878 0.6334
-19 -3 -4 0.6314 -1.4207
-19 -3 -3 2.1782 2.9897
-19 -3 -2 -3.9640 0.1177
-19 -3 -1 -0.4499 1.8946
-19 -1 -44 -0.0851 1.1237
-19 -1 -43 -0.6001 -0.2426
-19 -1 -42 -0.5817 0.3769
-19 -1 -41 0.8700 0.6684
-19 -1 -40 0.2073 1.6388
-19 -1 -39 0.5904 0.1373
-19 -1 -38 -0.2411 1.4130
-19 -1 -37 -0.0770 -0.0171
-19 -1 -36 0.1555 1.0845
-19 -1 -35 1.4409 0.0943
-19 -1 -34 1.8575 0.8800
-19 -1 -33 1.0255 0.0798
-19 -1 -32 0.3706 0.1387
-19 -1 -31 1.0104 -1.4070
-19 -1 -30 2.3168 -0.2413
-19 -1 -29 -0.3523 -2.0372
-19 -1 -28 0.7139 -1.0441
-19 -1 -27 -1.6441 -0.9716
-19 -1 -26 1.5119 0.4235
-19 -1 -25 -0.8236 -0.5472
-19 -1 -24 0.7754 -1.4194
-19 -1 -23 -1.2677 -0.5443
-19 -1 -22 1.2479 -0.8061
-19 -1 -21 -2.8727 -0.5674
-19 -1 -20 -0.7070 -0.2811
-19 -1 -19 -0.3191 0.1986
-19 -1 -18 1.4947 -3.2530
-19 -1 -17 -2.7247 0.4764
-19 -1 -16 -2.8449 0.7010
-19 -1 -15 1.3157 0.8556
-19 -1 -14 2.4413 -0.4809
-19 -1 -13 -2.4827 -0.6114
-19 -1 -12 -1.4333 0.8336
-19 -1 -11 2.4497 1.3907
-19 -1 -10 3.3294 0.1203
-19 -1 -9 0.9317 1.5504
-19 -1 -8 -2.0444 0.9810
-19 -1 -7 2.9532 -2.1012
-19 -1 -6 -0.1677 1.2361
-19 -1 -5 2.0073 1.1856
-19 -1 -4 -1.2739 2.4560
-19 -1 -3 -0.1840 -4.4697
-19 -1 -2 -1.1101 0.9581
-19 -1 -1 -2.7503 3.0198
-18 -14 -19 0.5774 0.4571
-18 -14 -18 -0.0130 0.4921
-18 -14 -17 -0.0656 0.0697
-18 -14 -16 0.1041 -0.0865
-18 -14 -15 0.1766 0.3065
-18 -14 -14 0.3203 0.0608
-18 -14 -13 0.6172 -0.3256
-18 -14 -12 0.6915 -0.8296
-18 -14 -11 -0.1923 -0.3609
-18 -14 -10 -0.4019 -0.1178
-18 -14 -9 -1.2324 -0.5641
-18 -14 -8 0.6948 -1.1321
-18 -14 -7 -0.6834 0.7136
-18 -14 -6 -0.2527 -0.8524
-18 -14 -5 0.1990 -0.1019
-18 -14 -4 -0.6798 0.1238
-18 -14 -3 -0.2167 -0.8238
-18 -14 -2 0.0831 -0.2784
-18 -14 -1 -1.5174 0.2891
-18 -12 -28 0.0177 -0.0228
-18 -12 -27 0.1757 -0.4754
-18 -12 -26 -0.2873 0.4783
-18 -12 -25 -0.0833 -0.6716
-18 -12 -24 0.1704 0.0946
-18 -12 -23 -1.2003 -1.3809
-18 -12 -22 0.1488 0.3375
-18 -12 -21 -0.7139 -0.0940
-18 -12 -20 -0.3932 -0.6898
-18 -12 -19 -0.8838 -0.6846
-18 -12 -18 -0.3373 0.0930
-18 -12 -17 -0.9562 0.0602
-18 -12 -16 -0.2930 0.7114
-18 -12 -15 -0.3222 -0.9254
-18 -12 -14 0.4622 -0.3232
-18 -12 -13 -1.6004 1.1191
-18 -12 -12 -0.3945 0.2965
-18 -12 -11 0.8391 0.3436
-18 -12 -10 0.9129 1.5038
-18 -12 -9 -0.0245 -0.7577
-18 -12 -8 1.5456 -1.1869
-18 -12 -7 -0.2787 0.0199
-18 -12 -6 -0.6152 0.0301
-18 -12 -5 -0.0845 0.1028
-18 -12 -4 1.2065 0.5918
-18 -12 -3 0.0932 -0.5577
-18 -12 -2 0.5028 -0.7006
-18 -12 -1 0.1512 -0.0938
-18 -10 -34 0.1894 0.4030
-18 -10 -33 -0.1547 0.0815
-18 -10 -32 0.4742 -0.7755
-18 -10 -31 -1.4870 0.3348
-18 -10 -30 -0.7564 -0.3165
-18 -10 -29 0.1114 1.4544
-18 -10 -28 0.0466 0.2478
-18 -10 -27 0.2870 0.0072
-18 -10 -26 -0.2358 -0.0613
-18 -10 -25 -0.8922 0.8391
-18 -10 -24 0.7762 0.4793
-18 -10 -23 1.3952 0.5552
-18 -10 -22 0.7378 -0.9377
-18 -10 -21 0.3912 -0.0778
-18 -10 -20 0.6535 -0.2751
-18 -10 -19 0.7665 -0.1429
-18 -10 -18 0.1858 -1.1625
-18 -10 -17 0.1048 0.1071
-18 -10 -16 1.5195 -0.3821
-18 -10 -15 0.3064 0.1219
-18 -10 -14 -0.2363 -1.5007
-18 -10 -13 0.1350 0.4884
-18 -10 -12 0.4728 0.4014
-18 -10 -11 0.2410 -0.5020
-18 -10 -10 1.0196 -1.2709
-18 -10 -9 -0.9053 0.1848
-18 -10 -8 -0.7307 0.1666
-18 -10 -7 0.5299 -0.1528
-18 -10 -6 -0.2580 0.8704
-18 -10 -5 -1.2283 -1.0692
-18 -10 -4 0.5234 -0.0090
-18 -10 -3 -0.2326 0.5587
-18 -10 -2 -0.1803 1.1556
-18 -10 -1 -0.3380 -0.2332
-18 -8 -39 0.0844 -0.8336
-18 -8 -38 -0.1978 0.4219
-18 -8 -37 -0.1524 0.4363
-18 -8 -36 0.4696 0.1727
-18 -8 -35 0.7041 -0.3696
-18 -8 -34 -0.4844 -0.1985
-18 -8 -33 -0.3562 -0.9335
-18 -8 -32 0.7602 1.0530
-18 -8 -31 0.5935 0.3206
-18 -8 -30 0.5847 -0.6147
-18 -8 -29 -0.0857 0.0191
-18 -8 -28 0.8328 -0.1761
-18 -8 -27 0.2064 -0.7684
-18 -8 -26 -0.0693 -1.1997
-18 -8 -25 -0.2434 0.3735
-18 -8 -24 -0.6213 -0.1317
-18 -8 -23 0.7706 0.0004
-18 -8 -22 -0.3725 -0.3963
-18 -8 -21 -0.2561 -0.1570
-18 -8 -20 -1.9305 0.2253
-18 -8 -19 0.2772 0.3102
-18 -8 -18 -0.7244 2.0749
-18 -8 -17 -0.4739 0.4886
-18 -8 -16 2.1424 0.6996
-18 -8 -15 0.6583 1.0369
-18 -8 -14 -1.1227 -2.0735
-18 -8 -13 -0.6271 1.4622
-18 -8 -12 -0.4301 1.8288
-18 -8 -11 0.8362 0.5845
-18 -8 -10 1.4767 0.0177
-18 -8 -9 -0.0788 0.4491
-18 -8 -8 -0.9477 -0.4607
-18 -8 -7 -1.2649 1.0171
-18 -8 -6 1.6254 1.6534
-18 -8 -5 0.0436 1.1657
-18 -8 -4 -0.8870 0.0362
-18 -8 -3 0.8720 -0.4055
-18 -8 -2 1.8116 2.9800
-18 -8 -1 -3.2420 1.4866
-18 -6 -41 0.7780 0.2364
-18 -6 -40 -0.8929 0.6475
-18 -6 -39 0.1942 -0.1804
-18 -6 -38 0.5487 0.0145
-18 -6 -37 0.3186 -0.5715
-18 -6 -36 0.1277 -0.2002
-18 -6 -35 0.1085 -0.2079
-18 -6 -34 -0.2653 0.4114
-18 -6 -33 0.5959 -0.0165
-18 -6 -32 -0.1293 0.8192
-18 -6 -31 -0.3073 -0.8192
-18 -6 -30 0.2549 -0.3784
-18 -6 -29 -0.4373 0.2547
-18 -6 -28 -0.3540 1.1362
-18 -6 -27 0.5237 -0.4402
-18 -6 -26 1.0738 0.2954
-18 -6 -25 -0.7334 0.2259
-18 -6 -24 0.6759 -0.6353
-18 -6 -23 0.2189 0.2900
-18 -6 -22 0.5911 -1.0012
-18 -6 -21 0.6041 -1.6412
-18 -6 -20 -0.6955 -1.6929
-18 -6 -19 -1.2389 -0.1755
-18 -6 -18 0.5047 0.1482
-18 -6 -17 1.1980 0.5023
-18 -6 -16 -0.7024 -1.0458
-18 -6 -15 -0.7151 -2.2800
-18 -6 -14 0.3676 -0.7683
-18 -6 -13 -2.0408 0.0639
-18 -6 -12 -0.0845 -0.0662
-18 -6 -11 -0.5911 3.7421
-18 -6 -10 -0.3983 -0.3723
-18 -6 -9 1.5848 -0.8729
-18 -6 -8 -1.5494 -0.4473
-18 -6 -7 -3.0751 1.3788
-18 -6 -6 -0.0197 -0.0081
-18 -6 -5 1.3971 3.5412
-18 -6 -4 -3.0819 0.8687
-18 -6 -3 1.4583 -1.1801
-18 -6 -2 0.2607 -1.2180
-18 -6 -1 -3.1283 1.7469
-18 -4 -44 0.4793 0.3872
-18 -4 -43 0.0287 0.4949
-18 -4 -42 0.4873 0.0956
-18 -4 -41 0.0324 -0.1346
-18 -4 -40 0.6569 -0.7253
-18 -4 -39 0.5191 0.3323
-18 -4 -38 -0.0386 0.2680
-18 -4 -37 0.4670 0.4334
-18 -4 -36 0.7926 0.9778
-18 -4 -35 -0.1033 -0.5772
-18 -4 -34 1.3552 -1.0136
-18 -4 -33 1.2682 0.7456
-18 -4 -32 0.6152 0.2172
-18 -4 -31 0.6920 -0.4157
-18 -4 -30 1.8287 -1.0823
-18 -4 -29 2.2024 -0.0106
-18 -4 -28 -0.1990 -1.5973
-18 -4 -27 2.0728 -0.8456
-18 -4 -26 0.4211 -0.6311
-18 -4 -25 2.9760 -1.9754
-18 -4 -24 0.4055 -3.3336
-18 -4 -23 0.9538 -3.4136
-18 -4 -22 -2.0202 -0.7818
-18 -4 -21 0.9842 -1.4004
-18 -4 -20 -2.1614 0.0402
-18 -4 -19 0.0968 0.1540
-18 -4 -18 -1.2460 1.7479
-18 -4 -17 0.5609 -3.6886
-18 -4 -16 0.9202 2.7108
-18 -4 -15 -2.7313 4.4388
-18 -4 -14 2.4716 3.3788
-18 -4 -13 4.6940 0.8689
-18 -4 -12 1.2089 -0.9953
-18 -4 -11 -2.7121 -1.0274
-18 -4 -10 2.8246 1.8891
-18 -4 -9 4.2905 3.9531
-18 -4 -8 3.1769 -1.3324
-18 -4 -7 3.4412 -3.3005
-18 -4 -6 0.4932 -6.1173
-18 -4 -5 3.3064 -3.0215
-18 -4 -4 -4.7286 -3.2611
-18 -4 -3 2.0957 -6.0246
-18 -4 -2 -2.6720 -4.2560
-18 -4 -1 2.1480 -6.9455
-18 -2 -45 0.2819 -0.2546
-18 -2 -44 0.2604 -0.4607
-18 -2 -43 0.6317 0.1898
-18 -2 -42 -0.0553 -0.3350
-18 -2 -41 0.2247 0.1552
-18 -2 -40 -0.1597 -0.2004
-18 -2 -39 1.0091 -0.4273
-18 -2 -38 -0.2844 -1.4886
-18 -2 -37 0.3668 -0.6985
-18 -2 -36 -0.9837 -0.5584
-18 -2 -35 -0.2343 0.3582
-18 -2 -34 -1.3030 0.5399
-18 -2 -33 1.9253 -0.7669
-18 -2 -32 0.1748 1.1263
-18 -2 -31 -0.7522 -0.7647
-18 -2 -30 0.2665 0.1401
-18 -2 -29 1.0092 -0.0136
-18 -2 -28 0.9502 -0.0721
-18 -2 -27 -0.0863 -2.5445
-18 -2 -26 -0.5271 -0.5489
-18 -2 -25 -1.2136 0.6844
-18 -2 -24 -0.4513 1.6737
-18 -2 -23 -0.1772 0.3359
-18 -2 -22 0.0136 -0.0669
-18 -2 -21 0.3683 -0.9920
-18 -2 -20 -0.2486 -0.2230
-18 -2 -19 -2.5183 2.1635
-18 -2 -18 -1.1388 2.9552
-18 -2 -17 3.7714 -0.1045
-18 -2 -16 0.0821 -1.1088
-18 -2 -15 -4.6507 -2.6268
-18 -2 -14 -1.0872 2.4522
-18 -2 -13 0.3296 0.9714
-18 -2 -12 3.0330 -1.1043
-18 -2 -11 -3.6218 -1.9185
-18 -2 -10 -1.9831 1.5876
-18 -2 -9 -0.6089 -0.8549
-18 -2 -8 5.5156 -3.2430
-18 -2 -7 -1.9562 0.3056
-18 -2 -6 -2.4441 -2.6062
-18 -2 -5 -0.0747 -4.9552
-18 -2 -4 -0.5009 -2.1697
-18 -2 -3 -2.9195 2.1052
-18 -2 -2 -0.5384 -3.3042
-18 -2 -1 1.4714 -1.7819
-18 0 -44 -0.6371 -0.3632
-18 0 -42 1.0166 0.6653
-18 0 -40 0.8692 -1.4727
-18 0 -38 0.5866 -1.6829
-18 0 -36 0.1378 -0.6188
-18 0 -34 -1.1899 -1.9438
-18 0 -32 0.4941 -0.2622
-18 0 -30 -0.8888 0.0306
-18 0 -28 0.6183 0.7031
-18 0 -26 0.5575 0.3830
-18 0 -24 3.7354 -0.0492
-18 0 -22 1.3270 -0.4858
-18 0 -20 3.5842 -4.3093
-18 0 -18 -0.5913 -2.8571
-18 0 -16 1.9971 -6.5910
-18 0 -14 -4.5450 -2.4964
-18 0 -12 1.7569 -3.4594
-18 0 -10 -2.6564 -1.7943
-18 0 -8 -0.0084 -1.8415
-18 0 -6 0.0827 2.9044
-18 0 -4 1.4688 -2.1165
-18 0 -2 -2.3679 4.6250
-17 -15 -14 0.1902 0.0426
-17 -15 -13 0.2769 0.4270
-17 -15 -12 -0.1319 0.2465
-17 -15 -11 -0.3045 0.2278
-17 -15 -10 0.2940 -0.4995
-17 -15 -9 0.1565 0.5756
-17 -15 -8 -0.4022 -0.1392
-17 -15 -7 1.0153 0.2226
-17 -15 -6 0.0981 0.8375
-17 -15 -5 -0.2271 0.0424
-17 -15 -4 0.8526 0.3634
-17 -15 -3 0.1096 0.1161
-17 -15 -2 0.3017 -0.6777
-17 -15 -1 1.6965 -0.5791
-17 -13 -26 -0.2839 -0.5562
-17 -13 -25 -0.3783 -0.4793
-17 -13 -24 -0.2192 -0.3883
-17 -13 -23 0.2022 0.7316
-17 -13 -22 -0.2275 -0.5420
-17 -13 -21 0.2315 0.1863
-17 -13 -20 -0.1733 -0.0567
-17 -13 -19 0.4826 0.5275
-17 -13 -18 -0.2911 -1.3758
-17 -13 -17 1.0537 0.0697
-17 -13 -16 -0.0580 0.3129
-17 -13 -15 0.2482 0.2590
-17 -13 -14 -0.0961 -0.7692
-17 -13 -13 0.9575 -0.8793
-17 -13 -12 -0.8098 -0.2825
-17 -13 -11 -0.9501 -0.0303
-17 -13 -10 0.1576 0.6758
-17 -13 -9 0.5131 0.7861
-17 -13 -8 0.0446 0.6102
-17 -13 -7 -0.1582 -1.2321
-17 -13 -6 0.1522 0.1087
-17 -13 -5 -0.6439 0.1316
-17 -13 -4 -0.1599 0.0107
-17 -13 -3 -0.0696 0.2662
-17 -13 -2 -0.0551 1.1103
-17 -13 -1 0.4495 -0.7735
-17 -11 -33 -0.7463 0.0305
-17 -11 -32 0.0146 0.0604
-17 -11 -31 -0.5001 -0.0437
-17 -11 -30 -0.4162 0.0641
-17 -11 -29 -2.0008 0.0728
-17 -11 -28 0.1372 0.4789
-17 -11 -27 -0.5567 1.8642
-17 -11 -26 0.5612 -0.8281
-17 -11 -25 0.0576 0.6366
-17 -11 -24 -0.9421 -0.5621
-17 -11 -23 0.1102 1.2156
-17 -11 -22 -0.5345 0.1714
-17 -11 -21 0.6559 0.1537
-17 -11 -20 -0.2848 -0.3308
-17 -11 -19 -0.1664 1.3885
-17 -11 -18 -0.0408 0.1784
-17 -11 -17 0.8872 0.5793
-17 -11 -16 -0.8925 -0.9043
-17 -11 -15 0.8591 1.6337
-17 -11 -14 -0.1160 1.2464
-17 -11 -13 -0.0667 -0.4864
-17 -11 -12 0.8294 -0.1400
-17 -11 -11 0.2450 2.3278
-17 -11 -10 0.2600 -0.8680
-17 -11 -9 1.8204 -0.4748
-17 -11 -8 -0.9198 -0.1852
-17 -11 -7 -2.1640 -0.8073
-17 -11 -6 0.1591 0.2068
-17 -11 -5 0.5392 1.2647
-17 -11 -4 -0.6861 0.1120
-17 -11 -3 -0.0058 -0.8189
-17 -11 -2 0.0755 0.3008
-17 -11 -1 -0.8130 -0.1104
-17 -9 -37 -0.6612 0.2898
-17 -9 -36 -0.4930 0.6218
-17 -9 -35 0.6322 1.0740
-17 -9 -34 0.4519 0.8213
-17 -9 -33 -0.1457 -0.2489
-17 -9 -32 -0.2734 0.4741
-17 -9 -31 -0.1042 0.3415
-17 -9 -30 0.9290 1.7548
-17 -9 -29 0.1134 -0.8522
-17 -9 -28 0.8951 -0.5013
-17 -9 -27 -1.5927 0.3758
-17 -9 -26 0.6049 0.2828
-17 -9 -25 0.1474 0.0169
-17 -9 -24 0.6685 -0.0833
-17 -9 -23 -0.7446 0.5434
-17 -9 -22 -0.7225 -0.9110
-17 -9 -21 0.8735 0.6602
-17 -9 -20 -0.7317 0.4793
-17 -9 -19 0.0541 -0.5402
-17 -9 -18 -0.0097 -0.2958
-17 -9 -17 0.4388 0.5165
-17 -9 -16 -2.0998 0.2416
-17 -9 -15 0.3695 -0.6361
-17 -9 -14 0.1899 1.6108
-17 -9 -13 -0.1459 -1.7185
-17 -9 -12 0.2004 -0.2397
-17 -9 -11 -3.2721 0.3617
-17 -9 -10 -0.2282 1.2983
-17 -9 -9 -0.6394 0.6546
-17 -9 -8 1.2744 0.4381
-17 -9 -7 -0.9363 0.8948
-17 -9 -6 -0.2151 -0.6787
-17 -9 -5 -0.0222 0.4423
-17 -9 -4 0.7584 1.9431
-17 -9 -3 -1.2307 -0.8059
-17 -9 -2 1.0220 -1.6481
-17 -9 -1 1.0868 0.2587
-17 -7 -41 0.5241 0.0385
-17 -7 -40 0.1538 -0.1372
-17 -7 -39 -0.4242 0.7683
-17 -7 -38 -0.0818 0.2791
-17 -7 -37 0.3755 0.4050
-17 -7 -36 0.3003 -0.5104
-17 -7 -35 -0.8015 -0.2977
-17 -7 -34 -0.5498 -0.3134
-17 -7 -33 -1.0845 0.6374
-17 -7 -32 -0.2604 -0.4427
-17 -7 -31 -1.6561 0.7867
-17 -7 -30 -0.2730 -0.4005
-17 -7 -29 0.3208 0.6956
-17 -7 -28 0.1851 -0.6571
-17 -7 -27 -1.3413 0.6448
-17 -7 -26 -0.7934 0.3571
-17 -7 -25 0.9560 -0.0261
-17 -7 -24 -0.1856 -0.4526
-17 -7 -23 -0.1627 -1.3686
-17 -7 -22 -0.4992 -0.4139
-17 -7 -21 0.0021 -1.6733
-17 -7 -20 -0.1326 -0.2719
-17 -7 -19 -0.9077 -0.9098
-17 -7 -18 -2.5120 -1.0261
-17 -7 -17 -0.4101 -1.2128
-17 -7 -16 -0.7030 0.8504
-17 -7 -15 -0.5367 -0.2410
-17 -7 -14 0.6149 -0.4188
-17 -7 -13 -0.3713 2.3188
-17 -7 -12 -1.3021 -0.5596
-17 -7 -11 2.1813 -0.4638
-17 -7 -10 -1.2780 1.3736
-17 -7 -9 -0.7145 1.3638
-17 -7 -8 2.5663 1.1043
-17 -7 -7 1.8317 0.8719
-17 -7 -6 -1.2024 0.4134
-17 -7 -5 0.6036 -1.1533
-17 -7 -4 1.8991 1.6898
-17 -7 -3 -0.6175 1.6114
-17 -7 -2 1.0326 1.3737
-17 -7 -1 4.1346 -2.5903
-17 -5 -43 -0.8375 -0.7312
-17 -5 -42 -0.6182 0.7236
-17 -5 -41 -1.2410 0.3624
-17 -5 -40 -0.3118 0.9768
-17 -5 -39 -0.7195 0.1413
-17 -5 -38 0.3226 1.8792
-17 -5 -37 -1.5836 0.1880
-17 -5 -36 1.2783 0.8729
-17 -5 -35 -0.8639 1.8992
-17 -5 -34 2.6313 0.0578
-17 -5 -33 0.2756 0.7786
-17 -5 -32 2.9967 -2.2803
-17 -5 -31 0.8565 2.1194
-17 -5 -30 1.9093 -3.1052
-17 -5 -29 0.7652 0.5204
-17 -5 -28 -0.1747 -5.1700
-17 -5 -27 0.9026 -0.5691
-17 -5 -26 -3.2551 -4.5208
-17 -5 -25 0.3154 -0.2711
-17 -5 -24 -4.5040 -0.5681
-17 -5 -23 -0.2262 -2.0622
-17 -5 -22 -5.9559 1.6600
-17 -5 -21 -2.3602 -0.0247
-17 -5 -20 -3.1580 6.7647
-17 -5 -19 0.7457 -1.3349
-17 -5 -18 1.6508 7.3431
-17 -5 -17 -1.5318 1.8077
-17 -5 -16 3.4114 5.1247
-17 -5 -15 1.1995 2.5699
-17 -5 -14 2.8314 7.1685
-17 -5 -13 1.6243 2.5149
-17 -5 -12 11.0774 5.2001
-17 -5 -11 4.7196 1.8939
-17 -5 -10 6.5529 -5.3356
-17 -5 -9 0.5723 3.1849
-17 -5 -8 3.8666 -1.3738
-17 -5 -7 7.0990 0.4529
-17 -5 -6 2.5829 -6.3775
-17 -5 -5 3.3155 -3.1488
-17 -5 -4 -2.0157 -11.0786
-17 -5 -3 2.2161 -3.1663
-17 -5 -2 -11.4851 -2.1998
-17 -5 -1 1.9120 -5.6439
-17 -3 -45 -0.3093 0.5501
-17 -3 -44 0.6234 -0.6826
-17 -3 -43 0.9569 0.0234
-17 -3 -42 0.0136 -1.0023
-17 -3 -41 -0.1710 -0.3540
-17 -3 -40 -0.6318 -0.3017
-17 -3 -39 -0.2152 0.3209
-17 -3 -38 0.4172 -0.1832
-17 -3 -37 1.2713 -0.4426
-17 -3 -36 -0.1126 -0.2941
-17 -3 -35 0.6184 -0.2229
-17 -3 -34 -0.1444 1.7424
-17 -3 -33 -1.0599 0.5540
-17 -3 -32 1.1095 -0.1447
-17 -3 -31 1.7396 0.0808
-17 -3 -30 -0.1615 0.4140
-17 -3 -29 -1.1384 -0.0855
-17 -3 -28 0.4097 0.6538
-17 -3 -27 0.0925 2.4907
-17 -3 -26 1.1325 -1.1991
-17 -3 -25 -1.0399 -0.7632
-17 -3 -24 -2.0383 -0.4262
-17 -3 -23 -0.3342 2.5246
-17 -3 -22 0.0780 1.2499
-17 -3 -21 0.3745 3.0283
-17 -3 -20 1.1578 0.2587
-17 -3 -19 2.8350 0.1798
-17 -3 -18 -2.5614 0.6790
-17 -3 -17 -1.0810 3.7146
-17 -3 -16 1.0314 6.1570
-17 -3 -15 4.9355 -0.7259
-17 -3 -14 2.7777 -0.8814
-17 -3 -13 -1.1443 1.9575
-17 -3 -12 -1.0442 3.4975
-17 -3 -11 2.7699 0.2163
-17 -3 -10 3.7548 0.5647
-17 -3 -9 -0.8116 -0.7038
-17 -3 -8 -2.2022 -2.0262
-17 -3 -7 3.9441 -2.2092
-17 -3 -6 0.1942 2.2322
-17 -3 -5 -3.6519 -2.2813
-17 -3 -4 2.8084 0.0703
-17 -3 -3 3.5189 -2.9844
-17 -3 -2 -2.4950 -0.4614
-17 -3 -1 -2.7268 -3.3413
-17 -1 -46 0.4789 -0.2801
-17 -1 -45 0.8797 -0.3399
-17 -1 -44 0.3117 0.1861
-17 -1 -43 0.3922 -1.0794
-17 -1 -42 0.5356 -0.7427
-17 -1 -41 0.7577 -0.6896
-17 -1 -40 0.9471 -0.9386
-17 -1 -39 0.1993 -0.5159
-17 -1 -38 -0.5103 -0.6427
-17 -1 -37 -1.2609 -0.5515
-17 -1 -36 -0.7849 -0.8993
-17 -1 -35 -0.2830 -0.0570
-17 -1 -34 -0.0080 -0.5074
-17 -1 -33 -1.5533 1.4082
-17 -1 -32 -2.8594 -0.5843
-17 -1 -31 -0.3888 1.9388
-17 -1 -30 -1.1363 0.5466
-17 -1 -29 0.2966 1.4142
-17 -1 -28 -2.0302 0.1301
-17 -1 -27 0.1333 1.3689
-17 -1 -26 -0.5908 1.4874
-17 -1 -25 1.3852 0.8189
-17 -1 -24 -1.4637 0.0833
-17 -1 -23 1.1564 0.6223
-17 -1 -22 0.0330 1.6926
-17 -1 -21 -0.5449 0.8391
-17 -1 -20 -1.0175 4.3107
-17 -1 -19 3.2469 0.3894
-17 -1 -18 4.0635 -0.7009
-17 -1 -17 -0.5977 -0.0404
-17 -1 -16 -2.3372 1.8661
-17 -1 -15 2.6867 0.2204
-17 -1 -14 3.1913 -0.1137
-17 -1 -13 -4.3093 -1.9836
-17 -1 -12 -3.3438 -0.9172
-17 -1 -11 0.5466 2.2836
-17 -1 -10 0.8226 1.7244
-17 -1 -9 -2.2175 1.1997
-17 -1 -8 2.5381 1.7847
-17 -1 -7 -2.6762 0.2053
-17 -1 -6 1.6516 -4.1029
-17 -1 -5 1.6865 9.3632
-17 -1 -4 0.9651 2.7335
-17 -1 -3 5.0269 -5.8149
-17 -1 -2 4.7730 -3.7447
-17 -1 -1 -2.4397 1.0540
-16 -14 -22 0.2588 0.2027
-16 -14 -21 -0.4005 -0.1830
-16 -14 -20 0.3221 -0.5275
-16 -14 -19 0.4401 0.1853
-16 -14 -18 -0.1195 0.0106
-16 -14 -17 -0.7850 -0.2737
-16 -14 -16 0.0114 -0.4669
-16 -14 -15 -0.5255 0.5867
-16 -14 -14 -0.2362 0.1194
-16 -14 -13 0.4768 0.2337
-16 -14 -12 0.2638 -0.2324
-16 -14 -11 0.1699 0.2558
-16 -14 -10 -0.6046 0.7550
-16 -14 -9 -0.2678 0.2074
-16 -14 -8 1.0778 0.4491
-16 -14 -7 0.6911 1.1082
-16 -14 -6 0.7669 -0.2877
-16 -14 -5 1.2158 -0.4829
-16 -14 -4 0.3436 0.6854
-16 -14 -3 -0.2007 -0.5077
-16 -14 -2 0.7102 -1.0437
-16 -14 -1 -1.6793 1.0400
-16 -12 -30 0.3187 -0.3627
-16 -12 -29 -0.5565 0.0261
-16 -12 -28 -0.0586 -0.8277
-16 -12 -27 -0.2034 0.0742
-16 -12 -26 -0.8721 0.1385
-16 -12 -25 0.1787 1.1326
-16 -12 -24 0.2922 -0.1175
-16 -12 -23 0.4063 -0.0854
-16 -12 -22 -0.0541 0.0628
-16 -12 -21 0.8355 0.7972
-16 -12 -20 -0.3997 -0.6082
-16 -12 -19 0.8180 -0.1886
-16 -12 -18 -0.3067 -0.2188
-16 -12 -17 0.4492 0.5439
-16 -12 -16 -0.4524 0.5540
-16 -12 -15 1.1069 -0.9656
-16 -12 -14 0.5154 -0.9187
-16 -12 -13 -0.5539 0.7509
-16 -12 -12 -1.0718 -1.0911
-16 -12 -11 0.8642 0.1559
-16 -12 -10 -1.3501 1.0531
-16 -12 -9 -0.3233 -0.4360
-16 -12 -8 0.2905 0.0754
-16 -12 -7 -0.0136 0.5986
-16 -12 -6 -0.9937 0.1908
-16 -12 -5 -0.5096 0.2096
-16 -12 -4 0.2380 1.5462
-16 -12 -3 -0.3934 0.0981
-16 -12 -2 0.3873 -0.3886
-16 -12 -1 0.5677 0.3226
-16 -10 -36 -0.4870 0.0739
-16 -10 -35 0.2343 0.0114
-16 -10 -34 -0.3194 0.4267
-16 -10 -33 0.7421 -0.0190
-16 -10 -32 -0.3559 -0.4656
-16 -10 -31 -0.1065 -0.8986
-16 -10 -30 -0.7465 0.7340
-16 -10 -29 0.4991 -0.0691
-16 -10 -28 0.8097 0.4515
-16 -10 -27 0.2258 -1.7659
-16 -10 -26 -0.3768 -0.8622
-16 -10 -25 -2.1342 -0.0336
-16 -10 -24 -0.0230 0.5160
-16 -10 -23 0.4112 0.1694
-16 -10 -22 -0.4547 -0.3730
-16 -10 -21 -0.9318 -0.0986
-16 -10 -20 -0.2655 0.4597
-16 -10 -19 0.0600 0.3040
-16 -10 -18 -1.4921 -0.0334
-16 -10 -17 0.0108 0.0963
-16 -10 -16 0.2987 1.7962
-16 -10 -15 -0.0438 -0.5175
-16 -10 -14 -0.2317 0.3315
-16 -10 -13 0.1531 0.7607
-16 -10 -12 0.7633 0.9616
-16 -10 -11 0.4837 -1.0690
-16 -10 -10 0.7618 -1.9077
-16 -10 -9 -1.9622 0.0433
-16 -10 -8 -1.9077 0.9559
-16 -10 -7 0.4728 1.7713
-16 -10 -6 1.3180 0.9795
-16 -10 -5 -0.9963 -0.7213
-16 -10 -4 1.0539 -1.9582
-16 -10 -3 0.0774 1.8855
-16 -10 -2 -1.1251 0.2109
-16 -10 -1 0.1491 -0.1056
-16 -8 -40 0.4524 -0.3597
-16 -8 -39 0.0508 -0.2343
-16 -8 -38 -0.6931 0.2576
-16 -8 -37 -0.3571 0.6538
-16 -8 -36 0.7762 0.3637
-16 -8 -35 0.4139 -0.5254
-16 -8 -34 -0.3409 -1.2908
-16 -8 -33 -0.9576 -1.0415
-16 -8 -32 -0.4221 0.0416
-16 -8 -31 -0.0935 0.1103
-16 -8 -30 -1.0143 -0.7528
-16 -8 -29 -0.6027 0.2113
-16 -8 -28 -0.5752 0.9665
-16 -8 -27 0.0110 -0.4373
-16 -8 -26 -0.0232 -0.0438
-16 -8 -25 -0.4630 0.2442
-16 -8 -24 -0.4759 0.5755
-16 -8 -23 0.1085 0.0042
-16 -8 -22 0.9142 0.3427
-16 -8 -21 -0.0703 1.2828
-16 -8 -20 0.0125 -0.8320
-16 -8 -19 1.6454 -0.7016
-16 -8 -18 -0.0994 -0.0341
-16 -8 -17 -0.8097 -1.0148
-16 -8 -16 1.4249 -0.9036
-16 -8 -15 0.6936 0.8551
-16 -8 -14 -1.6698 -2.6557
-16 -8 -13 -0.5871 -0.7391
-16 -8 -12 -1.2477 1.3385
-16 -8 -11 -1.0842 0.2659
-16 -8 -10 1.3324 -1.0406
-16 -8 -9 -0.1608 1.8970
-16 -8 -8 -2.5678 -1.8241
-16 -8 -7 0.3821 1.2364
-16 -8 -6 0.6337 -0.0626
-16 -8 -5 1.3591 0.0719
-16 -8 -4 -3.3538 -2.6890
-16 -8 -3 2.3412 -2.0231
-16 -8 -2 -2.3334 0.1159
-16 -8 -1 -3.0146 -1.1623
-16 -6 -43 -0.3636 0.0662
-16 -6 -42 0.7135 -0.4807
-16 -6 -41 0.1305 0.0224
-16 -6 -40 -0.4598 0.4983
-16 -6 -39 -0.5958 0.3080
-16 -6 -38 0.6906 -0.4303
-16 -6 -37 0.0718 -0.1636
-16 -6 -36 0.2815 -0.4044
-16 -6 -35 -0.3372 -0.1665
-16 -6 -34 0.5960 -0.3742
-16 -6 -33 -0.1918 0.7305
-16 -6 -32 0.5854 0.5094
-16 -6 -31 -0.2963 -0.0385
-16 -6 -30 1.6129 -1.5308
-16 -6 -29 -0.6405 0.4350
-16 -6 -28 -0.1374 -0.9435
-16 -6 -27 -0.4952 0.1581
-16 -6 -26 -0.6827 0.1480
-16 -6 -25 -0.1576 1.1434
-16 -6 -24 -0.5473 0.5960
-16 -6 -23 0.1332 0.1753
-16 -6 -22 -0.4082 0.9925
-16 -6 -21 0.0553 -0.9467
-16 -6 -20 -1.5881 1.3563
-16 -6 -19 -0.2345 1.1072
-16 -6 -18 1.5949 2.5664
-16 -6 -17 2.9446 0.8339
-16 -6 -16 -1.4128 0.4227
-16 -6 -15 0.1561 -2.2022
-16 -6 -14 0.8402 2.1388
-16 -6 -13 -0.2208 0.1474
-16 -6 -12 1.9594 1.0748
-16 -6 -11 1.4823 3.1356
-16 -6 -10 1.8270 -0.6480
-16 -6 -9 3.3637 -3.8994
-16 -6 -8 -0.3438 -1.0426
-16 -6 -7 -3.7211 -1.5010
-16 -6 -6 3.1090 -1.1085
-16 -6 -5 1.3325 1.0849
-16 -6 -4 -1.0957 0.3588
-16 -6 -3 1.9336 -4.2937
-16 -6 -2 3.8141 -2.4556
-16 -6 -1 -3.2464 -2.0398
-16 -4 -45 0.3151 0.3356
-16 -4 -44 -1.0232 0.0375
-16 -4 -43 0.0076 0.2610
-16 -4 -42 -0.0759 0.6934
-16 -4 -41 0.0453 -0.6331
-16 -4 -40 0.4296 -0.7900
-16 -4 -39 0.0159 -0.0629
-16 -4 -38 -0.3026 0.0770
-16 -4 -37 0.0865 0.5414
-16 -4 -36 -0.0759 0.2632
-16 -4 -35 -0.7679 -0.9423
-16 -4 -34 -1.0579 -1.5843
-16 -4 -33 -0.2432 0.4656
-16 -4 -32 -2.2542 1.6297
-16 -4 -31 -2.5738 -0.4614
-16 -4 -30 0.0153 0.9374
-16 -4 -29 -2.4394 0.7200
-16 -4 -28 -1.8981 1.2386
-16 -4 -27 -3.9211 2.0457
-16 -4 -26 0.3217 3.4975
-16 -4 -25 -2.0457 2.6871
-16 -4 -24 2.3471 0.0328
-16 -4 -23 -3.0181 1.0643
-16 -4 -22 1.8488 1.4364
-16 -4 -21 0.3627 2.8920
-16 -4 -20 1.8917 -0.8068
-16 -4 -19 -0.1916 1.6805
-16 -4 -18 0.8541 -1.6964
-16 -4 -17 0.9815 -3.7053
-16 -4 -16 0.2813 -2.1658
-16 -4 -15 -1.7596 3.4455
-16 -4 -14 -0.9343 -0.1158
-16 -4 -13 4.8616 -2.7657
-16 -4 -12 -3.7793 -2.5689
-16 -4 -11 -6.9248 -3.7775
-16 -4 -10 -1.1190 0.8703
-16 -4 -9 -1.7511 2.3554
-16 -4 -8 -2.7003 2.3508
-16 -4 -7 -6.8432 0.2788
-16 -4 -6 1.4191 0.5557
-16 -4 -5 -5.1917 6.2272
-16 -4 -4 -1.2166 3.4233
-16 -4 -3 -3.4321 6.6232
-16 -4 -2 7.6118 2.8696
-16 -4 -1 1.4176 6.2042
-16 -2 -46 -0.2539 0.0246
-16 -2 -45 0.0201 -0.7758
-16 -2 -44 0.1411 -0.1311
-16 -2 -43 -0.5877 -0.0634
-16 -2 -42 -0.2629 0.5766
-16 -2 -41 -0.6504 0.7127
-16 -2 -40 0.3588 1.4345
-16 -2 -39 -0.3588 -0.2541
-16 -2 -38 0.9175 -0.1909
-16 -2 -37 -1.0038 0.4883
-16 -2 -36 0.4449 0.3932
-16 -2 -35 -1.4298 1.7009
-16 -2 -34 0.4825 -0.0539
-16 -2 -33 1.3611 0.1816
-16 -2 -32 0.1161 -0.5368
-16 -2 -31 -1.4508 -0.1026
-16 -2 -30 -1.1463 -0.1793
-16 -2 -29 0.0730 1.1702
-16 -2 -28 1.1506 -0.3968
-16 -2 -27 -0.2899 -1.5013
-16 -2 -26 0.0984 -1.8513
-16 -2 -25 0.4039 0.9600
-16 -2 -24 0.2668 -0.2424
-16 -2 -23 1.0153 -0.6498
-16 -2 -22 -0.1679 -1.9387
-16 -2 -21 1.6443 -3.5898
-16 -2 -20 0.3949 -1.2973
-16 -2 -19 -2.7216 0.8508
-16 -2 -18 -0.1803 2.6973
-16 -2 -17 5.8889 0.4010
-16 -2 -16 1.0633 -1.8046
-16 -2 -15 -2.6195 -1.5699
-16 -2 -14 -1.5676 0.2633
-16 -2 -13 5.7563 2.3634
-16 -2 -12 -0.5436 -1.0982
-16 -2 -11 -0.5753 -3.4608
-16 -2 -10 -3.9122 2.3000
-16 -2 -9 -2.5542 0.7611
-16 -2 -8 1.6532 -2.7932
-16 -2 -7 0.4106 6.6160
-16 -2 -6 -5.1780 1.9881
-16 -2 -5 3.4125 -4.9367
-16 -2 -4 1.3377 0.1208
-16 -2 -3 -4.5685 4.2325
-16 -2 -2 2.5853 2.0343
-16 -2 -1 4.5972 -0.9891
-16 0 -46 0.9689 1.5469
-16 0 -44 1.0862 -0.6635
-16 0 -42 -0.1168 -0.1931
-16 0 -40 -1.2142 -0.2745
-16 0 -38 -1.1329 -0.4144
-16 0 -36 -1.3654 1.2494
-16 0 -34 -2.5392 0.2313
-16 0 -32 0.9123 1.2193
-16 0 -30 -1.0500 -0.7714
-16 0 -28 -0.3616 0.7384
-16 0 -26 -0.7959 -0.2593
-16 0 -24 1.9390 -0.6269
-16 0 -22 -0.8418 1.9210
-16 0 -20 2.0846 -2.6505
-16 0 -18 -5.7876 1.1182
-16 0 -16 -1.2137 0.7732
-16 0 -14 -10.1543 4.8304
-16 0 -12 -0.9948 6.7426
-16 0 -10 -2.3007 2.6476
-16 0 -8 -6.9416 2.4358
-16 0 -6 6.9027 10.1110
-16 0 -4 5.4192 -10.3249
-16 0 -2 -11.1629 4.3949
-15 -15 -17 0.0512 0.2835
-15 -15 -16 -0.3242 -0.4010
-15 -15 -15 -0.1380 0.0252
-15 -15 -14 -0.0448 0.5608
-15 -15 -13 0.4859 0.1115
-15 -15 -12 -0.1083 0.7037
-15 -15 -11 -0.2870 -0.2993
-15 -15 -10 0.3602 -0.4715
-15 -15 -9 0.1791 -0.2065
-15 -15 -8 -0.4854 -0.6963
-15 -15 -7 0.3542 -0.7773
-15 -15 -6 -0.4559 0.2124
-15 -15 -5 -1.3889 0.0526
-15 -15 -4 -0.0541 -0.1901
-15 -15 -3 -0.2701 0.7965
-15 -15 -2 -0.4949 -0.4289
-15 -15 -1 1.7929 -0.2151
-15 -13 -28 -0.1407 0.8107
-15 -13 -27 -0.1964 0.5993
-15 -13 -26 0.1281 0.4181
-15 -13 -25 -0.4320 -0.1808
-15 -13 -24 -0.2154 0.7274
-15 -13 -23 0.4081 0.9804
-15 -13 -22 0.2970 0.9539
-15 -13 -21 0.3565 -0.7455
-15 -13 -20 0.2924 1.0837
-15 -13 -19 -0.4163 -0.9291
-15 -13 -18 0.1970 -0.3369
-15 -13 -17 -0.7952 -0.8903
-15 -13 -16 0.1657 0.5904
-15 -13 -15 -1.6305 0.4819
-15 -13 -14 -0.3386 -0.3654
-15 -13 -13 0.5010 -0.3068
-15 -13 -12 -0.6292 0.0383
-15 -13 -11 -0.8230 -0.0348
-15 -13 -10 0.5407 0.2207
-15 -13 -9 0.4171 0.4272
-15 -13 -8 0.6567 -0.6539
-15 -13 -7 -0.1570 -0.7289
-15 -13 -6 -0.2066 -1.0985
-15 -13 -5 0.1204 0.9063
-15 -13 -4 -0.6221 -1.1932
-15 -13 -3 0.4429 -0.0206
-15 -13 -2 -0.1035 0.9267
-15 -13 -1 0.0584 0.0536
-15 -11 -34 0.0697 -0.0546
-15 -11 -33 0.3217 0.4757
-15 -11 -32 0.5449 0.1290
-15 -11 -31 1.0272 0.3170
-15 -11 -30 -0.1511 -0.0716
-15 -11 -29 0.0727 -0.6371
-15 -11 -28 -0.0773 0.6685
-15 -11 -27 0.9936 0.5915
-15 -11 -26 1.1422 0.0469
-15 -11 -25 1.0929 -1.6563
-15 -11 -24 -0.1212 -0.0948
-15 -11 -23 -0.8553 -0.6549
-15 -11 -22 0.5098 0.4607
-15 -11 -21 0.2040 -0.9637
-15 -11 -20 0.0548 -0.0529
-15 -11 -19 -0.5978 -0.3765
-15 -11 -18 0.6778 0.9297
-15 -11 -17 -0.3514 -1.4362
-15 -11 -16 0.6187 -1.3477
-15 -11 -15 -0.3023 0.3605
-15 -11 -14 -0.7796 -0.5014
-15 -11 -13 -1.1053 -1.7275
-15 -11 -12 -0.8262 -0.1858
-15 -11 -11 -0.4157 1.9124
-15 -11 -10 0.3067 -0.2794
-15 -11 -9 1.8174 -0.7980
-15 -11 -8 -1.1204 -1.0989
-15 -11 -7 -2.9314 -1.0334
-15 -11 -6 -0.1648 0.2394
-15 -11 -5 0.9961 2.6787
-15 -11 -4 -0.3123 -0.2379
-15 -11 -3 0.3409 -0.8772
-15 -11 -2 0.0304 0.1285
-15 -11 -1 -1.5173 1.1003
-15 -9 -39 -0.0612 -0.2152
-15 -9 -38 0.0145 -0.7445
-15 -9 -37 -0.2906 -0.6704
-15 -9 -36 -0.7956 -0.6563
-15 -9 -35 0.4035 0.1369
-15 -9 -34 0.3045 -0.1521
-15 -9 -33 -0.5336 -0.7397
-15 -9 -32 -0.3228 -1.5035
-15 -9 -31 -0.1012 1.0324
-15 -9 -30 -0.6855 -0.0822
-15 -9 -29 1.4935 -0.1439
-15 -9 -28 -0.7092 -0.7321
-15 -9 -27 -0.0415 0.6838
-15 -9 -26 -0.4924 0.7768
-15 -9 -25 1.6256 -0.6961
-15 -9 -24 0.8597 0.7861
-15 -9 -23 -0.5950 -0.6902
-15 -9 -22 -0.0101 -0.3391
-15 -9 -21 -0.0355 -0.4320
-15 -9 -20 0.2180 1.2243
-15 -9 -19 -1.4743 -0.7668
-15 -9 -18 2.5937 -0.2557
-15 -9 -17 -0.5066 0.8688
-15 -9 -16 -0.5093 -1.2866
-15 -9 -15 0.3573 0.0520
-15 -9 -14 0.5031 -0.4064
-15 -9 -13 0.8630 -1.0547
-15 -9 -12 0.0855 -2.6765
-15 -9 -11 -1.6163 0.4681
-15 -9 -10 -2.6408 -0.1241
-15 -9 -9 2.0707 0.9067
-15 -9 -8 0.5827 -0.5965
-15 -9 -7 1.6181 -0.5854
-15 -9 -6 -1.5912 -1.7906
-15 -9 -5 1.4219 -1.0349
-15 -9 -4 -0.2394 1.6943
-15 -9 -3 -1.0086 -1.8017
-15 -9 -2 0.7408 -1.3535
-15 -9 -1 1.6081 -0.3391
-15 -7 -42 -0.4010 0.1338
-15 -7 -41 0.1891 -1.2048
-15 -7 -40 0.2325 -0.3011
-15 -7 -39 -0.5021 -0.1881
-15 -7 -38 0.5090 0.6274
-15 -7 -37 0.8626 -0.0952
-15 -7 -36 1.2934 -0.6396
-15 -7 -35 0.8803 -0.6149
-15 -7 -34 -0.1069 0.0938
-15 -7 -33 1.1422 -0.3857
-15 -7 -32 0.9802 0.2903
-15 -7 -31 -0.0368 0.0225
-15 -7 -30 0.2106 -0.1543
-15 -7 -29 2.5192 0.0644
-15 -7 -28 0.7028 -0.2481
-15 -7 -27 -0.0660 -1.2444
-15 -7 -26 -0.3045 0.1095
-15 -7 -25 -0.6876 -0.1350
-15 -7 -24 -0.4635 0.4439
-15 -7 -23 -0.6515 1.0971
-15 -7 -22 1.3888 -0.1010
-15 -7 -21 0.2656 0.1368
-15 -7 -20 0.9996 -1.0671
-15 -7 -19 -1.0252 1.9689
-15 -7 -18 -2.5951 0.1337
-15 -7 -17 1.3558 0.6830
-15 -7 -16 1.8510 1.4384
-15 -7 -15 0.7496 -1.4500
-15 -7 -14 0.5724 -1.1544
-15 -7 -13 -1.5009 1.2796
-15 -7 -12 -1.1899 0.8180
-15 -7 -11 1.5260 -1.6490
-15 -7 -10 0.5435 2.1823
-15 -7 -9 -1.6094 -0.3327
-15 -7 -8 5.3481 -1.6622
-15 -7 -7 -0.0853 -0.5528
-15 -7 -6 -2.5704 -2.8329
-15 -7 -5 -1.0013 -1.5197
-15 -7 -4 1.0560 -0.6027
-15 -7 -3 -2.8766 2.1417
-15 -7 -2 -1.4099 0.0899
-15 -7 -1 3.1564 -0.0839
-15 -5 -45 0.6066 0.2429
-15 -5 -44 0.9753 -0.1763
-15 -5 -43 0.4985 -0.3908
-15 -5 -42 0.4661 -1.2186
-15 -5 -41 0.9612 1.1481
-15 -5 -40 0.2205 -1.3153
-15 -5 -39 2.1220 -0.3767
-15 -5 -38 -0.6721 -1.0432
-15 -5 -37 1.1465 -0.7973
-15 -5 -36 -2.2792 -1.1676
-15 -5 -35 1.0966 -0.3905
-15 -5 -34 -3.0536 1.2143
-15 -5 -33 -0.0404 -2.7540
-15 -5 -32 -2.3281 1.4752
-15 -5 -31 -0.8307 -0.0550
-15 -5 -30 -2.3485 3.6750
-15 -5 -29 -1.9521 -0.6449
-15 -5 -28 -0.6419 4.9942
-15 -5 -27 -1.2990 0.0173
-15 -5 -26 3.0083 3.6929
-15 -5 -25 -0.5367 1.7041
-15 -5 -24 6.0900 2.4160
-15 -5 -23 0.5433 0.2237
-15 -5 -22 4.8980 -2.0539
-15 -5 -21 -1.3416 1.9074
-15 -5 -20 5.2143 -4.0973
-15 -5 -19 3.0619 -0.3329
-15 -5 -18 2.4387 -7.9527
-15 -5 -17 0.6056 0.7636
-15 -5 -16 -2.2532 -9.1755
-15 -5 -15 2.8568 -1.4523
-15 -5 -14 -7.8955 -5.3057
-15 -5 -13 -0.6232 -3.8252
-15 -5 -12 -5.1642 -2.6108
-15 -5 -11 0.3223 -3.7210
-15 -5 -10 -11.6137 -2.1950
-15 -5 -9 -6.2644 -1.0050
-15 -5 -8 -6.1893 9.6689
-15 -5 -7 -1.8386 -0.8017
-15 -5 -6 -3.0151 10.8138
-15 -5 -5 -4.4026 0.7266
-15 -5 -4 8.0662 9.5856
-15 -5 -3 -3.9003 2.0608
-15 -5 -2 9.2024 9.2648
-15 -5 -1 -2.5230 5.1873
-15 -3 -46 -0.3399 0.5743
-15 -3 -45 -0.8830 0.3027
-15 -3 -44 0.3786 0.5282
-15 -3 -43 0.4675 -0.1196
-15 -3 -42 0.1605 0.3173
-15 -3 -41 -1.2290 0.1740
-15 -3 -40 -0.0729 0.9012
-15 -3 -39 -0.3527 1.0972
-15 -3 -38 0.5505 -0.1373
-15 -3 -37 0.2054 -0.8633
-15 -3 -36 -0.2688 -1.2447
-15 -3 -35 -0.1367 0.1194
-15 -3 -34 -1.4103 0.0963
-15 -3 -33 -0.9097 0.3366
-15 -3 -32 -0.8268 -1.0006
-15 -3 -31 1.6648 -1.6639
-15 -3 -30 -1.1450 0.0077
-15 -3 -29 -1.2030 -1.1156
-15 -3 -28 -0.6287 0.6131
-15 -3 -27 1.8356 1.6408
-15 -3 -26 1.7976 0.1200
-15 -3 -25 0.3215 -3.0697
-15 -3 -24 0.2006 0.2022
-15 -3 -23 1.6226 -1.4973
-15 -3 -22 2.8944 0.0996
-15 -3 -21 -1.6135 -1.9913
-15 -3 -20 3.5084 -3.0462
-15 -3 -19 0.8286 -2.9306
-15 -3 -18 -2.1180 -3.4047
-15 -3 -17 -4.3362 0.1637
-15 -3 -16 0.4173 1.3259
-15 -3 -15 0.9980 -3.0207
-15 -3 -14 -0.9181 -4.9921
-15 -3 -13 -5.0341 2.1276
-15 -3 -12 -2.9587 2.0859
-15 -3 -11 -1.4000 1.5404
-15 -3 -10 1.0626 -0.5276
-15 -3 -9 -3.3963 4.8944
-15 -3 -8 -3.9595 -1.8859
-15 -3 -7 3.6073 0.2276
-15 -3 -6 0.1989 3.8581
-15 -3 -5 -7.6509 1.7725
-15 -3 -4 4.3672 -0.9799
-15 -3 -3 4.7860 3.5809
-15 -3 -2 -3.6914 -3.6895
-15 -3 -1 -4.0657 -0.5187
-15 -1 -47 -1.3671 -0.1550
-15 -1 -46 0.2309 -0.8735
-15 -1 -45 -1.8143 1.3321
-15 -1 -44 -1.2157 -0.1807
-15 -1 -43 -1.4145 0.9286
-15 -1 -42 -0.8763 -0.2717
-15 -1 -41 -1.0295 1.3755
-15 -1 -40 -0.4147 -0.3021
-15 -1 -39 0.1331 1.7123
-15 -1 -38 -0.8779 1.1566
-15 -1 -37 -0.1410 0.5019
-15 -1 -36 0.5700 0.7008
-15 -1 -35 1.8929 -1.3709
-15 -1 -34 2.4917 0.2951
-15 -1 -33 -0.5000 -1.2768
-15 -1 -32 -0.1053 0.1520
-15 -1 -31 0.9194 -0.4600
-15 -1 -30 3.0507 0.9711
-15 -1 -29 1.0733 -2.2136
-15 -1 -28 1.3717 -0.9807
-15 -1 -27 -0.6226 -1.6450
-15 -1 -26 2.7709 0.5434
-15 -1 -25 0.3618 -1.4235
-15 -1 -24 1.9284 -2.7171
-15 -1 -23 -0.4502 -1.3040
-15 -1 -22 1.7538 -3.8654
-15 -1 -21 -2.7272 0.6295
-15 -1 -20 -3.1898 -0.2550
-15 -1 -19 2.6679 -0.5702
-15 -1 -18 1.6987 -3.2564
-15 -1 -17 -2.0161 -0.7515
-15 -1 -16 -5.1577 0.4829
-15 -1 -15 3.1203 0.9500
-15 -1 -14 2.3131 0.4613
-15 -1 -13 -3.1976 -1.7711
-15 -1 -12 -3.6063 -4.6080
-15 -1 -11 5.5611 2.2300
-15 -1 -10 -4.5338 -1.2149
-15 -1 -9 2.6813 -7.4910
-15 -1 -8 1.0352 0.4679
-15 -1 -7 -6.6946 -9.7621
-15 -1 -6 -2.7566 -9.7426
-15 -1 -5 -5.5319 6.1828
-15 -1 -4 -5.9235 4.4215
-15 -1 -3 -0.7470 -11.5236
-15 -1 -2 7.9925 -3.5159
-15 -1 -1 -9.0293 5.9021
-14 -16 -10 -0.5818 -0.6133
-14 -16 -9 0.6595 -0.2182
-14 -16 -8 -0.2120 0.5198
-14 -16 -7 0.0477 -0.0868
-14 -16 -6 -0.7864 -0.4100
-14 -16 -5 0.2968 -0.1289
-14 -16 -4 -0.9567 -0.3704
-14 -16 -3 -0.2226 -0.3086
-14 -16 -2 -0.3136 1.0187
-14 -16 -1 -0.7474 0.8699
-14 -14 -24 0.0952 -0.2237
-14 -14 -23 -0.0040 -0.1064
-14 -14 -22 -0.3140 0.0125
-14 -14 -21 -0.2386 -0.2673
-14 -14 -20 0.2446 0.1707
-14 -14 -19 0.7136 0.1444
-14 -14 -18 -0.2611 0.1333
-14 -14 -17 0.0667 -0.3884
-14 -14 -16 -0.4009 0.2494
-14 -14 -15 0.0885 -0.4513
-14 -14 -14 0.1239 0.8074
-14 -14 -13 0.2758 -0.6745
-14 -14 -12 0.1803 -0.3395
-14 -14 -11 -0.0952 -0.5883
-14 -14 -10 -1.0810 0.0384
-14 -14 -9 -0.7415 -0.4857
-14 -14 -8 -0.7481 0.0547
-14 -14 -7 0.1934 0.6036
-14 -14 -6 -1.1536 0.0622
-14 -14 -5 0.8194 -1.1830
-14 -14 -4 -0.4871 1.5509
-14 -14 -3 -0.1190 -0.3134
-14 -14 -2 0.0640 -0.9422
-14 -14 -1 -0.8463 -0.3533
-14 -12 -32 -0.3128 0.1112
-14 -12 -31 0.3146 0.4054
-14 -12 -30 -0.0143 0.3078
-14 -12 -29 0.3615 0.3460
-14 -12 -28 0.2666 -0.3771
-14 -12 -27 0.5575 -0.4031
-14 -12 -26 -0.7634 0.7659
-14 -12 -25 0.1304 0.8275
-14 -12 -24 1.3700 0.0840
-14 -12 -23 0.3287 -0.7507
-14 -12 -22 0.0671 -0.1766
-14 -12 -21 -0.3570 -0.0832
-14 -12 -20 0.0742 0.1806
-14 -12 -19 -0.7263 -0.1347
-14 -12 -18 0.1891 -0.1307
-14 -12 -17 -0.7145 1.2149
-14 -12 -16 -0.5890 1.7921
-14 -12 -15 0.7012 -0.5055
-14 -12 -14 1.9030 0.5107
-14 -12 -13 -0.5801 0.1689
-14 -12 -12 0.5406 -1.0202
-14 -12 -11 -0.1351 -0.0805
-14 -12 -10 -0.5699 0.5166
-14 -12 -9 -0.1710 -0.3514
-14 -12 -8 1.1972 -0.4758
-14 -12 -7 0.4502 -0.2954
-14 -12 -6 -0.3905 -1.4174
-14 -12 -5 -0.7570 0.2441
-14 -12 -4 0.2001 0.6186
-14 -12 -3 0.4631 -0.0927
-14 -12 -2 -0.0866 -1.7844
-14 -12 -1 1.2390 -0.5520
-14 -10 -38 -0.1174 -0.1006
-14 -10 -37 -0.2681 -0.5493
-14 -10 -36 0.8150 0.3511
-14 -10 -35 -0.8115 -0.0575
-14 -10 -34 0.9608 -0.0484
-14 -10 -33 -0.0213 0.8564
-14 -10 -32 0.5500 -0.8025
-14 -10 -31 0.0439 -0.1938
-14 -10 -30 0.1963 0.3218
-14 -10 -29 0.3005 1.3748
-14 -10 -28 0.8732 0.0695
-14 -10 -27 1.5359 0.0455
-14 -10 -26 -0.7423 -0.8490
-14 -10 -25 -0.2590 0.7229
-14 -10 -24 -0.2283 1.3010
-14 -10 -23 1.9740 0.0161
-14 -10 -22 -0.1938 0.7621
-14 -10 -21 -0.2975 -0.9068
-14 -10 -20 1.2826 0.7878
-14 -10 -19 -0.2190 -0.0768
-14 -10 -18 -0.6079 -1.2842
-14 -10 -17 -0.2311 -0.0274
-14 -10 -16 -0.3402 0.5439
-14 -10 -15 -1.2104 -1.0128
-14 -10 -14 -0.9140 -0.1042
-14 -10 -13 -0.3707 2.1128
-14 -10 -12 -0.1276 0.0329
-14 -10 -11 1.6076 -0.9815
-14 -10 -10 -0.5327 -2.4169
-14 -10 -9 -1.3729 -0.7168
-14 -10 -8 -2.9116 1.6274
-14 -10 -7 2.3102 1.2122
-14 -10 -6 1.5246 0.5478
-14 -10 -5 -0.5676 -2.7372
-14 -10 -4 0.6293 -1.7974
-14 -10 -3 0.9220 1.3221
-14 -10 -2 -0.7869 0.3048
-14 -10 -1 0.9206 -1.8846
-14 -8 -41 0.4358 -0.0659
-14 -8 -40 0.3249 -0.7120
-14 -8 -39 0.7252 -1.0648
-14 -8 -38 -0.7876 -0.2486
-14 -8 -37 -0.7678 0.7948
-14 -8 -36 0.5318 0.6981
-14 -8 -35 0.7152 0.7814
-14 -8 -34 0.2745 -0.3501
-14 -8 -33 0.0049 0.5972
-14 -8 -32 0.2093 0.6085
-14 -8 -31 1.4207 1.0416
-14 -8 -30 -0.0629 0.0148
-14 -8 -29 0.3393 0.2795
-14 -8 -28 0.4664 0.9841
-14 -8 -27 0.4293 0.1038
-14 -8 -26 0.6676 -0.7315
-14 -8 -25 0.1443 -0.2591
-14 -8 -24 -0.7711 -0.4233
-14 -8 -23 -0.6206 -0.8791
-14 -8 -22 0.1891 0.3427
-14 -8 -21 -0.4614 1.4292
-14 -8 -20 -0.5826 -0.4866
-14 -8 -19 0.4215 -2.1956
-14 -8 -18 -1.2752 0.6899
-14 -8 -17 -2.8553 -0.3154
-14 -8 -16 0.0277 1.8300
-14 -8 -15 1.7667 2.2791
-14 -8 -14 -0.3359 0.3556
-14 -8 -13 1.5143 -2.4977
-14 -8 -12 -0.1981 2.8318
-14 -8 -11 0.9063 -2.2586
-14 -8 -10 3.2278 0.4105
-14 -8 -9 1.4609 -2.0146
-14 -8 -8 -0.8361 -0.2157
-14 -8 -7 -0.1155 -3.5155
-14 -8 -6 3.8795 1.2239
-14 -8 -5 -2.3529 -1.5860
-14 -8 -4 0.3466 -0.5300
-14 -8 -3 0.6472 0.7304
-14 -8 -2 3.6518 0.8406
-14 -8 -1 -3.5682 1.3835
-14 -6 -44 -0.2888 0.3629
-14 -6 -43 -0.2935 0.3936
-14 -6 -42 0.5210 -0.3781
-14 -6 -41 0.3817 -0.4640
-14 -6 -40 -0.7723 0.7138
-14 -6 -39 -0.5611 0.4621
-14 -6 -38 0.2350 -0.2013
-14 -6 -37 0.3420 -0.6248
-14 -6 -36 -0.8690 0.0817
-14 -6 -35 -0.7995 -0.4014
-14 -6 -34 -0.6063 -0.5988
-14 -6 -33 0.3453 1.1968
-14 -6 -32 -2.6308 1.3569
-14 -6 -31 1.0083 -0.9595
-14 -6 -30 -0.4406 0.9170
-14 -6 -29 0.4352 -0.9634
-14 -6 -28 -0.2224 0.0139
-14 -6 -27 -0.3454 -1.4859
-14 -6 -26 -0.7022 0.9745
-14 -6 -25 0.2960 0.5020
-14 -6 -24 1.4878 -0.1270
-14 -6 -23 0.1122 -0.3418
-14 -6 -22 1.2124 -2.0639
-14 -6 -21 -1.1617 -1.1268
-14 -6 -20 -1.4347 -1.4910
-14 -6 -19 -1.6677 1.5940
-14 -6 -18 2.8458 -0.6135
-14 -6 -17 0.3703 0.5959
-14 -6 -16 -2.4677 -3.5420
-14 -6 -15 -3.3150 -0.2705
-14 -6 -14 -0.5541 -0.9391
-14 -6 -13 -0.5489 1.0991
-14 -6 -12 -1.3663 -1.1289
-14 -6 -11 -0.0326 1.5571
-14 -6 -10 -1.3226 -0.9910
-14 -6 -9 0.2531 -2.8031
-14 -6 -8 -4.8170 1.0685
-14 -6 -7 -4.3289 1.4287
-14 -6 -6 2.2545 2.0387
-14 -6 -5 0.6829 3.9682
-14 -6 -4 -2.0194 2.6217
-14 -6 -3 1.6252 0.9953
-14 -6 -2 3.7294 -2.9001
-14 -6 -1 -2.4124 2.6629
-14 -4 -46 0.3435 -0.5429
-14 -4 -45 -0.1523 -0.6014
-14 -4 -44 -0.8058 0.4665
-14 -4 -43 -1.0292 0.3726
-14 -4 -42 0.0976 0.4996
-14 -4 -41 -0.4343 -0.6331
-14 -4 -40 -0.6326 -0.6353
-14 -4 -39 -0.7811 0.2518
-14 -4 -38 -0.1659 1.1231
-14 -4 -37 -0.0320 1.4294
-14 -4 -36 0.7229 0.6502
-14 -4 -35 0.0159 0.2480
-14 -4 -34 0.6310 -1.1576
-14 -4 -33 2.8515 1.4702
-14 -4 -32 0.9984 0.4665
-14 -4 -31 1.9081 -0.5197
-14 -4 -30 2.5043 -2.0066
-14 -4 -29 4.6734 -0.9298
-14 -4 -28 -0.2818 -2.4683
-14 -4 -27 3.0659 -2.3159
-14 -4 -26 -0.6100 -1.1550
-14 -4 -25 2.9022 -2.3640
-14 -4 -24 -1.7742 -2.7927
-14 -4 -23 -0.8751 -3.1882
-14 -4 -22 -2.4439 0.9714
-14 -4 -21 2.5357 0.4948
-14 -4 -20 -2.7298 1.2956
-14 -4 -19 -1.0107 -0.9788
-14 -4 -18 -0.3122 1.6061
-14 -4 -17 -1.5492 -3.2703
-14 -4 -16 0.9698 -1.3630
-14 -4 -15 -2.5300 5.4458
-14 -4 -14 0.6352 0.3393
-14 -4 -13 5.0023 0.2118
-14 -4 -12 -2.0424 -2.1172
-14 -4 -11 -1.4437 2.2366
-14 -4 -10 2.5865 -1.4812
-14 -4 -9 11.1479 -0.0597
-14 -4 -8 -1.9935 0.9155
-14 -4 -7 1.2209 -6.7149
-14 -4 -6 4.1122 -3.7976
-14 -4 -5 4.9304 -2.3776
-14 -4 -4 -7.1268 -3.2549
-14 -4 -3 1.3547 -7.9793
-14 -4 -2 -0.8410 2.3981
-14 -4 -1 2.2914 -6.3802
-14 -2 -47 -0.2341 1.4215
-14 -2 -46 -0.2512 -0.0183
-14 -2 -45 0.4640 -0.5155
-14 -2 -44 0.3544 -0.6852
-14 -2 -43 -0.4613 0.0571
-14 -2 -42 -0.5649 -0.4705
-14 -2 -41 0.0056 0.3592
-14 -2 -40 -0.6318 0.0238
-14 -2 -39 0.2376 -0.7798
-14 -2 -38 -0.9666 -0.7551
-14 -2 -37 1.0325 -0.5706
-14 -2 -36 -0.8587 1.2957
-14 -2 -35 -0.6749 -0.6543
-14 -2 -34 1.2563 0.5410
-14 -2 -33 1.1899 -1.1642
-14 -2 -32 0.2835 -1.3196
-14 -2 -31 -1.3853 -0.2781
-14 -2 -30 -2.8436 0.8641
-14 -2 -29 0.1009 1.9254
-14 -2 -28 0.5925 1.5667
-14 -2 -27 -1.1502 -0.5722
-14 -2 -26 -1.3587 0.7815
-14 -2 -25 -0.3463 2.9776
-14 -2 -24 -0.1421 3.3040
-14 -2 -23 -0.6638 2.5040
-14 -2 -22 -0.7974 0.4182
-14 -2 -21 0.9945 -1.9686
-14 -2 -20 1.1309 0.5226
-14 -2 -19 -5.5077 0.6792
-14 -2 -18 0.9016 1.1114
-14 -2 -17 2.0056 0.7022
-14 -2 -16 -1.1203 -1.7825
-14 -2 -15 -7.7462 -0.4849
-14 -2 -14 0.2039 1.4000
-14 -2 -13 3.6993 4.3773
-14 -2 -12 -0.1428 0.2379
-14 -2 -11 -0.4721 -2.5783
-14 -2 -10 1.1648 6.0498
-14 -2 -9 -3.5869 -1.2712
-14 -2 -8 8.4392 -3.5315
-14 -2 -7 -0.6645 7.1295
-14 -2 -6 -5.9371 1.7361
-14 -2 -5 5.3665 -6.1778
-14 -2 -4 7.3407 1.8677
-14 -2 -3 -9.1601 1.3631
-14 -2 -2 4.3707 -0.2410
-14 -2 -1 5.2581 1.3488
-14 0 -48 -0.9977 -2.5300
-14 0 -46 -2.0952 0.1677
-14 0 -44 -1.1971 -0.6549
-14 0 -42 -0.7165 1.7820
-14 0 -40 1.2727 2.0336
-14 0 -38 2.7019 0.0104
-14 0 -36 1.8728 0.8396
-14 0 -34 -0.3305 1.2681
-14 0 -32 4.7438 1.7451
-14 0 -30 0.5847 -1.9340
-14 0 -28 0.5837 0.7381
-14 0 -26 -3.2228 -2.4811
-14 0 -24 -3.5935 -0.5003
-14 0 -22 -4.9798 6.9488
-14 0 -20 3.0578 3.1645
-14 0 -18 0.3232 5.8560
-14 0 -16 12.0859 3.5281
-14 0 -14 5.4513 0.3687
-14 0 -12 14.0133 -1.9186
-14 0 -10 8.9203 -10.1141
-14 0 -8 -7.1999 -10.8646
-14 0 -6 6.1021 3.4721
-14 0 -4 1.8755 -13.3072
-14 0 -2 -21.1970 6.5922
-13 -15 -20 0.0167 -0.7805
-13 -15 -19 0.2978 -0.5417
-13 -15 -18 -0.1390 0.0501
-13 -15 -17 0.1555 -0.9229
-13 -15 -16 0.0293 -1.1054
-13 -15 -15 -0.4426 -0.3192
-13 -15 -14 -0.0026 -0.2255
-13 -15 -13 0.4824 -0.2599
-13 -15 -12 -0.0345 0.5016
-13 -15 -11 -0.6240 -0.3554
-13 -15 -10 0.1542 -0.2129
-13 -15 -9 0.0130 0.1302
-13 -15 -8 -0.1374 0.3782
-13 -15 -7 0.3172 -0.3599
-13 -15 -6 0.2573 0.7590
-13 -15 -5 -1.1463 0.5486
-13 -15 -4 -0.0297 0.1309
-13 -15 -3 0.1436 0.7127
-13 -15 -2 -0.2143 0.3623
-13 -15 -1 1.5878 -0.2209
-13 -13 -29 0.3261 0.1576
-13 -13 -28 0.2311 0.1308
-13 -13 -27 0.6516 -0.0106
-13 -13 -26 0.8845 -1.2672
-13 -13 -25 -0.5256 -1.4077
-13 -13 -24 -0.3932 -1.2595
-13 -13 -23 -0.3566 0.7817
-13 -13 -22 0.3616 -0.8129
-13 -13 -21 -0.0734 0.2787
-13 -13 -20 -0.5603 -0.5642
-13 -13 -19 0.4469 0.4579
-13 -13 -18 -0.2366 -0.1302
-13 -13 -17 0.4432 0.1595
-13 -13 -16 0.5516 0.4837
-13 -13 -15 -0.4302 1.1415
-13 -13 -14 -0.1000 0.3734
-13 -13 -13 1.3017 0.0705
-13 -13 -12 0.3203 0.3957
-13 -13 -11 -0.5487 0.1583
-13 -13 -10 -0.0922 0.1609
-13 -13 -9 -0.1530 0.6604
-13 -13 -8 0.0606 0.4914
-13 -13 -7 0.1061 0.1587
-13 -13 -6 -0.8130 0.2134
-13 -13 -5 0.2094 0.4503
-13 -13 -4 -1.0277 0.0538
-13 -13 -3 -0.1519 -0.3557
-13 -13 -2 0.8554 1.7745
-13 -13 -1 -0.0598 0.2612
-13 -11 -36 -0.2117 -0.2024
-13 -11 -35 0.1503 -0.4650
-13 -11 -34 -0.3888 -0.3303
-13 -11 -33 0.0063 -0.7625
-13 -11 -32 0.6169 -0.2406
-13 -11 -31 0.0452 0.1379
-13 -11 -30 -0.4406 -0.7687
-13 -11 -29 -0.5033 -0.5524
-13 -11 -28 -1.0191 -0.0132
-13 -11 -27 0.0490 1.0608
-13 -11 -26 0.1787 -0.1868
-13 -11 -25 0.5219 -0.7303
-13 -11 -24 -1.1006 -0.2644
-13 -11 -23 -1.7046 0.8170
-13 -11 -22 0.0876 0.2561
-13 -11 -21 0.5016 1.2634
-13 -11 -20 -0.7408 -0.5668
-13 -11 -19 0.5978 1.1480
-13 -11 -18 -0.4071 1.1693
-13 -11 -17 0.8507 -0.6979
-13 -11 -16 0.5997 -0.3316
-13 -11 -15 0.8092 0.3947
-13 -11 -14 -1.2086 0.3153
-13 -11 -13 -0.2894 -2.5585
-13 -11 -12 -0.7245 2.2780
-13 -11 -11 -0.1598 0.6104
-13 -11 -10 2.5094 1.4983
-13 -11 -9 1.5502 -1.5348
-13 -11 -8 -0.2481 -0.8469
-13 -11 -7 -2.1279 -1.2070
-13 -11 -6 1.1045 1.2757
-13 -11 -5 3.0779 1.0529
-13 -11 -4 0.3113 -1.2733
-13 -11 -3 0.1228 -3.2518
-13 -11 -2 -0.7742 0.6376
-13 -11 -1 -2.1140 0.4818
-13 -9 -40 0.3551 0.7251
-13 -9 -39 -0.4495 0.3761
-13 -9 -38 0.4986 -0.1823
-13 -9 -37 0.7389 -0.0397
-13 -9 -36 -0.2874 0.4118
-13 -9 -35 0.8773 -0.1246
-13 -9 -34 0.9027 1.3233
-13 -9 -33 -0.5335 -1.2823
-13 -9 -32 0.4529 0.0818
-13 -9 -31 -1.1642 0.1984
-13 -9 -30 0.2807 0.9837
-13 -9 -29 -0.0361 -0.6006
-13 -9 -28 0.6241 -0.6436
-13 -9 -27 -1.6558 0.6409
-13 -9 -26 -0.3865 -0.5897
-13 -9 -25 0.3953 0.1204
-13 -9 -24 0.1604 -0.7186
-13 -9 -23 -0.5075 0.7171
-13 -9 -22 -1.4802 -1.4482
-13 -9 -21 0.8827 0.7205
-13 -9 -20 -1.4655 0.6476
-13 -9 -19 -0.1093 0.3519
-13 -9 -18 0.9427 -0.6295
-13 -9 -17 0.3616 1.1847
-13 -9 -16 -2.8682 0.5681
-13 -9 -15 0.5897 1.2376
-13 -9 -14 0.3321 2.8898
-13 -9 -13 2.0548 -0.2704
-13 -9 -12 1.6148 -0.2011
-13 -9 -11 -1.4357 -0.2935
-13 -9 -10 -1.6066 3.4805
-13 -9 -9 1.3547 0.0846
-13 -9 -8 4.1599 1.1709
-13 -9 -7 -1.0890 -0.4810
-13 -9 -6 0.0690 -1.5341
-13 -9 -5 0.0282 1.0317
-13 -9 -4 0.1605 1.5304
-13 -9 -3 -2.9029 0.2606
-13 -9 -2 -0.1944 -1.4050
-13 -9 -1 0.7258 3.6936
-13 -7 -44 0.3556 -0.0989
-13 -7 -43 0.0349 0.2093
-13 -7 -42 -0.3866 0.7607
-13 -7 -41 -0.2975 -0.5734
-13 -7 -40 0.2073 -0.7824
-13 -7 -39 -1.2890 0.7426
-13 -7 -38 -0.8876 0.5909
-13 -7 -37 -0.5759 1.0640
-13 -7 -36 0.1786 -0.4238
-13 -7 -35 -0.1143 0.2774
-13 -7 -34 -1.8812 0.1612
-13 -7 -33 -0.5239 -0.7691
-13 -7 -32 0.1942 1.0195
-13 -7 -31 -2.7799 0.1679
-13 -7 -30 -0.3695 -0.1209
-13 -7 -29 0.6250 1.1325
-13 -7 -28 0.5134 0.2792
-13 -7 -27 -0.2643 -0.2731
-13 -7 -26 0.4986 -0.2863
-13 -7 -25 -0.3204 0.8470
-13 -7 -24 -1.4380 0.6573
-13 -7 -23 1.3804 1.2423
-13 -7 -22 1.2489 0.9808
-13 -7 -21 1.7106 -1.5328
-13 -7 -20 1.4736 -0.1757
-13 -7 -19 -1.6217 0.9029
-13 -7 -18 -1.9307 1.2114
-13 -7 -17 0.6291 0.4432
-13 -7 -16 3.9935 -0.3741
-13 -7 -15 -0.0536 -1.3601
-13 -7 -14 -1.0486 -3.9739
-13 -7 -13 -2.0406 2.4022
-13 -7 -12 -2.3477 -1.2546
-13 -7 -11 1.7406 -0.2588
-13 -7 -10 -3.3333 -0.1252
-13 -7 -9 0.4865 0.9145
-13 -7 -8 0.8936 -1.8115
-13 -7 -7 1.3431 -0.0025
-13 -7 -6 -6.7123 0.5998
-13 -7 -5 1.2405 -0.3451
-13 -7 -4 1.3013 0.9744
-13 -7 -3 -0.2969 2.4798
-13 -7 -2 -3.0167 0.2967
-13 -7 -1 4.8566 -1.6653
-13 -5 -46 -0.3405 0.3869
-13 -5 -45 -0.0980 -0.0125
-13 -5 -44 0.0670 0.0339
-13 -5 -43 -0.5516 -1.5206
-13 -5 -42 -1.2862 0.4758
-13 -5 -41 -1.3940 0.3538
-13 -5 -40 0.3944 1.5172
-13 -5 -39 -1.3010 -0.9719
-13 -5 -38 1.2811 1.3186
-13 -5 -37 -1.7471 0.7494
-13 -5 -36 2.2920 0.4103
-13 -5 -35 -0.3238 1.7737
-13 -5 -34 3.2439 0.2968
-13 -5 -33 -0.1398 -0.2098
-13 -5 -32 4.1842 -2.7406
-13 -5 -31 2.3167 2.5235
-13 -5 -30 2.4204 -3.8300
-13 -5 -29 1.2943 -0.3798
-13 -5 -28 -1.0712 -3.4801
-13 -5 -27 1.9296 -0.1726
-13 -5 -26 -2.1218 -3.7717
-13 -5 -25 2.5946 0.1402
-13 -5 -24 -3.4451 -2.1112
-13 -5 -23 2.2835 -2.7704
-13 -5 -22 -8.8547 0.1567
-13 -5 -21 -2.9742 -1.9328
-13 -5 -20 -5.4120 5.8932
-13 -5 -19 -1.1056 -2.9067
-13 -5 -18 -3.5516 6.7061
-13 -5 -17 -4.6301 0.2770
-13 -5 -16 1.3207 8.5837
-13 -5 -15 -3.0663 0.0150
-13 -5 -14 5.4445 8.1777
-13 -5 -13 -5.1683 2.0814
-13 -5 -12 12.5217 1.6782
-13 -5 -11 2.3733 3.9552
-13 -5 -10 6.8180 -4.5299
-13 -5 -9 0.6410 4.8579
-13 -5 -8 13.2293 -6.9654
-13 -5 -7 9.0549 2.0106
-13 -5 -6 -1.0795 -16.8583
-13 -5 -5 7.3025 -2.0298
-13 -5 -4 -4.5083 -15.7687
-13 -5 -3 4.0177 -6.1224
-13 -5 -2 -18.8446 -8.9949
-13 -5 -1 -1.7425 -2.2241
-13 -3 -47 -0.2299 -0.2342
-13 -3 -46 -0.2539 0.3184
-13 -3 -45 -0.2276 0.7901
-13 -3 -44 0.1361 -0.3002
-13 -3 -43 1.3122 -0.7491
-13 -3 -42 -0.2296 -0.8705
-13 -3 -41 -0.1560 0.0403
-13 -3 -40 -0.8507 0.2924
-13 -3 -39 1.5253 0.1821
-13 -3 -38 -0.2479 0.7607
-13 -3 -37 -0.0126 -1.9190
-13 -3 -36 1.4751 0.6771
-13 -3 -35 0.0095 1.2621
-13 -3 -34 1.3259 0.6487
-13 -3 -33 -0.0328 1.7424
-13 -3 -32 1.3159 -0.3136
-13 -3 -31 1.7764 -1.3248
-13 -3 -30 1.4772 -0.8343
-13 -3 -29 -2.0086 -0.6192
-13 -3 -28 -1.4007 -1.8099
-13 -3 -27 0.4871 2.0569
-13 -3 -26 -1.4487 -1.1125
-13 -3 -25 -3.4001 -1.1002
-13 -3 -24 -5.2898 0.2328
-13 -3 -23 0.3457 1.9463
-13 -3 -22 -2.3838 2.8359
-13 -3 -21 -3.3829 1.7236
-13 -3 -20 0.2461 -0.7835
-13 -3 -19 2.7154 2.4080
-13 -3 -18 -4.3293 0.4709
-13 -3 -17 -0.1763 1.5671
-13 -3 -16 3.4373 3.1737
-13 -3 -15 4.7280 -4.2834
-13 -3 -14 -0.4522 -5.5304
-13 -3 -13 0.8926 0.4719
-13 -3 -12 2.0580 3.2928
-13 -3 -11 5.3699 -6.0135
-13 -3 -10 5.3496 -4.4301
-13 -3 -9 0.4705 -0.0849
-13 -3 -8 -5.6137 -5.9150
-13 -3 -7 10.6030 -6.9671
-13 -3 -6 -0.9350 5.3705
-13 -3 -5 -8.9575 -5.6401
-13 -3 -4 2.3840 -1.5248
-13 -3 -3 7.6650 7.5894
-13 -3 -2 -4.6022 -1.1117
-13 -3 -1 -3.6094 -2.8871
-13 -1 -48 0.1103 0.7396
-13 -1 -47 1.3695 -0.5921
-13 -1 -46 0.7885 -0.0708
-13 -1 -45 1.5595 -0.1897
-13 -1 -44 0.2184 1.2150
-13 -1 -43 1.7433 -1.8853
-13 -1 -42 1.1331 0.6300
-13 -1 -41 0.6955 -1.6783
-13 -1 -40 1.4709 -0.2175
-13 -1 -39 0.8188 -0.4975
-13 -1 -38 0.2993 -0.0015
-13 -1 -37 -0.6412 0.1032
-13 -1 -36 -0.5235 -1.2333
-13 -1 -35 1.0629 -1.0494
-13 -1 -34 -0.4465 -1.2648
-13 -1 -33 -2.4903 0.6170
-13 -1 -32 -3.6840 -0.3924
-13 -1 -31 -0.0167 2.8281
-13 -1 -30 -0.2874 -0.2245
-13 -1 -29 -0.2970 0.4659
-13 -1 -28 -5.0217 -1.5954
-13 -1 -27 -1.1273 2.1069
-13 -1 -26 -2.5348 3.0505
-13 -1 -25 0.9023 0.8648
-13 -1 -24 -2.9089 0.6281
-13 -1 -23 -0.4526 0.3486
-13 -1 -22 -0.7622 0.9693
-13 -1 -21 -1.9309 3.0577
-13 -1 -20 -2.9348 3.5786
-13 -1 -19 3.5147 -1.0771
-13 -1 -18 3.6781 0.8175
-13 -1 -17 -3.2151 -0.6450
-13 -1 -16 0.7894 1.9206
-13 -1 -15 3.5049 0.6488
-13 -1 -14 6.5218 2.1040
-13 -1 -13 -6.8991 -2.3280
-13 -1 -12 3.4129 -0.1089
-13 -1 -11 1.7765 8.5485
-13 -1 -10 0.4535 1.7413
-13 -1 -9 4.3173 1.8609
-13 -1 -8 2.4012 10.4648
-13 -1 -7 2.2635 4.0356
-13 -1 -6 6.8265 1.0941
-13 -1 -5 9.3138 15.3689
-13 -1 -4 -6.6374 5.0356
-13 -1 -3 13.3092 -16.0188
-13 -1 -2 8.8283 1.3940
-13 -1 -1 -7.7355 4.2836
-12 -16 -13 -1.5688 0.0557
-12 -16 -12 0.1665 -0.1925
-12 -16 -11 -0.4813 0.1947
-12 -16 -10 -0.2126 0.0259
-12 -16 -9 -0.7318 0.2690
-12 -16 -8 0.9292 1.0462
-12 -16 -7 -0.8629 0.7159
-12 -16 -6 0.5352 -0.0788
-12 -16 -5 0.6338 0.2721
-12 -16 -4 0.5015 -0.5848
-12 -16 -3 0.1089 -0.8792
-12 -16 -2 0.5238 0.5029
-12 -16 -1 -0.4262 -0.2402
-12 -14 -26 -0.2309 0.4163
-12 -14 -25 0.7378 0.2771
-12 -14 -24 0.2825 -0.0734
-12 -14 -23 -0.0051 -0.2612
-12 -14 -22 -0.7606 -0.2841
-12 -14 -21 -0.3860 -0.3132
-12 -14 -20 0.5141 0.6418
-12 -14 -19 -0.0452 0.6739
-12 -14 -18 0.1684 -0.4403
-12 -14 -17 0.2853 0.7240
-12 -14 -16 -0.0838 -0.1017
-12 -14 -15 -0.0634 0.0966
-12 -14 -14 0.9375 0.0509
-12 -14 -13 -0.0326 0.7199
-12 -14 -12 0.3093 -0.8358
-12 -14 -11 0.2630 0.6831
-12 -14 -10 0.1769 0.0524
-12 -14 -9 -0.1709 0.0791
-12 -14 -8 0.9006 0.0361
-12 -14 -7 -0.5648 0.7582
-12 -14 -6 0.8441 -0.6911
-12 -14 -5 -0.0430 -0.1804
-12 -14 -4 0.9690 0.2209
-12 -14 -3 -0.3422 1.2179
-12 -14 -2 0.2254 -1.4349
-12 -14 -1 -0.5114 0.2897
-12 -12 -34 0.1061 -0.1635
-12 -12 -33 0.0160 0.1194
-12 -12 -32 -0.2742 0.3758
-12 -12 -31 0.2653 -0.0797
-12 -12 -30 0.5069 0.6015
-12 -12 -29 -0.4284 -0.7569
-12 -12 -28 0.6088 -0.7490
-12 -12 -27 -0.7234 -0.8010
-12 -12 -26 -1.0572 0.7324
-12 -12 -25 -0.5744 0.9842
-12 -12 -24 1.1955 -0.2234
-12 -12 -23 0.1129 -0.5868
-12 -12 -22 -0.7923 -0.2827
-12 -12 -21 -0.1695 0.0111
-12 -12 -20 0.3118 0.4144
-12 -12 -19 0.2290 -0.4038
-12 -12 -18 0.5019 -1.2927
-12 -12 -17 -0.3160 0.3069
-12 -12 -16 -1.0608 0.3039
-12 -12 -15 0.9387 -0.8606
-12 -12 -14 0.6660 -0.6612
-12 -12 -13 -0.0415 -0.6113
-12 -12 -12 -0.5638 -0.8783
-12 -12 -11 -0.4161 0.3193
-12 -12 -10 -1.3547 0.7696
-12 -12 -9 1.2679 0.1034
-12 -12 -8 0.7787 0.2927
-12 -12 -7 0.7316 -1.3329
-12 -12 -6 -0.9427 -0.7386
-12 -12 -5 -1.0896 1.6012
-12 -12 -4 0.5156 2.2264
-12 -12 -3 1.2564 -0.1090
-12 -12 -2 0.4080 -2.2995
-12 -12 -1 0.7644 0.2006
-12 -10 -39 0.7687 0.2263
-12 -10 -38 -0.7056 -0.0947
-12 -10 -37 0.0409 -0.2160
-12 -10 -36 -0.2455 0.4457
-12 -10 -35 0.1166 0.6512
-12 -10 -34 -0.6540 0.2469
-12 -10 -33 0.6685 0.1712
-12 -10 -32 -0.8257 -0.2165
-12 -10 -31 -0.3450 -2.0260
-12 -10 -30 -0.8584 0.5385
-12 -10 -29 -1.8207 -0.1834
-12 -10 -28 0.0234 0.6776
-12 -10 -27 -0.6962 -0.5061
-12 -10 -26 0.0479 -0.8685
-12 -10 -25 -1.9422 0.2416
-12 -10 -24 0.7828 -0.1511
-12 -10 -23 0.1934 0.2996
-12 -10 -22 0.2305 -1.1718
-12 -10 -21 -1.0347 0.1872
-12 -10 -20 1.1810 -0.7809
-12 -10 -19 0.3806 1.0485
-12 -10 -18 -0.0603 -1.4147
-12 -10 -17 1.2517 0.5946
-12 -10 -16 1.3350 -0.0088
-12 -10 -15 -0.0564 -1.6881
-12 -10 -14 0.0344 0.1672
-12 -10 -13 0.8202 1.9993
-12 -10 -12 1.5958 1.4428
-12 -10 -11 2.2413 -2.4640
-12 -10 -10 1.9036 -1.0955
-12 -10 -9 -2.7526 -0.8383
-12 -10 -8 -0.9188 2.6384
-12 -10 -7 3.0313 1.8833
-12 -10 -6 1.7509 -0.0725
-12 -10 -5 -2.3743 -2.6891
-12 -10 -4 -0.8504 0.0001
-12 -10 -3 0.3957 3.8033
-12 -10 -2 -0.9436 1.1052
-12 -10 -1 1.5600 -0.5090
-12 -8 -43 -1.1355 -0.0557
-12 -8 -42 0.1637 0.0693
-12 -8 -41 -0.7099 1.1392
-12 -8 -40 -0.3218 0.2741
-12 -8 -39 0.6594 -0.3943
-12 -8 -38 -0.4663 0.1436
-12 -8 -37 -0.8940 0.2996
-12 -8 -36 -0.2459 0.2123
-12 -8 -35 0.0781 -0.5315
-12 -8 -34 -0.1787 -0.0435
-12 -8 -33 -1.1141 -0.9387
-12 -8 -32 0.2184 -0.3225
-12 -8 -31 0.1325 -0.6567
-12 -8 -30 -0.3427 -0.7293
-12 -8 -29 -1.1567 -1.1923
-12 -8 -28 0.3928 0.5764
-12 -8 -27 -0.6977 0.2258
-12 -8 -26 0.6988 -0.7537
-12 -8 -25 0.4122 -0.0061
-12 -8 -24 -0.5828 0.1681
-12 -8 -23 -0.4346 -0.3032
-12 -8 -22 1.6536 1.3116
-12 -8 -21 1.2046 3.1454
-12 -8 -20 1.1500 -0.6578
-12 -8 -19 1.9138 -2.2479
-12 -8 -18 1.2661 -0.4367
-12 -8 -17 -2.4821 0.4062
-12 -8 -16 2.0310 -0.9611
-12 -8 -15 2.1037 1.9265
-12 -8 -14 0.0664 -3.6158
-12 -8 -13 -3.2025 -2.4465
-12 -8 -12 -2.2180 0.2854
-12 -8 -11 -3.2808 3.2163
-12 -8 -10 1.1126 -1.1289
-12 -8 -9 0.2163 4.0205
-12 -8 -8 -4.4006 0.3695
-12 -8 -7 -0.1579 0.7821
-12 -8 -6 1.7540 0.9031
-12 -8 -5 -1.8215 2.2281
-12 -8 -4 -4.8622 -0.1294
-12 -8 -3 3.6534 2.6534
-12 -8 -2 -0.0963 2.6706
-12 -8 -1 -2.8458 -0.2025
-12 -6 -45 0.2869 -0.1722
-12 -6 -44 -0.4924 0.1268
-12 -6 -43 0.5702 0.5712
-12 -6 -42 0.3706 -0.8160
-12 -6 -41 1.0761 -0.7773
-12 -6 -40 -1.1123 0.5144
-12 -6 -39 -0.0487 0.7524
-12 -6 -38 0.5733 0.0364
-12 -6 -37 0.8626 -0.6854
-12 -6 -36 -0.1136 0.0940
-12 -6 -35 -0.7103 -0.0659
-12 -6 -34 1.4703 -0.8342
-12 -6 -33 0.5506 2.0262
-12 -6 -32 -0.0602 0.7274
-12 -6 -31 0.4737 0.2707
-12 -6 -30 1.8763 -0.3115
-12 -6 -29 0.8157 1.4117
-12 -6 -28 1.3700 -2.0717
-12 -6 -27 -0.2449 -0.3584
-12 -6 -26 -1.9168 -0.0253
-12 -6 -25 0.2953 2.0476
-12 -6 -24 -0.5035 1.5949
-12 -6 -23 1.4237 1.0123
-12 -6 -22 0.9724 0.2444
-12 -6 -21 0.8872 -1.7238
-12 -6 -20 -2.4397 0.2341
-12 -6 -19 0.6174 -0.0039
-12 -6 -18 2.5455 2.1971
-12 -6 -17 2.0175 -2.2674
-12 -6 -16 -2.5881 0.0714
-12 -6 -15 -1.7068 -0.6405
-12 -6 -14 2.1876 2.2157
-12 -6 -13 2.8968 -0.3259
-12 -6 -12 0.9344 1.8194
-12 -6 -11 2.4194 -1.0759
-12 -6 -10 4.4947 -0.1880
-12 -6 -9 1.5456 -2.6921
-12 -6 -8 -2.3077 -1.7236
-12 -6 -7 0.2823 0.5545
-12 -6 -6 2.7580 -0.1381
-12 -6 -5 4.0042 -0.4666
-12 -6 -4 -1.7661 3.1710
-12 -6 -3 1.5587 -3.5113
-12 -6 -2 6.3943 -4.1664
-12 -6 -1 -2.2166 -0.3107
-12 -4 -47 0.5659 0.1713
-12 -4 -46 0.6498 -0.8081
-12 -4 -45 0.7707 -0.1585
-12 -4 -44 -0.0659 0.3817
-12 -4 -43 0.2999 1.3313
-12 -4 -42 1.0150 0.0117
-12 -4 -41 1.6964 -0.7738
-12 -4 -40 0.0529 -0.7583
-12 -4 -39 0.8397 -1.1967
-12 -4 -38 1.0452 0.1951
-12 -4 -37 0.3459 -0.7571
-12 -4 -36 -0.2627 -0.9171
-12 -4 -35 -1.3302 -2.2604
-12 -4 -34 -2.0650 -0.6178
-12 -4 -33 -1.0231 -1.0811
-12 -4 -32 -1.4526 1.8477
-12 -4 -31 -5.5306 -0.6125
-12 -4 -30 -0.8671 1.0750
-12 -4 -29 -2.3919 2.2966
-12 -4 -28 -1.1272 2.5250
-12 -4 -27 -2.5242 2.8197
-12 -4 -26 1.2300 2.3710
-12 -4 -25 0.4893 2.4165
-12 -4 -24 1.3419 -0.7436
-12 -4 -23 -2.9227 0.0517
-12 -4 -22 2.3819 0.0520
-12 -4 -21 3.3126 3.9368
-12 -4 -20 -0.1961 -0.2397
-12 -4 -19 1.1853 -0.3345
-12 -4 -18 1.8367 0.4997
-12 -4 -17 0.3600 -4.1201
-12 -4 -16 0.5807 -0.6588
-12 -4 -15 -0.1776 0.7189
-12 -4 -14 2.5179 3.7221
-12 -4 -13 1.0001 -8.1602
-12 -4 -12 -2.2631 2.3101
-12 -4 -11 -11.5984 0.8011
-12 -4 -10 4.6516 3.1945
-12 -4 -9 3.7012 1.2985
-12 -4 -8 -0.1809 5.9263
-12 -4 -7 -10.6218 -0.3051
-12 -4 -6 8.0127 0.1058
-12 -4 -5 0.4975 12.8567
-12 -4 -4 -3.5134 -0.2510
-12 -4 -3 -1.0333 5.4194
-12 -4 -2 4.2637 4.3241
-12 -4 -1 2.5216 8.4967
-12 -2 -48 0.0358 0.4244
-12 -2 -47 0.3893 0.3758
-12 -2 -46 0.0121 0.3516
-12 -2 -45 1.1857 -0.7356
-12 -2 -44 0.7683 0.1369
-12 -2 -43 0.9030 -0.1387
-12 -2 -42 0.8002 0.7725
-12 -2 -41 0.3017 -0.0602
-12 -2 -40 1.5241 -0.0956
-12 -2 -39 -0.2782 0.2321
-12 -2 -38 0.1870 -1.6041
-12 -2 -37 1.3103 0.8707
-12 -2 -36 -0.4659 0.6615
-12 -2 -35 -0.6857 0.6058
-12 -2 -34 1.6988 -0.0759
-12 -2 -33 1.7000 -0.1051
-12 -2 -32 0.5252 -1.4470
-12 -2 -31 0.5107 -0.1892
-12 -2 -30 -1.0232 1.4557
-12 -2 -29 2.7552 -0.2611
-12 -2 -28 4.0739 -1.0398
-12 -2 -27 -0.7051 -4.2820
-12 -2 -26 -0.0375 -2.3581
-12 -2 -25 1.1234 0.9270
-12 -2 -24 1.8481 -0.3790
-12 -2 -23 0.7752 1.5165
-12 -2 -22 -2.5516 -3.6970
-12 -2 -21 2.6072 -1.4971
-12 -2 -20 -0.1223 0.7603
-12 -2 -19 -1.7238 3.4013
-12 -2 -18 2.9735 -1.5730
-12 -2 -17 7.9777 1.0528
-12 -2 -16 -3.2840 -2.9744
-12 -2 -15 -5.0292 -1.9010
-12 -2 -14 4.0740 0.0984
-12 -2 -13 6.8716 2.5212
-12 -2 -12 -2.1658 -7.2356
-12 -2 -11 3.2232 -3.9024
-12 -2 -10 -4.9314 4.9588
-12 -2 -9 0.2841 -6.3828
-12 -2 -8 7.0274 -2.2711
-12 -2 -7 -0.4617 4.7039
-12 -2 -6 -17.6532 0.6307
-12 -2 -5 11.2956 -2.5355
-12 -2 -4 4.8821 7.6003
-12 -2 -3 -7.2766 -1.6809
-12 -2 -2 -2.3950 -1.9410
-12 -2 -1 9.5596 2.3315
-12 0 -48 1.0478 0.3178
-12 0 -46 1.4172 1.8653
-12 0 -44 1.8179 -1.7175
-12 0 -42 0.3269 -1.4858
-12 0 -40 -0.8529 -1.7729
-12 0 -38 -0.7289 -3.0773
-12 0 -36 -2.0003 -2.5972
-12 0 -34 -5.3686 -1.0419
-12 0 -32 0.2259 0.4529
-12 0 -30 -3.5443 0.1819
-12 0 -28 3.4419 6.2728
-12 0 -26 3.1747 0.1483
-12 0 -24 7.0584 -1.1682
-12 0 -22 6.3415 -2.2250
-12 0 -20 5.4050 -14.0945
-12 0 -18 -6.9248 -13.2867
-12 0 -16 -4.4682 -12.8098
-12 0 -14 -19.9506 -8.0208
-12 0 -12 -11.0585 4.9177
-12 0 -10 -7.6883 11.5374
-12 0 -8 -10.3299 11.6933
-12 0 -6 7.7800 19.4787
-12 0 -4 6.8671 7.1921
-12 0 -2 -20.5675 15.6310
-11 -15 -22 -0.1209 1.0015
-11 -15 -21 -0.4936 0.4786
-11 -15 -20 0.2551 0.2732
-11 -15 -19 -0.0021 0.9062
-11 -15 -18 -0.2825 1.3557
-11 -15 -17 -0.2266 0.1219
-11 -15 -16 -0.0510 -0.0541
-11 -15 -15 -0.3642 1.2377
-11 -15 -14 -0.1364 0.4056
-11 -15 -13 0.6626 0.5389
-11 -15 -12 0.2044 0.6388
-11 -15 -11 -0.3852 0.3824
-11 -15 -10 0.3247 -0.9054
-11 -15 -9 0.0755 0.6072
-11 -15 -8 0.2304 -0.5541
-11 -15 -7 1.2081 0.1790
-11 -15 -6 0.4147 -0.5220
-11 -15 -5 -0.2290 -0.5517
-11 -15 -4 -0.0769 -0.7358
-11 -15 -3 -0.1252 -0.4910
-11 -15 -2 0.0011 0.0086
-11 -15 -1 1.0762 -0.6146
-11 -13 -31 -0.3998 -0.1454
-11 -13 -30 -0.1961 0.0384
-11 -13 -29 0.3084 0.5653
-11 -13 -28 -0.1676 0.8861
-11 -13 -27 0.8071 0.0568
-11 -13 -26 -0.4423 0.0108
-11 -13 -25 -0.5622 -1.0153
-11 -13 -24 -1.2056 1.3123
-11 -13 -23 0.1536 0.7865
-11 -13 -22 0.7793 1.1347
-11 -13 -21 -0.1150 -0.3116
-11 -13 -20 -0.0821 0.5468
-11 -13 -19 0.1822 -0.3963
-11 -13 -18 0.8110 -0.3364
-11 -13 -17 0.0150 -0.5726
-11 -13 -16 -0.0129 -1.2436
-11 -13 -15 -0.3663 0.0583
-11 -13 -14 -0.7289 -0.1146
-11 -13 -13 1.2146 -0.9931
-11 -13 -12 0.3254 -0.7713
-11 -13 -11 0.0248 -0.8328
-11 -13 -10 -0.5798 -0.5014
-11 -13 -9 -0.0515 -0.8202
-11 -13 -8 0.9185 0.3566
-11 -13 -7 0.6185 -0.6327
-11 -13 -6 0.4311 -0.2711
-11 -13 -5 -0.6806 -0.9523
-11 -13 -4 -0.1025 -1.0055
-11 -13 -3 -0.9889 0.4527
-11 -13 -2 1.6218 0.5753
-11 -13 -1 0.7225 0.3464
-11 -11 -37 0.4236 0.6760
-11 -11 -36 -0.7574 0.2001
-11 -11 -35 -0.0343 0.3765
-11 -11 -34 -0.8456 0.8858
-11 -11 -33 0.1436 0.0119
-11 -11 -32 1.0683 0.5937
-11 -11 -31 0.1481 0.2703
-11 -11 -30 0.0557 -0.0240
-11 -11 -29 -0.5714 -0.9344
-11 -11 -28 0.0159 0.5056
-11 -11 -27 -0.2305 0.3963
-11 -11 -26 1.2558 0.0509
-11 -11 -25 0.5036 -1.1045
-11 -11 -24 0.0556 -0.1833
-11 -11 -23 -1.0439 -0.0133
-11 -11 -22 1.0034 -0.0198
-11 -11 -21 0.8225 -0.7214
-11 -11 -20 0.0391 -0.7101
-11 -11 -19 -1.0472 -0.3913
-11 -11 -18 0.1641 0.3798
-11 -11 -17 -0.9420 -0.0596
-11 -11 -16 1.3265 -0.4285
-11 -11 -15 -0.5854 2.3051
-11 -11 -14 0.5512 -1.0899
-11 -11 -13 -0.5926 0.1511
-11 -11 -12 -0.3932 -0.3375
-11 -11 -11 0.0259 3.1328
-11 -11 -10 1.6808 -0.6950
-11 -11 -9 1.4541 0.7187
-11 -11 -8 -2.7263 -1.2895
-11 -11 -7 -2.2636 1.0578
-11 -11 -6 0.9990 3.3161
-11 -11 -5 3.4923 2.0489
-11 -11 -4 1.0371 -2.0289
-11 -11 -3 -0.9260 -2.5018
-11 -11 -2 -1.5027 1.1771
-11 -11 -1 -2.6895 1.9494
-11 -9 -41 -0.0685 -0.3677
-11 -9 -40 0.0916 0.3404
-11 -9 -39 -1.8239 0.7342
-11 -9 -38 -0.6078 -0.4821
-11 -9 -37 -0.1431 0.7681
-11 -9 -36 -0.3291 -0.2811
-11 -9 -35 0.0392 1.0054
-11 -9 -34 0.2405 -1.0024
-11 -9 -33 0.0966 0.3611
-11 -9 -32 -1.3152 -1.2672
-11 -9 -31 0.2517 1.2010
-11 -9 -30 -0.8258 0.6993
-11 -9 -29 1.8969 -0.0619
-11 -9 -28 0.4341 -0.0430
-11 -9 -27 0.2424 -0.2499
-11 -9 -26 -0.3935 0.8491
-11 -9 -25 0.5617 -1.2682
-11 -9 -24 1.5597 1.0138
-11 -9 -23 -1.0241 -0.1364
-11 -9 -22 -0.3057 0.2259
-11 -9 -21 0.2601 -0.3021
-11 -9 -20 0.7645 2.3189
-11 -9 -19 -0.2528 -0.5251
-11 -9 -18 3.3530 -1.5176
-11 -9 -17 0.3891 -1.6686
-11 -9 -16 -1.8737 0.4082
-11 -9 -15 -1.6372 -1.2884
-11 -9 -14 4.0243 0.9256
-11 -9 -13 0.2750 -0.9345
-11 -9 -12 2.1853 -7.2420
-11 -9 -11 -2.9963 0.0440
-11 -9 -10 -5.9693 0.9763
-11 -9 -9 1.7678 0.6539
-11 -9 -8 2.7070 -0.5403
-11 -9 -7 -0.5655 0.0409
-11 -9 -6 -2.7997 -2.0114
-11 -9 -5 4.0036 0.0922
-11 -9 -4 -0.2790 3.3685
-11 -9 -3 -0.4590 -5.3582
-11 -9 -2 0.6726 -1.5671
-11 -9 -1 1.0043 -1.7729
-11 -7 -44 -0.1968 -0.9543
-11 -7 -43 0.2534 0.3675
-11 -7 -42 -1.1673 0.9166
-11 -7 -41 0.4682 -0.1430
-11 -7 -40 0.3282 -0.8100
-11 -7 -39 0.8530 0.5594
-11 -7 -38 -0.9257 0.4711
-11 -7 -37 1.2074 -0.0241
-11 -7 -36 0.8800 0.1770
-11 -7 -35 1.5884 -0.6515
-11 -7 -34 -0.5322 -0.3429
-11 -7 -33 0.6680 -1.1504
-11 -7 -32 0.6193 -0.1715
-11 -7 -31 -1.3683 0.5009
-11 -7 -30 -1.1425 -0.6057
-11 -7 -29 2.0196 1.0282
-11 -7 -28 -0.1465 0.5287
-11 -7 -27 0.9501 -1.4977
-11 -7 -26 0.7555 -0.5948
-11 -7 -25 -1.6697 -1.2049
-11 -7 -24 -1.5910 -0.3146
-11 -7 -23 -0.9832 0.1731
-11 -7 -22 0.6490 -0.6213
-11 -7 -21 0.3587 -1.4094
-11 -7 -20 1.1692 -2.0124
-11 -7 -19 -1.3252 1.0137
-11 -7 -18 -3.8877 0.4266
-11 -7 -17 2.5225 -1.3290
-11 -7 -16 2.6901 1.2719
-11 -7 -15 0.3134 -3.6609
-11 -7 -14 -1.2079 1.7423
-11 -7 -13 -1.0331 0.7493
-11 -7 -12 4.1971 4.4212
-11 -7 -11 0.2859 -2.6549
-11 -7 -10 2.9997 1.6951
-11 -7 -9 -0.6299 0.4600
-11 -7 -8 5.8632 -1.6714
-11 -7 -7 -0.4392 -1.7061
-11 -7 -6 -3.0738 2.9022
-11 -7 -5 -2.3428 -1.5557
-11 -7 -4 7.2562 0.1579
-11 -7 -3 -2.0649 3.9553
-11 -7 -2 -0.3750 -0.4878
-11 -7 -1 5.8040 -2.8905
-11 -5 -47 0.0369 0.4651
-11 -5 -46 0.3643 0.6923
-11 -5 -45 0.2440 0.8307
-11 -5 -44 1.3474 -0.4427
-11 -5 -43 0.7617 -0.4250
-11 -5 -42 -0.2513 -0.9069
-11 -5 -41 0.3796 1.6813
-11 -5 -40 0.3288 -1.3165
-11 -5 -39 1.0366 -0.3197
-11 -5 -38 -1.8669 -2.0846
-11 -5 -37 1.2893 0.0007
-11 -5 -36 -3.6586 -1.0141
-11 -5 -35 0.3829 -0.7540
-11 -5 -34 -3.9311 1.3599
-11 -5 -33 -1.5107 -2.6581
-11 -5 -32 -3.0833 1.1627
-11 -5 -31 0.1238 0.0808
-11 -5 -30 -1.9449 2.5883
-11 -5 -29 -3.6578 -2.2785
-11 -5 -28 -2.1740 4.1492
-11 -5 -27 -3.5073 -0.1452
-11 -5 -26 2.1083 4.2795
-11 -5 -25 -2.2513 2.5924
-11 -5 -24 8.6570 1.8684
-11 -5 -23 0.7741 1.8075
-11 -5 -22 4.7561 -3.8035
-11 -5 -21 -1.8242 3.3053
-11 -5 -20 7.1849 -4.3732
-11 -5 -19 4.0821 2.5616
-11 -5 -18 2.2664 -8.8523
-11 -5 -17 4.3940 4.0838
-11 -5 -16 -0.5959 -8.2877
-11 -5 -15 6.9725 -0.8431
-11 -5 -14 -6.7962 -4.2847
-11 -5 -13 2.3637 -4.3650
-11 -5 -12 -6.6259 -4.1350
-11 -5 -11 2.2016 -7.2628
-11 -5 -10 -18.3649 3.7443
-11 -5 -9 -9.8427 -5.6004
-11 -5 -8 -3.7730 16.1786
-11 -5 -7 -8.3734 -0.3635
-11 -5 -6 -5.2357 14.0684
-11 -5 -5 -9.0867 4.6913
-11 -5 -4 9.5775 16.6298
-11 -5 -3 -4.3249 3.7477
-11 -5 -2 12.5552 13.1910
-11 -5 -1 -6.9158 10.2729
-11 -3 -48 0.0762 -0.4954
-11 -3 -47 0.1001 0.1183
-11 -3 -46 -0.1156 0.5020
-11 -3 -45 -0.1017 0.6814
-11 -3 -44 0.5016 0.6418
-11 -3 -43 -0.0721 -0.6524
-11 -3 -42 1.5237 -0.5619
-11 -3 -41 -1.2716 0.6794
-11 -3 -40 0.1836 -0.9637
-11 -3 -39 0.1904 0.3948
-11 -3 -38 -1.0658 -1.0363
-11 -3 -37 -1.5480 -2.0455
-11 -3 -36 -0.5317 -0.8770
-11 -3 -35 -1.1396 0.6201
-11 -3 -34 -1.6988 0.0776
-11 -3 -33 -1.3491 1.3570
-11 -3 -32 -1.8242 1.4708
-11 -3 -31 0.5684 -1.3247
-11 -3 -30 1.0880 2.7152
-11 -3 -29 -1.3699 0.7657
-11 -3 -28 2.0255 1.9779
-11 -3 -27 4.3376 1.8788
-11 -3 -26 4.7277 0.0477
-11 -3 -25 -0.8137 -2.3106
-11 -3 -24 0.4825 0.0701
-11 -3 -23 4.4492 -0.0473
-11 -3 -22 3.7913 2.2427
-11 -3 -21 -1.2750 -1.4383
-11 -3 -20 3.5477 -3.5812
-11 -3 -19 2.5101 0.2262
-11 -3 -18 -4.4840 1.9018
-11 -3 -17 -3.1964 1.9606
-11 -3 -16 5.2138 4.0233
-11 -3 -15 0.4113 -3.1687
-11 -3 -14 -6.6032 -4.3111
-11 -3 -13 -7.2958 4.9256
-11 -3 -12 -1.5266 10.9987
-11 -3 -11 -2.0341 -0.9379
-11 -3 -10 4.9699 3.4449
-11 -3 -9 -10.6610 8.0965
-11 -3 -8 -4.8098 -0.7707
-11 -3 -7 5.0156 4.8464
-11 -3 -6 3.3866 11.5642
-11 -3 -5 -10.0431 -0.6158
-11 -3 -4 6.9197 0.0233
-11 -3 -3 9.8309 11.8944
-11 -3 -2 2.9975 -0.1417
-11 -3 -1 -9.6567 -1.6409
-11 -1 -49 -0.1140 -0.0945
-11 -1 -48 0.0127 -0.1616
-11 -1 -47 -0.7635 -0.5908
-11 -1 -46 0.1851 -1.2105
-11 -1 -45 -1.7344 0.6391
-11 -1 -44 -1.0406 -0.7634
-11 -1 -43 -1.2694 0.6931
-11 -1 -42 -1.7319 -0.4911
-11 -1 -41 -0.8244 0.5179
-11 -1 -40 -0.5570 0.2357
-11 -1 -39 -0.4005 1.0223
-11 -1 -38 -0.3495 1.0557
-11 -1 -37 -0.5087 1.6554
-11 -1 -36 -0.0006 0.8379
-11 -1 -35 2.0358 -1.9104
-11 -1 -34 2.2634 1.2752
-11 -1 -33 -1.8196 -0.6268
-11 -1 -32 1.0458 1.5271
-11 -1 -31 1.6933 0.8256
-11 -1 -30 5.5591 0.4134
-11 -1 -29 -0.2694 -2.1602
-11 -1 -28 0.2267 -1.0095
-11 -1 -27 0.7805 1.1245
-11 -1 -26 5.2178 2.6110
-11 -1 -25 3.0066 -2.6273
-11 -1 -24 2.6579 -2.0167
-11 -1 -23 -0.4466 -2.8035
-11 -1 -22 2.7728 -1.5761
-11 -1 -21 -0.6774 1.7083
-11 -1 -20 -0.3960 -0.4023
-11 -1 -19 1.9560 -5.0586
-11 -1 -18 0.3097 -4.3347
-11 -1 -17 -7.4515 1.5437
-11 -1 -16 -6.5175 -2.2190
-11 -1 -15 6.8875 2.7310
-11 -1 -14 -2.5027 1.5112
-11 -1 -13 -6.7536 -6.2871
-11 -1 -12 -0.5557 -0.6764
-11 -1 -11 -1.0629 4.7147
-11 -1 -10 -1.8529 -6.4179
-11 -1 -9 0.7733 -8.5160
-11 -1 -8 -5.7453 0.9845
-11 -1 -7 -8.1611 -4.8628
-11 -1 -6 6.4348 -2.9952
-11 -1 -5 -8.8929 10.7215
-11 -1 -4 -13.9217 -5.0943
-11 -1 -3 -1.2046 -15.6650
-11 -1 -2 10.3888 -0.7729
-11 -1 -1 -17.7643 18.9416
-10 -16 -16 0.0584 0.0656
-10 -16 -15 0.5850 0.0483
-10 -16 -14 -0.4087 0.5351
-10 -16 -13 -0.1076 0.4471
-10 -16 -12 0.0840 -0.0513
-10 -16 -11 1.1481 -0.0575
-10 -16 -10 -0.2255 -0.3808
-10 -16 -9 0.9162 -0.3056
-10 -16 -8 0.2384 0.0830
-10 -16 -7 -0.6322 -0.5697
-10 -16 -6 -0.5536 -0.3884
-10 -16 -5 0.3206 0.4353
-10 -16 -4 -0.1675 -0.5954
-10 -16 -3 -0.2273 -0.2842
-10 -16 -2 0.3580 0.8124
-10 -16 -1 -0.6105 0.8069
-10 -14 -28 0.0266 -0.2285
-10 -14 -27 -0.5320 -0.0100
-10 -14 -26 0.2071 0.2460
-10 -14 -25 0.2469 0.1463
-10 -14 -24 0.4080 -0.1230
-10 -14 -23 -0.2412 0.1049
-10 -14 -22 -0.6964 -0.2787
-10 -14 -21 -0.2407 -0.6769
-10 -14 -20 0.6924 0.4555
-10 -14 -19 -0.6363 0.0002
-10 -14 -18 -0.6879 -0.5686
-10 -14 -17 0.2362 -0.2505
-10 -14 -16 -0.4722 0.1382
-10 -14 -15 -0.9633 -1.0371
-10 -14 -14 -0.0600 -0.0848
-10 -14 -13 -0.0793 0.3031
-10 -14 -12 -0.8203 -0.1874
-10 -14 -11 0.5798 -0.3743
-10 -14 -10 -0.4547 0.0643
-10 -14 -9 0.6263 -0.9307
-10 -14 -8 -0.2363 0.4630
-10 -14 -7 -0.4082 -0.4845
-10 -14 -6 -0.3941 -0.9061
-10 -14 -5 0.6411 -0.7108
-10 -14 -4 -0.9429 0.7831
-10 -14 -3 0.5280 0.1874
-10 -14 -2 -0.6618 0.4244
-10 -14 -1 -0.1242 -1.1642
-10 -12 -35 -0.0388 -0.4080
-10 -12 -34 0.0106 -0.6303
-10 -12 -33 -0.2476 0.3746
-10 -12 -32 -0.5452 0.0725
-10 -12 -31 0.6790 0.6001
-10 -12 -30 0.1809 -0.0608
-10 -12 -29 0.0566 -0.7325
-10 -12 -28 -0.2494 -1.0600
-10 -12 -27 -0.4520 -0.2125
-10 -12 -26 -1.1633 0.9155
-10 -12 -25 0.4971 1.1222
-10 -12 -24 0.7895 -0.5761
-10 -12 -23 0.4701 -0.8724
-10 -12 -22 -1.3726 0.0571
-10 -12 -21 -0.1774 0.0423
-10 -12 -20 0.2132 0.4977
-10 -12 -19 0.5294 -0.5544
-10 -12 -18 -0.1794 -0.5068
-10 -12 -17 -1.5171 0.2477
-10 -12 -16 -0.4032 0.9318
-10 -12 -15 -0.1434 0.7015
-10 -12 -14 0.4126 -0.4123
-10 -12 -13 -0.2008 0.5138
-10 -12 -12 0.5385 0.8274
-10 -12 -11 -1.2465 0.9982
-10 -12 -10 0.2328 0.4908
-10 -12 -9 0.1877 0.4904
-10 -12 -8 1.6613 -0.0199
-10 -12 -7 -1.0049 -1.6255
-10 -12 -6 -1.1214 -1.1911
-10 -12 -5 -2.3591 2.2559
-10 -12 -4 0.5305 3.8514
-10 -12 -3 0.7873 -1.3505
-10 -12 -2 1.9165 -1.7698
-10 -12 -1 -0.0903 -0.3630
-10 -10 -40 0.0553 -0.0922
-10 -10 -39 0.1288 -0.7259
-10 -10 -38 0.0539 -0.2742
-10 -10 -37 -1.1149 -0.7427
-10 -10 -36 0.4919 -0.0738
-10 -10 -35 -0.0082 1.0435
-10 -10 -34 0.6171 -0.0456
-10 -10 -33 0.6680 0.7146
-10 -10 -32 1.1998 -1.1208
-10 -10 -31 0.7184 -0.4068
-10 -10 -30 0.2448 -1.1488
-10 -10 -29 0.5624 1.4624
-10 -10 -28 -0.1595 0.2443
-10 -10 -27 2.1822 0.5587
-10 -10 -26 0.0703 -0.6669
-10 -10 -25 1.3646 -0.1947
-10 -10 -24 -0.5023 0.3233
-10 -10 -23 2.0485 -1.2638
-10 -10 -22 -1.4662 0.2907
-10 -10 -21 -0.6593 -1.4905
-10 -10 -20 -1.4776 1.0023
-10 -10 -19 0.1990 -0.5983
-10 -10 -18 -1.8982 1.7004
-10 -10 -17 -0.5547 -0.2572
-10 -10 -16 1.2622 0.2667
-10 -10 -15 -2.5405 -1.1491
-10 -10 -14 -2.8912 -0.9998
-10 -10 -13 -0.3831 4.2805
-10 -10 -12 -0.5135 1.4448
-10 -10 -11 0.9683 -1.9383
-10 -10 -10 1.4671 -3.2024
-10 -10 -9 -6.0976 1.4330
-10 -10 -8 -2.2838 0.1531
-10 -10 -7 3.9556 3.9389
-10 -10 -6 0.9245 -2.6120
-10 -10 -5 -3.6804 -3.8016
-10 -10 -4 -1.0870 -0.2496
-10 -10 -3 -0.4657 3.4120
-10 -10 -2 1.1052 1.1992
-10 -10 -1 2.2616 -2.0222
-10 -8 -43 0.1893 -0.0327
-10 -8 -42 1.1555 -0.9060
-10 -8 -41 0.3694 0.1415
-10 -8 -40 0.0264 -0.1454
-10 -8 -39 0.9638 -1.1523
-10 -8 -38 0.4494 -0.0422
-10 -8 -37 -0.3517 -0.1258
-10 -8 -36 0.1997 0.0217
-10 -8 -35 0.1149 0.1124
-10 -8 -34 0.1351 0.8011
-10 -8 -33 0.0655 1.0755
-10 -8 -32 0.5454 0.1783
-10 -8 -31 1.8965 0.8481
-10 -8 -30 -0.5425 -0.3479
-10 -8 -29 -0.0069 -0.1999
-10 -8 -28 -0.3378 1.1732
-10 -8 -27 0.0820 1.2853
-10 -8 -26 0.4168 -0.9582
-10 -8 -25 1.1571 -0.3780
-10 -8 -24 -2.2248 -1.1567
-10 -8 -23 -1.4008 -2.0312
-10 -8 -22 -0.3188 0.6089
-10 -8 -21 -0.1773 2.3011
-10 -8 -20 -2.8444 -1.1176
-10 -8 -19 0.6104 -3.3376
-10 -8 -18 -2.0320 1.9898
-10 -8 -17 -3.6015 1.4719
-10 -8 -16 0.5251 2.4635
-10 -8 -15 5.7102 2.7133
-10 -8 -14 -0.5857 -0.8500
-10 -8 -13 -1.3203 -4.2352
-10 -8 -12 -0.9972 3.9706
-10 -8 -11 0.1140 2.9167
-10 -8 -10 4.4933 -0.8409
-10 -8 -9 4.2981 0.9887
-10 -8 -8 -2.3596 0.5017
-10 -8 -7 0.5259 -3.7102
-10 -8 -6 6.1593 -1.6232
-10 -8 -5 -1.3734 -0.0204
-10 -8 -4 -4.1363 -3.0927
-10 -8 -3 5.1396 -0.6468
-10 -8 -2 0.8440 2.5965
-10 -8 -1 -4.0640 -3.5066
-10 -6 -46 -0.0232 0.2180
-10 -6 -45 -0.8990 0.0118
-10 -6 -44 0.0628 0.8440
-10 -6 -43 -0.5965 1.1630
-10 -6 -42 1.2204 -0.2831
-10 -6 -41 0.3105 -0.4836
-10 -6 -40 0.2538 0.5724
-10 -6 -39 -0.9349 0.6846
-10 -6 -38 1.5568 0.1980
-10 -6 -37 -0.1101 -0.8314
-10 -6 -36 0.3507 -0.4680
-10 -6 -35 -0.6657 -1.2478
-10 -6 -34 0.4209 -1.4172
-10 -6 -33 -0.2869 -0.8444
-10 -6 -32 -1.6712 1.4202
-10 -6 -31 -1.6437 -2.1794
-10 -6 -30 0.2057 0.6618
-10 -6 -29 -0.2086 -0.7187
-10 -6 -28 1.2218 -0.8918
-10 -6 -27 -2.0951 -2.9120
-10 -6 -26 -0.7051 -0.4747
-10 -6 -25 -1.5690 0.5837
-10 -6 -24 -0.4440 0.7529
-10 -6 -23 -0.0459 1.1314
-10 -6 -22 2.3944 -0.3986
-10 -6 -21 -0.3206 -1.1322
-10 -6 -20 -1.6392 -0.9107
-10 -6 -19 -1.1353 2.4433
-10 -6 -18 4.0857 0.9757
-10 -6 -17 1.2308 0.3344
-10 -6 -16 -3.3045 -1.5929
-10 -6 -15 -3.0135 2.1310
-10 -6 -14 2.2381 0.0459
-10 -6 -13 -1.2709 1.9924
-10 -6 -12 -3.0795 0.4628
-10 -6 -11 -1.3244 1.2990
-10 -6 -10 2.5579 0.9130
-10 -6 -9 -5.2013 0.5925
-10 -6 -8 -3.3177 -1.5169
-10 -6 -7 -3.7472 4.7292
-10 -6 -6 0.0883 -1.0309
-10 -6 -5 1.3557 0.3678
-10 -6 -4 -3.8636 5.6239
-10 -6 -3 -4.1674 -2.9242
-10 -6 -2 7.2157 -4.9991
-10 -6 -1 -3.6620 3.6923
-10 -4 -48 -0.6265 0.1671
-10 -4 -47 -0.3109 -0.9205
-10 -4 -46 -0.0971 -0.0882
-10 -4 -45 -0.6529 -0.9162
-10 -4 -44 -0.7092 0.1841
-10 -4 -43 -1.7479 1.2236
-10 -4 -42 -0.7736 -0.2151
-10 -4 -41 -0.6912 0.5139
-10 -4 -40 -1.4577 0.0358
-10 -4 -39 -0.4425 0.7976
-10 -4 -38 0.4342 1.2118
-10 -4 -37 -0.3188 2.2765
-10 -4 -36 1.0266 0.4541
-10 -4 -35 0.8819 1.4738
-10 -4 -34 0.6940 -0.5060
-10 -4 -33 3.8222 0.5149
-10 -4 -32 2.1836 0.1871
-10 -4 -31 -0.1555 -1.1377
-10 -4 -30 1.9402 -1.9608
-10 -4 -29 3.0886 -1.0241
-10 -4 -28 -0.1109 -0.7416
-10 -4 -27 0.3346 -1.3986
-10 -4 -26 1.0159 0.0054
-10 -4 -25 2.2662 -2.7207
-10 -4 -24 -1.1668 -2.2965
-10 -4 -23 -5.7101 -4.4400
-10 -4 -22 -0.5949 0.1716
-10 -4 -21 -0.8281 3.0602
-10 -4 -20 -2.8386 0.8319
-10 -4 -19 -2.4682 2.8394
-10 -4 -18 -0.9514 -0.7812
-10 -4 -17 -1.2648 2.3567
-10 -4 -16 -3.4145 -1.0404
-10 -4 -15 1.1751 8.9304
-10 -4 -14 3.7189 -1.0433
-10 -4 -13 6.5355 0.0557
-10 -4 -12 -7.1776 -4.8982
-10 -4 -11 -4.4639 7.0191
-10 -4 -10 1.7678 -4.7444
-10 -4 -9 14.9277 2.5335
-10 -4 -8 -6.9224 -3.6252
-10 -4 -7 -0.8385 -10.6252
-10 -4 -6 -0.6474 -3.2763
-10 -4 -5 3.6743 -3.5406
-10 -4 -4 -6.9592 -2.2616
-10 -4 -3 -2.9913 -8.0152
-10 -4 -2 -2.1416 -0.8463
-10 -4 -1 9.0178 -11.6422
-10 -2 -49 -0.3515 -0.0298
-10 -2 -48 -0.1630 0.3472
-10 -2 -47 -1.5736 0.1316
-10 -2 -46 -0.4594 -0.7712
-10 -2 -45 -1.0336 0.0309
-10 -2 -44 -0.6617 -0.8542
-10 -2 -43 -0.4223 -0.3741
-10 -2 -42 -1.0320 0.3932
-10 -2 -41 -1.6807 -0.1761
-10 -2 -40 -0.3544 -0.0537
-10 -2 -39 -0.8806 0.0580
-10 -2 -38 -1.4802 -0.5574
-10 -2 -37 0.2209 -0.6069
-10 -2 -36 -0.8527 1.5650
-10 -2 -35 -2.6307 0.0126
-10 -2 -34 0.9994 -0.5204
-10 -2 -33 -0.9128 -0.3528
-10 -2 -32 -1.1692 -1.2491
-10 -2 -31 -3.0034 1.3242
-10 -2 -30 -2.5401 1.6727
-10 -2 -29 0.6358 2.3239
-10 -2 -28 0.9513 -1.4566
-10 -2 -27 -3.7881 -2.8424
-10 -2 -26 -3.4121 1.2374
-10 -2 -25 0.5376 1.8085
-10 -2 -24 2.5296 2.9940
-10 -2 -23 0.8417 -1.8449
-10 -2 -22 -2.3896 -0.9310
-10 -2 -21 -1.1777 -8.1393
-10 -2 -20 0.0742 4.2246
-10 -2 -19 -5.1480 0.5761
-10 -2 -18 3.0166 1.1810
-10 -2 -17 6.7180 -4.2506
-10 -2 -16 -5.9250 3.0035
-10 -2 -15 -13.2244 -3.6231
-10 -2 -14 5.5913 6.3849
-10 -2 -13 1.6752 7.5787
-10 -2 -12 -0.4750 -4.7126
-10 -2 -11 -0.5724 2.9177
-10 -2 -10 -1.1062 3.5100
-10 -2 -9 -4.1034 -1.6061
-10 -2 -8 16.2885 -4.2951
-10 -2 -7 -5.8798 7.0461
-10 -2 -6 -12.1340 -13.5978
-10 -2 -5 8.3860 0.6915
-10 -2 -4 10.1712 -7.6880
-10 -2 -3 -12.2784 -6.1440
-10 -2 -2 -8.1895 -4.1025
-10 -2 -1 16.2601 -4.3942
-10 0 -48 -0.6922 -1.4607
-10 0 -46 -2.1366 1.4332
-10 0 -44 -1.0902 1.2355
-10 0 -42 -0.1816 1.9240
-10 0 -40 -1.3061 3.3367
-10 0 -38 2.3126 3.9367
-10 0 -36 4.1387 1.9656
-10 0 -34 1.0238 0.9223
-10 0 -32 6.8400 -2.3319
-10 0 -30 -1.6992 -8.2761
-10 0 -28 0.0353 -3.9128
-10 0 -26 -9.1556 -8.6634
-10 0 -24 -10.4691 -1.3707
-10 0 -22 -10.0013 10.5679
-10 0 -20 -7.9096 11.4161
-10 0 -18 -5.2800 26.9108
-10 0 -16 20.4485 22.5917
-10 0 -14 10.6680 7.6335
-10 0 -12 25.8034 3.9817
-10 0 -10 23.0703 -18.3173
-10 0 -8 0.5294 -35.1619
-10 0 -6 6.7005 -34.4228
-10 0 -4 -10.9775 -41.5247
-10 0 -2 -72.3562 -15.3789
-9 -17 -5 1.0610 -0.8037
-9 -17 -4 -0.2854 0.4612
-9 -17 -3 -0.0805 0.1109
-9 -17 -2 -0.1401 -0.2991
-9 -17 -1 0.1063 -0.4181
-9 -15 -24 0.2041 -0.7205
-9 -15 -23 0.4167 0.1279
-9 -15 -22 0.2047 -0.2775
-9 -15 -21 0.0409 -0.1815
-9 -15 -20 0.5655 -1.2870
-9 -15 -19 0.5058 -0.0752
-9 -15 -18 0.1918 -0.2660
-9 -15 -17 -0.3302 -1.1313
-9 -15 -16 -0.2110 -1.2359
-9 -15 -15 0.0448 0.1207
-9 -15 -14 0.0901 -0.0242
-9 -15 -13 0.2857 -1.0040
-9 -15 -12 -0.0183 0.3344
-9 -15 -11 -0.3428 -0.5360
-9 -15 -10 -0.5104 -0.2991
-9 -15 -9 -0.6906 -0.7163
-9 -15 -8 -0.5522 0.6182
-9 -15 -7 0.4914 0.4117
-9 -15 -6 -0.4555 1.1173
-9 -15 -5 -0.6717 -0.4968
-9 -15 -4 -0.1660 0.4514
-9 -15 -3 -0.9084 0.5157
-9 -15 -2 -0.2649 0.3486
-9 -15 -1 0.7136 0.9445
-9 -13 -32 -0.0257 -0.5093
-9 -13 -31 -0.7715 -0.6136
-9 -13 -30 -0.2175 -0.0806
-9 -13 -29 -0.3309 0.4008
-9 -13 -28 0.7686 0.3284
-9 -13 -27 0.1267 0.3089
-9 -13 -26 0.0750 -0.8218
-9 -13 -25 -0.6160 -0.2490
-9 -13 -24 0.0245 0.1578
-9 -13 -23 0.4964 0.9949
-9 -13 -22 0.7451 -1.1394
-9 -13 -21 0.0781 0.1038
-9 -13 -20 -1.3633 -0.0258
-9 -13 -19 0.3908 -0.0344
-9 -13 -18 0.1834 -0.1295
-9 -13 -17 0.0531 0.1040
-9 -13 -16 -1.3348 0.1035
-9 -13 -15 -0.5166 0.3192
-9 -13 -14 0.2617 2.1663
-9 -13 -13 -0.5129 -0.2254
-9 -13 -12 1.0312 -0.4008
-9 -13 -11 -1.4172 1.6204
-9 -13 -10 -0.6205 0.2142
-9 -13 -9 -0.2215 1.3127
-9 -13 -8 0.6178 0.3121
-9 -13 -7 1.4345 0.8877
-9 -13 -6 -0.4822 0.4109
-9 -13 -5 -0.1506 -0.8575
-9 -13 -4 -0.6210 -0.8428
-9 -13 -3 -0.0009 0.1916
-9 -13 -2 0.9731 -0.0053
-9 -13 -1 1.6625 -1.3672
-9 -11 -38 1.0686 0.2193
-9 -11 -37 0.0989 -0.6303
-9 -11 -36 0.3587 -0.3212
-9 -11 -35 -1.0147 -0.5329
-9 -11 -34 -0.1140 0.1020
-9 -11 -33 -0.5831 0.1814
-9 -11 -32 1.2050 -0.4474
-9 -11 -31 0.0329 1.1685
-9 -11 -30 -0.4438 -0.5139
-9 -11 -29 -0.3124 0.3007
-9 -11 -28 -0.8423 0.0464
-9 -11 -27 0.3168 1.5779
-9 -11 -26 -0.3730 0.3373
-9 -11 -25 0.9784 0.0296
-9 -11 -24 -0.7609 0.7333
-9 -11 -23 -0.4485 1.0174
-9 -11 -22 0.2593 0.2897
-9 -11 -21 1.9103 -0.3289
-9 -11 -20 -0.7340 -0.2760
-9 -11 -19 -0.4470 -0.2957
-9 -11 -18 -1.0362 0.1311
-9 -11 -17 1.5501 -0.1342
-9 -11 -16 -0.6665 0.5038
-9 -11 -15 1.4680 -0.4282
-9 -11 -14 0.0422 0.2251
-9 -11 -13 -0.2431 -3.4127
-9 -11 -12 -0.6437 -0.1168
-9 -11 -11 -0.6087 0.7928
-9 -11 -10 1.6581 -1.3568
-9 -11 -9 1.3280 -2.2003
-9 -11 -8 -3.5136 -2.4814
-9 -11 -7 -4.6480 -1.6676
-9 -11 -6 0.3466 2.8305
-9 -11 -5 1.7008 1.7069
-9 -11 -4 0.6318 -3.5434
-9 -11 -3 -1.3886 -2.5997
-9 -11 -2 -2.4254 0.9468
-9 -11 -1 -3.1201 1.6227
-9 -9 -42 -0.0093 0.3369
-9 -9 -41 1.1892 -0.0504
-9 -9 -40 0.9297 0.5302
-9 -9 -39 0.6965 -0.3996
-9 -9 -38 -0.1538 0.1106
-9 -9 -37 1.1777 -1.6508
-9 -9 -36 0.6257 0.5105
-9 -9 -35 0.0085 -1.0831
-9 -9 -34 0.5613 0.0871
-9 -9 -33 -0.2639 -1.5683
-9 -9 -32 -0.4524 0.8098
-9 -9 -31 -1.5438 -0.2120
-9 -9 -30 0.6966 1.2405
-9 -9 -29 -0.1756 0.0400
-9 -9 -28 1.1269 -0.9491
-9 -9 -27 -0.8865 0.6132
-9 -9 -26 -1.3893 -0.2885
-9 -9 -25 0.4891 -0.1995
-9 -9 -24 1.3579 -0.4875
-9 -9 -23 -0.4598 0.5516
-9 -9 -22 -1.7435 -2.0416
-9 -9 -21 1.0462 -0.1666
-9 -9 -20 -0.9312 0.7435
-9 -9 -19 -0.3727 0.6295
-9 -9 -18 0.5325 -3.9910
-9 -9 -17 0.9294 0.5162
-9 -9 -16 -7.5899 1.3371
-9 -9 -15 -1.0136 1.6812
-9 -9 -14 1.2869 5.4697
-9 -9 -13 2.8773 1.6078
-9 -9 -12 1.0001 -4.6971
-9 -9 -11 -1.8487 0.2290
-9 -9 -10 -6.6161 6.8178
-9 -9 -9 0.8001 -0.4088
-9 -9 -8 7.1523 1.2734
-9 -9 -7 -5.1843 1.0676
-9 -9 -6 -1.0308 -3.2541
-9 -9 -5 0.0731 4.2454
-9 -9 -4 0.9812 3.2146
-9 -9 -3 -3.1691 0.1392
-9 -9 -2 1.1186 -3.8174
-9 -9 -1 0.2820 4.5380
-9 -7 -45 0.8263 0.2825
-9 -7 -44 1.0790 -0.3859
-9 -7 -43 -0.0001 -0.9643
-9 -7 -42 0.3195 1.0833
-9 -7 -41 -1.2578 -1.3270
-9 -7 -40 1.6400 -0.8201
-9 -7 -39 -1.2628 0.1333
-9 -7 -38 0.2396 -0.3106
-9 -7 -37 -1.5754 0.2622
-9 -7 -36 0.9260 0.3448
-9 -7 -35 -0.1717 0.5667
-9 -7 -34 0.6125 0.2581
-9 -7 -33 0.0447 -0.3733
-9 -7 -32 1.5305 -0.7295
-9 -7 -31 -1.9946 -0.2002
-9 -7 -30 -0.8832 -0.2290
-9 -7 -29 0.1791 0.9804
-9 -7 -28 0.6557 0.4587
-9 -7 -27 0.9966 -0.1759
-9 -7 -26 0.5468 -0.6021
-9 -7 -25 -0.9031 -0.0062
-9 -7 -24 -1.6931 1.1237
-9 -7 -23 0.9738 0.7541
-9 -7 -22 -0.0988 1.1837
-9 -7 -21 1.4487 -1.6097
-9 -7 -20 1.5496 -0.2330
-9 -7 -19 -2.9128 2.3134
-9 -7 -18 -4.4852 1.5522
-9 -7 -17 1.7324 1.5703
-9 -7 -16 3.1449 -0.4006
-9 -7 -15 -1.8948 0.4471
-9 -7 -14 -4.9792 -3.4462
-9 -7 -13 0.1573 5.9836
-9 -7 -12 -1.8815 -0.3722
-9 -7 -11 0.2962 -0.5479
-9 -7 -10 -4.7395 -1.3829
-9 -7 -9 0.0809 3.6532
-9 -7 -8 -1.4347 -3.1071
-9 -7 -7 1.1732 -0.5324
-9 -7 -6 -6.5374 5.4714
-9 -7 -5 -2.8076 -1.8983
-9 -7 -4 7.1693 -3.3814
-9 -7 -3 -2.1803 6.0411
-9 -7 -2 -4.7837 -1.9946
-9 -7 -1 6.5292 -2.5642
-9 -5 -47 -0.1207 0.1877
-9 -5 -46 -0.5990 -0.1674
-9 -5 -45 -0.1171 0.0083
-9 -5 -44 -0.3686 -0.1797
-9 -5 -43 0.3537 -1.6120
-9 -5 -42 -1.4905 0.8372
-9 -5 -41 -0.6429 0.2836
-9 -5 -40 0.5458 2.3775
-9 -5 -39 -0.9117 -1.1676
-9 -5 -38 2.3732 2.0753
-9 -5 -37 -0.2032 0.5224
-9 -5 -36 3.0078 0.9694
-9 -5 -35 -1.0378 1.6548
-9 -5 -34 3.8137 0.9740
-9 -5 -33 -0.4235 1.1806
-9 -5 -32 4.2702 -2.1882
-9 -5 -31 3.9370 3.3589
-9 -5 -30 3.4300 -3.5485
-9 -5 -29 1.3147 0.1543
-9 -5 -28 -1.1542 -4.0357
-9 -5 -27 2.3939 -1.0924
-9 -5 -26 -4.4925 -2.7443
-9 -5 -25 1.1119 -0.3057
-9 -5 -24 -2.1944 0.6667
-9 -5 -23 3.0412 -2.7623
-9 -5 -22 -9.1733 1.1704
-9 -5 -21 -3.1376 -2.8109
-9 -5 -20 -4.1709 8.7006
-9 -5 -19 -0.1759 -5.5089
-9 -5 -18 -2.8647 8.3363
-9 -5 -17 -6.6728 -1.2346
-9 -5 -16 3.7963 6.2291
-9 -5 -15 -5.0783 3.6313
-9 -5 -14 3.3567 8.0109
-9 -5 -13 -2.5053 6.1817
-9 -5 -12 13.9775 -1.6035
-9 -5 -11 4.1751 7.9821
-9 -5 -10 2.5523 -6.5804
-9 -5 -9 6.7979 6.6098
-9 -5 -8 14.3330 -5.8206
-9 -5 -7 11.2525 -0.5212
-9 -5 -6 1.6675 -21.1096
-9 -5 -5 7.5118 -1.1702
-9 -5 -4 -8.0321 -19.5489
-9 -5 -3 13.2444 -13.4239
-9 -5 -2 -23.0260 -5.5934
-9 -5 -1 -4.8445 -11.3382
-9 -3 -49 -0.8482 -0.3040
-9 -3 -48 0.3804 -0.6803
-9 -3 -47 0.5980 0.0857
-9 -3 -46 -0.6345 -0.5326
-9 -3 -45 0.5397 -0.3882
-9 -3 -44 -1.6728 0.1661
-9 -3 -43 -0.0946 -0.6842
-9 -3 -42 -0.3203 0.7284
-9 -3 -41 0.2389 0.9961
-9 -3 -40 -0.4907 1.8679
-9 -3 -39 1.4249 1.3151
-9 -3 -38 0.6348 1.5828
-9 -3 -37 1.1787 -0.6095
-9 -3 -36 1.9960 -0.1155
-9 -3 -35 1.9961 0.4843
-9 -3 -34 1.2868 -0.9735
-9 -3 -33 0.5775 1.0521
-9 -3 -32 -1.0533 -2.5445
-9 -3 -31 1.3627 -2.5863
-9 -3 -30 -1.7942 -1.8234
-9 -3 -29 -3.5199 -0.3410
-9 -3 -28 -2.3806 -1.0431
-9 -3 -27 1.1238 1.8299
-9 -3 -26 -1.3628 -2.6607
-9 -3 -25 -5.9441 -0.0808
-9 -3 -24 -5.2071 0.3693
-9 -3 -23 2.0154 2.4298
-9 -3 -22 1.2514 2.6137
-9 -3 -21 -1.5264 -0.6466
-9 -3 -20 1.7804 -4.7210
-9 -3 -19 1.9737 -2.3296
-9 -3 -18 -4.1823 1.1599
-9 -3 -17 -4.6705 3.8713
-9 -3 -16 7.8446 0.3058
-9 -3 -15 7.2850 -0.9282
-9 -3 -14 -6.0743 -8.2026
-9 -3 -13 0.5772 4.8265
-9 -3 -12 2.7855 3.8535
-9 -3 -11 10.6377 -3.5348
-9 -3 -10 7.0747 -4.6845
-9 -3 -9 -2.0572 -1.6571
-9 -3 -8 -3.5821 -15.9881
-9 -3 -7 7.2007 -3.2797
-9 -3 -6 -5.5825 -2.8604
-9 -3 -5 -4.5063 -13.2300
-9 -3 -4 -5.6705 -4.5569
-9 -3 -3 10.7808 -6.4400
-9 -3 -2 -0.9878 -6.3312
-9 -3 -1 -26.0054 -8.2146
-9 -1 -50 -0.1161 0.4013
-9 -1 -49 0.3343 0.5508
-9 -1 -48 -0.5954 0.7016
-9 -1 -47 0.9413 0.0203
-9 -1 -46 0.8137 1.0495
-9 -1 -45 -0.0362 0.3567
-9 -1 -44 0.9413 0.5390
-9 -1 -43 0.8245 0.7507
-9 -1 -42 0.0479 0.5072
-9 -1 -41 1.6705 -1.2481
-9 -1 -40 1.8404 -0.2353
-9 -1 -39 -0.4815 -1.1178
-9 -1 -38 0.2900 -1.5049
-9 -1 -37 -1.3678 1.6560
-9 -1 -36 -2.0192 -1.2517
-9 -1 -35 0.9391 -1.5491
-9 -1 -34 -0.2367 -0.8321
-9 -1 -33 -2.3866 1.3385
-9 -1 -32 -3.8684 -1.2878
-9 -1 -31 3.2016 1.6722
-9 -1 -30 0.0272 -0.4846
-9 -1 -29 -1.7494 -4.0726
-9 -1 -28 -5.4524 -2.2583
-9 -1 -27 -2.7390 1.2391
-9 -1 -26 0.0163 1.1560
-9 -1 -25 -1.8050 -0.5406
-9 -1 -24 -2.4144 -2.0620
-9 -1 -23 -3.8758 1.7046
-9 -1 -22 -2.2672 -0.2558
-9 -1 -21 0.9466 8.0139
-9 -1 -20 -0.1961 6.2378
-9 -1 -19 5.4511 -3.1768
-9 -1 -18 5.3776 0.1636
-9 -1 -17 -3.8918 4.6600
-9 -1 -16 -2.3303 0.7263
-9 -1 -15 16.1625 2.6632
-9 -1 -14 4.2370 4.4529
-9 -1 -13 -3.5747 -8.7632
-9 -1 -12 1.4421 -4.0508
-9 -1 -11 0.8828 8.4383
-9 -1 -10 -4.6418 -3.4105
-9 -1 -9 8.4152 -9.3719
-9 -1 -8 -2.7113 2.6772
-9 -1 -7 -2.9770 -3.0806
-9 -1 -6 12.6321 -0.2322
-9 -1 -5 -0.4261 13.5805
-9 -1 -4 -8.3636 1.2234
-9 -1 -3 20.8629 -30.2255
-9 -1 -2 38.6036 -3.0904
-9 -1 -1 -11.3005 -7.1235
-8 -16 -18 0.0743 -0.0245
-8 -16 -17 0.2603 -0.4516
-8 -16 -16 0.9045 -0.5456
-8 -16 -15 -0.1117 -0.3860
-8 -16 -14 -0.2146 -0.3627
-8 -16 -13 -0.5085 0.1131
-8 -16 -12 -0.1581 -0.1513
-8 -16 -11 0.4138 -0.5771
-8 -16 -10 -0.1457 -0.0051
-8 -16 -9 0.6030 -0.0623
-8 -16 -8 0.2403 0.5020
-8 -16 -7 -0.9554 -0.6900
-8 -16 -6 -0.5202 -0.0706
-8 -16 -5 1.0058 0.9138
-8 -16 -4 -0.6175 -0.6974
-8 -16 -3 0.7365 -1.0079
-8 -16 -2 -0.2452 1.0235
-8 -16 -1 -0.3364 -0.3963
-8 -14 -29 -0.3919 -0.0271
-8 -14 -28 -0.4259 -0.0949
-8 -14 -27 -0.0455 0.3190
-8 -14 -26 0.3113 0.3000
-8 -14 -25 0.1532 0.1002
-8 -14 -24 0.4813 -0.2340
-8 -14 -23 0.4031 0.5730
-8 -14 -22 -0.5895 -0.5420
-8 -14 -21 0.5061 -0.4879
-8 -14 -20 1.0536 0.2951
-8 -14 -19 0.0536 0.6894
-8 -14 -18 -0.5548 -0.1577
-8 -14 -17 1.4634 0.2210
-8 -14 -16 0.8783 0.4398
-8 -14 -15 -0.5003 -0.3526
-8 -14 -14 0.3815 0.0492
-8 -14 -13 0.6524 0.7747
-8 -14 -12 0.2232 0.6706
-8 -14 -11 -0.3676 -0.4179
-8 -14 -10 0.3147 -0.0723
-8 -14 -9 -0.5414 0.4970
-8 -14 -8 0.3183 1.6896
-8 -14 -7 -1.1200 1.0017
-8 -14 -6 1.0655 -0.8473
-8 -14 -5 0.3160 0.5173
-8 -14 -4 -0.0429 0.4931
-8 -14 -3 0.1663 1.4797
-8 -14 -2 -0.0984 0.2925
-8 -14 -1 0.1441 -0.1816
-8 -12 -36 0.4733 0.2059
-8 -12 -35 0.0812 -0.9926
-8 -12 -34 0.2003 -0.5672
-8 -12 -33 -0.4296 -0.1082
-8 -12 -32 -0.2580 0.2792
-8 -12 -31 -0.0720 0.7663
-8 -12 -30 0.2690 0.3541
-8 -12 -29 0.2590 0.2009
-8 -12 -28 0.4469 -0.3856
-8 -12 -27 0.0494 -0.0696
-8 -12 -26 0.2868 0.6451
-8 -12 -25 0.1710 0.9838
-8 -12 -24 1.0840 -1.1228
-8 -12 -23 0.0534 -0.0992
-8 -12 -22 -0.8329 0.3291
-8 -12 -21 -0.3792 0.8468
-8 -12 -20 1.2319 0.2369
-8 -12 -19 1.6467 0.2839
-8 -12 -18 -0.0992 -0.4311
-8 -12 -17 -0.3261 -0.0397
-8 -12 -16 0.2534 0.4865
-8 -12 -15 1.3308 -0.0329
-8 -12 -14 -0.6099 -1.7715
-8 -12 -13 1.4330 -0.7275
-8 -12 -12 -0.9451 0.7314
-8 -12 -11 0.3614 -0.7628
-8 -12 -10 -1.3318 0.1101
-8 -12 -9 0.9742 -0.1033
-8 -12 -8 1.2696 -0.1366
-8 -12 -7 1.3552 -1.3921
-8 -12 -6 -1.6481 -3.1201
-8 -12 -5 -0.0174 1.7934
-8 -12 -4 -1.1695 2.7147
-8 -12 -3 1.2925 -1.3888
-8 -12 -2 0.4523 -2.6009
-8 -12 -1 0.0893 0.8230
-8 -10 -41 0.2131 0.4881
-8 -10 -40 -0.3128 0.2703
-8 -10 -39 0.5853 0.2322
-8 -10 -38 0.2612 -0.0863
-8 -10 -37 -0.2054 -0.5005
-8 -10 -36 -0.5887 -0.1034
-8 -10 -35 0.4208 0.2865
-8 -10 -34 -1.2707 1.2031
-8 -10 -33 -0.3497 -0.5051
-8 -10 -32 -0.2120 0.9866
-8 -10 -31 -0.7969 -1.7477
-8 -10 -30 -0.8896 0.8614
-8 -10 -29 -1.7053 0.0144
-8 -10 -28 -0.4723 2.3460
-8 -10 -27 -1.5162 -0.4091
-8 -10 -26 1.1322 0.2235
-8 -10 -25 -2.6687 0.7627
-8 -10 -24 0.4116 0.2835
-8 -10 -23 -0.3759 1.6144
-8 -10 -22 0.8612 0.2523
-8 -10 -21 -1.9891 1.6691
-8 -10 -20 1.5307 0.2239
-8 -10 -19 2.0207 2.5384
-8 -10 -18 1.5433 0.1823
-8 -10 -17 2.2877 0.1648
-8 -10 -16 3.7273 -2.0792
-8 -10 -15 -0.5293 -2.5042
-8 -10 -14 -3.0469 -1.4915
-8 -10 -13 2.6665 3.2050
-8 -10 -12 -0.2305 3.5109
-8 -10 -11 4.1722 -5.3518
-8 -10 -10 2.2236 -1.0271
-8 -10 -9 -4.8177 -0.6318
-8 -10 -8 -2.5091 3.5525
-8 -10 -7 8.2257 2.4341
-8 -10 -6 1.9257 -0.0260
-8 -10 -5 -1.8965 -5.9807
-8 -10 -4 -1.0942 0.5650
-8 -10 -3 -0.1781 2.4044
-8 -10 -2 -0.7831 0.9204
-8 -10 -1 2.6074 -0.8942
-8 -8 -44 -0.8282 0.8706
-8 -8 -43 -0.0554 0.1418
-8 -8 -42 0.0515 -0.0791
-8 -8 -41 -0.0055 0.1887
-8 -8 -40 -0.5128 0.2323
-8 -8 -39 0.0667 -0.1665
-8 -8 -38 -0.2421 -0.3559
-8 -8 -37 -0.1129 0.3080
-8 -8 -36 -0.0431 -0.5161
-8 -8 -35 -0.6958 -0.4165
-8 -8 -34 0.0257 -0.3903
-8 -8 -33 -0.8309 0.2172
-8 -8 -32 0.0084 -0.9848
-8 -8 -31 0.4667 -0.5483
-8 -8 -30 -0.6689 -1.1224
-8 -8 -29 -1.4678 -1.1874
-8 -8 -28 -0.8349 1.7951
-8 -8 -27 -0.6369 0.8024
-8 -8 -26 1.9407 0.4713
-8 -8 -25 0.8688 -0.2544
-8 -8 -24 -0.6656 -0.1246
-8 -8 -23 -1.2654 -1.2944
-8 -8 -22 3.6453 2.3497
-8 -8 -21 0.9635 3.8944
-8 -8 -20 0.8873 -2.7216
-8 -8 -19 2.6726 -3.3882
-8 -8 -18 0.5384 -1.1199
-8 -8 -17 -5.0078 0.4519
-8 -8 -16 1.2223 -0.3352
-8 -8 -15 5.6738 3.1572
-8 -8 -14 -0.8468 -4.4798
-8 -8 -13 -3.0478 -5.7843
-8 -8 -12 -2.3256 1.6679
-8 -8 -11 -1.1421 2.0999
-8 -8 -10 2.3472 -2.7744
-8 -8 -9 3.3351 -1.2834
-8 -8 -8 -4.9423 1.2345
-8 -8 -7 -4.1393 -5.9158
-8 -8 -6 4.7788 -1.5247
-8 -8 -5 -4.2981 1.9144
-8 -8 -4 -5.8460 -1.4073
-8 -8 -3 2.8803 0.8263
-8 -8 -2 -0.2480 2.1372
-8 -8 -1 -7.8371 1.7845
-8 -6 -47 0.1536 -0.4769
-8 -6 -46 -0.0399 -0.2956
-8 -6 -45 -0.2484 -0.5508
-8 -6 -44 -0.5415 -0.2653
-8 -6 -43 0.2081 0.0747
-8 -6 -42 -0.8817 -0.9713
-8 -6 -41 0.6902 -1.4294
-8 -6 -40 -1.5179 0.0136
-8 -6 -39 -0.9185 0.9143
-8 -6 -38 -1.3345 0.2578
-8 -6 -37 0.2415 1.3196
-8 -6 -36 -1.7411 0.6891
-8 -6 -35 1.2303 1.3193
-8 -6 -34 0.0096 -0.4529
-8 -6 -33 0.9807 1.9199
-8 -6 -32 -1.4309 1.7848
-8 -6 -31 -0.0635 2.2420
-8 -6 -30 0.0755 0.6982
-8 -6 -29 3.2018 2.7580
-8 -6 -28 1.1023 -0.4592
-8 -6 -27 0.6444 -0.5218
-8 -6 -26 -0.3027 -0.7301
-8 -6 -25 1.5482 0.5507
-8 -6 -24 -2.5799 0.4812
-8 -6 -23 1.0919 -0.4790
-8 -6 -22 0.2351 0.2533
-8 -6 -21 -0.2527 -3.5004
-8 -6 -20 -3.7285 0.7315
-8 -6 -19 -1.7805 1.1800
-8 -6 -18 4.8503 0.6990
-8 -6 -17 3.7423 -1.5328
-8 -6 -16 -6.3683 -3.6029
-8 -6 -15 1.3629 -1.2162
-8 -6 -14 1.8031 0.2147
-8 -6 -13 1.4419 -1.2629
-8 -6 -12 -3.4110 -0.6893
-8 -6 -11 6.9750 -2.3695
-8 -6 -10 2.5342 0.3865
-8 -6 -9 -0.9371 -4.9186
-8 -6 -8 0.1822 -1.1716
-8 -6 -7 1.1219 3.1348
-8 -6 -6 1.4220 -5.6610
-8 -6 -5 8.2275 -3.0432
-8 -6 -4 -5.2859 5.2362
-8 -6 -3 -3.0405 -6.8787
-8 -6 -2 8.7007 -5.6400
-8 -6 -1 -0.9735 1.4049
-8 -4 -49 0.5165 0.7097
-8 -4 -48 -0.6160 -0.4266
-8 -4 -47 0.3858 -0.1105
-8 -4 -46 0.5376 0.2435
-8 -4 -45 1.3415 -0.5060
-8 -4 -44 0.7885 0.5243
-8 -4 -43 0.7395 -0.0130
-8 -4 -42 1.0007 0.0628
-8 -4 -41 0.4312 -1.6103
-8 -4 -40 0.3588 -0.6213
-8 -4 -39 0.2699 -1.7538
-8 -4 -38 0.0037 -0.0713
-8 -4 -37 -1.1840 -0.4087
-8 -4 -36 -0.0581 0.0593
-8 -4 -35 -1.3990 0.0434
-8 -4 -34 -2.1956 -1.4306
-8 -4 -33 1.2336 0.2529
-8 -4 -32 -1.7700 0.4096
-8 -4 -31 -3.5143 0.2222
-8 -4 -30 -1.2259 -0.8526
-8 -4 -29 0.8771 1.8153
-8 -4 -28 -2.7860 0.2344
-8 -4 -27 -1.1257 3.5054
-8 -4 -26 0.5664 1.7991
-8 -4 -25 5.5446 1.9743
-8 -4 -24 -0.4836 -1.0091
-8 -4 -23 -0.2735 -2.3390
-8 -4 -22 3.0915 1.8429
-8 -4 -21 6.3218 -0.5399
-8 -4 -20 2.6274 0.9644
-8 -4 -19 2.5760 -5.0496
-8 -4 -18 2.2981 -2.0954
-8 -4 -17 0.7201 -8.7980
-8 -4 -16 -2.1153 1.9878
-8 -4 -15 -2.0671 -4.3808
-8 -4 -14 8.3843 0.7229
-8 -4 -13 -0.2862 -9.7937
-8 -4 -12 -8.2255 1.5168
-8 -4 -11 -13.5301 1.0334
-8 -4 -10 6.8380 2.6417
-8 -4 -9 4.3961 3.2464
-8 -4 -8 -3.4643 1.6399
-8 -4 -7 -8.4609 -5.0272
-8 -4 -6 4.8423 7.6806
-8 -4 -5 -4.6062 4.6628
-8 -4 -4 7.8330 1.8523
-8 -4 -3 -12.9765 14.0544
-8 -4 -2 4.8044 -4.8041
-8 -4 -1 16.7712 4.4504
-8 -2 -50 0.4038 0.4319
-8 -2 -49 1.3790 0.2569
-8 -2 -48 0.6992 1.2076
-8 -2 -47 0.1368 0.3024
-8 -2 -46 0.4413 -0.4409
-8 -2 -45 0.5218 1.2462
-8 -2 -44 0.1370 -0.2784
-8 -2 -43 1.9048 0.5887
-8 -2 -42 0.0545 1.1619
-8 -2 -41 0.1201 0.7413
-8 -2 -40 0.9986 0.3473
-8 -2 -39 1.2982 0.9278
-8 -2 -38 -0.3366 0.0814
-8 -2 -37 2.1629 -0.1721
-8 -2 -36 0.9667 1.4149
-8 -2 -35 0.5026 0.9283
-8 -2 -34 1.2300 -1.0751
-8 -2 -33 3.8396 -1.3319
-8 -2 -32 -0.4309 -0.0464
-8 -2 -31 0.3588 -0.8656
-8 -2 -30 -0.7477 2.5077
-8 -2 -29 4.3015 1.8787
-8 -2 -28 3.5257 -1.7767
-8 -2 -27 -2.0530 -2.9813
-8 -2 -26 -1.0080 -0.6375
-8 -2 -25 0.8462 4.6057
-8 -2 -24 3.3646 -1.1470
-8 -2 -23 0.1926 5.8095
-8 -2 -22 -2.4014 -4.1162
-8 -2 -21 -1.0006 1.1198
-8 -2 -20 -1.0513 -0.9385
-8 -2 -19 -1.9171 11.3233
-8 -2 -18 2.1588 -2.2211
-8 -2 -17 14.1501 0.3660
-8 -2 -16 -4.4411 -1.3955
-8 -2 -15 -8.2683 -4.3306
-8 -2 -14 2.3419 -0.7744
-8 -2 -13 8.2223 1.4088
-8 -2 -12 -8.9702 -3.5444
-8 -2 -11 2.7072 -6.6253
-8 -2 -10 -7.2166 7.6243
-8 -2 -9 -5.2856 -10.5413
-8 -2 -8 9.9072 12.5132
-8 -2 -7 -7.1901 1.2536
-8 -2 -6 -13.4996 4.9793
-8 -2 -5 4.1954 1.3135
-8 -2 -4 20.4192 6.3359
-8 -2 -3 -24.5840 2.4512
-8 -2 -2 -0.7199 20.7612
-8 -2 -1 23.0392 10.9705
-8 0 -50 0.3448 0.2783
-8 0 -48 1.7752 -1.0935
-8 0 -46 0.6578 0.2849
-8 0 -44 2.1663 -1.2000
-8 0 -42 2.8169 -4.3659
-8 0 -40 -2.3186 -4.8679
-8 0 -38 -1.8603 -2.9748
-8 0 -36 -2.8182 -3.1743
-8 0 -34 -9.4079 2.4065
-8 0 -32 0.0273 7.2090
-8 0 -30 -5.5850 5.4041
-8 0 -28 4.2184 16.3234
-8 0 -26 7.2354 9.1399
-8 0 -24 15.3286 2.3230
-8 0 -22 19.6694 -3.1251
-8 0 -20 13.6254 -26.4911
-8 0 -18 -3.5317 -24.0556
-8 0 -16 -1.2808 -29.9699
-8 0 -14 -42.7701 -26.2678
-8 0 -12 -31.6080 13.3742
-8 0 -10 -31.4289 21.4248
-8 0 -8 -44.1467 54.3406
-8 0 -6 27.7818 88.0237
-8 0 -4 71.6508 54.0694
-7 -17 -9 -0.7743 0.1945
-7 -17 -8 0.7621 -0.2016
-7 -17 -7 -0.2238 0.7498
-7 -17 -6 0.1395 -0.4211
-7 -17 -5 0.0843 -0.7447
-7 -17 -4 0.6211 0.7150
-7 -17 -3 -1.1667 1.0012
-7 -17 -2 0.6271 -0.8449
-7 -17 -1 -0.3428 0.6969
-7 -15 -25 -0.3197 -0.3963
-7 -15 -24 -0.5821 0.1284
-7 -15 -23 0.0649 -0.4802
-7 -15 -22 -0.4175 0.9619
-7 -15 -21 -0.5113 -0.4190
-7 -15 -20 -0.3733 -0.0407
-7 -15 -19 0.2435 0.5483
-7 -15 -18 -0.1502 1.2057
-7 -15 -17 -0.0995 -0.3997
-7 -15 -16 -0.6936 0.0206
-7 -15 -15 0.5282 0.5636
-7 -15 -14 0.6185 0.9379
-7 -15 -13 -0.2553 -0.0899
-7 -15 -12 0.5339 0.1516
-7 -15 -11 0.4278 1.2671
-7 -15 -10 0.0630 -0.6381
-7 -15 -9 0.1067 -0.4146
-7 -15 -8 0.5490 -0.2488
-7 -15 -7 0.8522 0.9337
-7 -15 -6 0.3659 -0.1590
-7 -15 -5 0.0364 -0.3125
-7 -15 -4 0.3421 -1.1440
-7 -15 -3 0.2793 0.0240
-7 -15 -2 -0.3985 -0.2410
-7 -15 -1 1.2286 -0.7243
-7 -13 -33 -0.2691 0.3810
-7 -13 -32 -0.3565 -0.2049
-7 -13 -31 0.1160 0.2733
-7 -13 -30 -0.4874 -0.0646
-7 -13 -29 -0.0556 -0.0344
-7 -13 -28 0.6535 0.2266
-7 -13 -27 0.2029 0.5542
-7 -13 -26 -0.1179 -0.8427
-7 -13 -25 0.4600 -1.0200
-7 -13 -24 0.0422 0.1461
-7 -13 -23 -0.2706 -0.8183
-7 -13 -22 0.7727 -0.5738
-7 -13 -21 -0.9674 -0.1556
-7 -13 -20 -0.4651 0.8894
-7 -13 -19 -0.4871 -0.2310
-7 -13 -18 1.7373 0.1792
-7 -13 -17 -0.3393 0.7611
-7 -13 -16 -0.0764 -0.3814
-7 -13 -15 0.6783 0.6757
-7 -13 -14 1.1157 0.4909
-7 -13 -13 1.0176 -1.2218
-7 -13 -12 -0.2944 -1.7690
-7 -13 -11 -0.4383 0.0825
-7 -13 -10 -1.3807 0.2921
-7 -13 -9 0.1004 -0.6212
-7 -13 -8 0.0193 -0.0653
-7 -13 -7 0.4923 0.1065
-7 -13 -6 -0.5172 1.2671
-7 -13 -5 -1.4195 -0.0243
-7 -13 -4 0.3665 -0.3238
-7 -13 -3 -0.6922 1.8232
-7 -13 -2 2.5836 0.1906
-7 -13 -1 1.0069 1.4056
-7 -11 -39 -0.0943 0.1904
-7 -11 -38 0.1858 -0.5181
-7 -11 -37 0.5611 0.5600
-7 -11 -36 -0.8447 -0.9714
-7 -11 -35 0.4164 -0.1728
-7 -11 -34 -1.9189 0.0575
-7 -11 -33 0.4215 -0.5919
-7 -11 -32 0.0601 0.4661
-7 -11 -31 1.3626 0.0167
-7 -11 -30 0.2457 -0.0554
-7 -11 -29 0.2429 -2.3175
-7 -11 -28 -0.0513 -1.0615
-7 -11 -27 -0.4207 -0.2230
-7 -11 -26 -0.1206 -0.6158
-7 -11 -25 0.6545 -1.2574
-7 -11 -24 0.1895 0.0973
-7 -11 -23 -2.1042 -0.0274
-7 -11 -22 1.2929 -0.4798
-7 -11 -21 0.4730 0.0864
-7 -11 -20 0.0954 -0.7075
-7 -11 -19 -2.8160 0.1427
-7 -11 -18 0.1332 0.5639
-7 -11 -17 0.2765 1.6789
-7 -11 -16 1.0497 0.0353
-7 -11 -15 0.1280 0.2492
-7 -11 -14 -0.2177 -0.4569
-7 -11 -13 -1.9044 -2.2447
-7 -11 -12 -1.7781 1.6069
-7 -11 -11 -0.5085 3.8210
-7 -11 -10 1.8626 1.3043
-7 -11 -9 4.1275 -1.0288
-7 -11 -8 -1.9969 0.4928
-7 -11 -7 -3.1910 -1.2924
-7 -11 -6 2.4914 4.5801
-7 -11 -5 3.9289 3.4419
-7 -11 -4 2.4041 -3.4348
-7 -11 -3 2.1176 -1.8708
-7 -11 -2 -1.3221 1.1010
-7 -11 -1 -1.8515 0.1457
-7 -9 -43 -0.6584 -0.7326
-7 -9 -42 -0.4554 -0.6628
-7 -9 -41 -0.7479 0.8150
-7 -9 -40 -0.0149 -0.1516
-7 -9 -39 -0.5977 0.9120
-7 -9 -38 -1.1926 -0.0899
-7 -9 -37 -0.6310 0.5121
-7 -9 -36 0.0792 0.0643
-7 -9 -35 -0.6265 2.0730
-7 -9 -34 0.1257 -0.4248
-7 -9 -33 1.1438 0.6711
-7 -9 -32 -0.2087 0.0013
-7 -9 -31 0.1642 0.5466
-7 -9 -30 0.2910 -0.3453
-7 -9 -29 1.1556 -0.2450
-7 -9 -28 0.3925 -1.3584
-7 -9 -27 -0.2239 0.3391
-7 -9 -26 -2.2763 0.7019
-7 -9 -25 1.0963 -0.5372
-7 -9 -24 2.1933 0.9813
-7 -9 -23 -1.7201 0.5024
-7 -9 -22 -1.4477 -0.3456
-7 -9 -21 0.9411 0.6777
-7 -9 -20 0.9010 4.1185
-7 -9 -19 -0.6740 -0.2785
-7 -9 -18 5.6010 -2.0634
-7 -9 -17 0.2301 -1.2070
-7 -9 -16 -2.1056 -0.3620
-7 -9 -15 -2.1989 -0.9396
-7 -9 -14 4.9896 2.4308
-7 -9 -13 2.5207 -0.9091
-7 -9 -12 3.4042 -9.3208
-7 -9 -11 -1.8187 -1.2402
-7 -9 -10 -6.5047 3.6024
-7 -9 -9 4.5311 -1.3624
-7 -9 -8 5.3054 -2.3415
-7 -9 -7 1.3507 -1.9698
-7 -9 -6 -4.4149 -3.5865
-7 -9 -5 4.4039 -1.9049
-7 -9 -4 -1.5099 4.9397
-7 -9 -3 -0.4496 -4.2221
-7 -9 -2 -0.2625 -2.5918
-7 -9 -1 2.6951 -1.7648
-7 -7 -46 -0.7569 -0.3206
-7 -7 -45 0.2399 0.2241
-7 -7 -44 -0.6688 -0.0212
-7 -7 -43 -0.0854 0.4099
-7 -7 -42 -0.9628 1.2767
-7 -7 -41 0.3080 0.5699
-7 -7 -40 -0.4159 -0.4729
-7 -7 -39 1.8100 0.9500
-7 -7 -38 -1.2977 -0.3945
-7 -7 -37 0.3976 -0.6246
-7 -7 -36 -1.4022 0.1557
-7 -7 -35 0.5539 0.1447
-7 -7 -34 -1.6060 0.7909
-7 -7 -33 1.1485 0.4408
-7 -7 -32 0.3170 0.0935
-7 -7 -31 -0.3052 -0.5961
-7 -7 -30 -0.9466 0.8326
-7 -7 -29 0.4696 0.5792
-7 -7 -28 1.2606 -0.0571
-7 -7 -27 1.5013 -0.5595
-7 -7 -26 0.0198 -1.1592
-7 -7 -25 -2.5284 -0.1334
-7 -7 -24 -0.2959 1.1791
-7 -7 -23 -0.0350 1.3606
-7 -7 -22 1.2448 -0.4179
-7 -7 -21 0.9048 -1.8105
-7 -7 -20 3.5990 -3.2320
-7 -7 -19 -4.1203 2.1296
-7 -7 -18 -4.6481 0.5824
-7 -7 -17 4.5386 -0.3928
-7 -7 -16 6.6530 1.2811
-7 -7 -15 -1.5582 -5.5813
-7 -7 -14 -0.9111 -2.0628
-7 -7 -13 0.7418 1.1644
-7 -7 -12 4.3973 3.2566
-7 -7 -11 -0.6427 -5.8977
-7 -7 -10 4.5410 -0.0754
-7 -7 -9 0.0651 1.8969
-7 -7 -8 2.5690 -6.7974
-7 -7 -7 3.9566 -1.4095
-7 -7 -6 -5.8000 6.5761
-7 -7 -5 -0.4448 -4.6518
-7 -7 -4 6.4357 -5.4345
-7 -7 -3 -1.1428 4.6790
-7 -7 -2 -7.2171 2.1368
-7 -7 -1 5.9023 -2.9025
-7 -5 -48 0.6599 0.4100
-7 -5 -47 0.1031 0.6187
-7 -5 -46 0.8496 0.3983
-7 -5 -45 -0.3899 0.4398
-7 -5 -44 1.9006 -0.4246
-7 -5 -43 -0.3007 -0.1146
-7 -5 -42 0.5945 -1.6315
-7 -5 -41 0.2141 2.6062
-7 -5 -40 -0.1960 -2.0047
-7 -5 -39 0.9589 -0.6004
-7 -5 -38 -0.8289 -2.2362
-7 -5 -37 1.5926 -0.2105
-7 -5 -36 -3.1589 -2.5991
-7 -5 -35 0.3076 -0.4975
-7 -5 -34 -4.4419 0.6145
-7 -5 -33 -0.8402 -2.9197
-7 -5 -32 -2.7610 1.6225
-7 -5 -31 1.2644 -0.6547
-7 -5 -30 -0.7398 2.4981
-7 -5 -29 -3.3582 -1.4644
-7 -5 -28 -0.4070 3.3819
-7 -5 -27 -1.8362 -1.0949
-7 -5 -26 1.0171 2.6278
-7 -5 -25 -3.0464 2.9814
-7 -5 -24 9.0188 1.3404
-7 -5 -23 2.6992 2.8546
-7 -5 -22 2.5584 -6.5572
-7 -5 -21 -0.7500 3.8851
-7 -5 -20 4.9406 -4.7186
-7 -5 -19 7.0345 -2.0066
-7 -5 -18 -1.5245 -7.8346
-7 -5 -17 0.1201 -2.1550
-7 -5 -16 -0.7131 -8.6681
-7 -5 -15 1.4183 -0.1333
-7 -5 -14 -8.5585 -0.0331
-7 -5 -13 4.1211 -6.8871
-7 -5 -12 -1.9208 -3.9369
-7 -5 -11 -3.4246 -9.7831
-7 -5 -10 -17.7496 3.7050
-7 -5 -9 -6.4962 -4.7181
-7 -5 -8 -0.7205 18.4199
-7 -5 -7 -8.8190 -6.8515
-7 -5 -6 2.0772 11.4861
-7 -5 -5 -16.7922 10.0099
-7 -5 -4 8.2093 12.8730
-7 -5 -3 6.0814 5.7661
-7 -5 -2 10.2899 16.4408
-7 -5 -1 -10.4397 8.2449
-7 -3 -49 -1.2720 0.3731
-7 -3 -48 0.2266 0.5244
-7 -3 -47 0.0437 0.9510
-7 -3 -46 0.7192 0.6401
-7 -3 -45 0.6048 0.1688
-7 -3 -44 0.4174 -0.1716
-7 -3 -43 -0.8400 -1.4227
-7 -3 -42 1.7781 -1.3381
-7 -3 -41 -1.1243 -0.2295
-7 -3 -40 -0.1424 -1.3775
-7 -3 -39 -0.9436 0.0425
-7 -3 -38 -1.2184 -1.6778
-7 -3 -37 -1.5405 -1.5073
-7 -3 -36 -1.9735 -0.3779
-7 -3 -35 -0.4890 -0.1289
-7 -3 -34 0.0454 2.5895
-7 -3 -33 -1.7233 1.8419
-7 -3 -32 0.5541 1.7827
-7 -3 -31 2.1472 -1.0621
-7 -3 -30 2.4053 1.5469
-7 -3 -29 -0.7588 -0.0972
-7 -3 -28 2.5461 1.5109
-7 -3 -27 6.6716 -0.2687
-7 -3 -26 3.4322 -1.5285
-7 -3 -25 -2.5289 -3.7626
-7 -3 -24 -1.5221 -0.7233
-7 -3 -23 3.3023 -1.9969
-7 -3 -22 0.1130 1.3691
-7 -3 -21 -3.1323 -1.7614
-7 -3 -20 -1.0983 -2.5808
-7 -3 -19 1.4778 -2.0695
-7 -3 -18 -5.3323 4.0859
-7 -3 -17 -4.9203 2.6925
-7 -3 -16 7.5674 2.3181
-7 -3 -15 6.0390 -7.6773
-7 -3 -14 -7.8003 -6.3907
-7 -3 -13 -7.9382 -2.9309
-7 -3 -12 -0.4509 3.0743
-7 -3 -11 -0.4582 -5.6091
-7 -3 -10 -1.4471 4.7385
-7 -3 -9 -10.2856 6.9048
-7 -3 -8 -3.6425 -0.9448
-7 -3 -7 7.0906 10.8567
-7 -3 -6 1.3793 11.6700
-7 -3 -5 1.0446 0.2411
-7 -3 -4 4.2805 9.7480
-7 -3 -3 18.6431 7.0154
-7 -3 -2 21.9053 -2.9522
-7 -3 -1 -37.6641 11.4495
-7 -1 -50 0.5627 0.0395
-7 -1 -49 -0.0340 -0.2298
-7 -1 -48 -0.1502 -1.0241
-7 -1 -47 0.2841 -0.8950
-7 -1 -46 0.0258 -1.1022
-7 -1 -45 -1.3828 -0.5222
-7 -1 -44 -0.5110 -1.1002
-7 -1 -43 -0.9215 0.9056
-7 -1 -42 -2.0608 -0.0983
-7 -1 -41 1.0002 -0.0117
-7 -1 -40 0.3591 0.8927
-7 -1 -39 0.6671 0.0929
-7 -1 -38 0.6603 -0.0365
-7 -1 -37 0.9584 1.5252
-7 -1 -36 -1.3500 0.9736
-7 -1 -35 1.9640 -3.6839
-7 -1 -34 2.8461 1.4958
-7 -1 -33 -3.6616 0.7323
-7 -1 -32 -1.4254 0.5628
-7 -1 -31 3.3985 4.5799
-7 -1 -30 5.0441 2.9647
-7 -1 -29 0.9899 -1.3184
-7 -1 -28 -1.7437 -1.9189
-7 -1 -27 2.6096 3.2952
-7 -1 -26 1.2059 2.6497
-7 -1 -25 4.5608 -0.2763
-7 -1 -24 -0.1943 1.2277
-7 -1 -23 2.3360 -4.2117
-7 -1 -22 -0.3125 -2.4210
-7 -1 -21 0.1904 0.5299
-7 -1 -20 -0.0047 1.5058
-7 -1 -19 0.2197 -9.2599
-7 -1 -18 1.5744 -6.9533
-7 -1 -17 -12.8268 -1.9479
-7 -1 -16 -8.7726 -2.8396
-7 -1 -15 2.2083 -1.1431
-7 -1 -14 3.4897 7.0078
-7 -1 -13 -17.4224 -0.2397
-7 -1 -12 3.4977 -1.6445
-7 -1 -11 0.3917 20.7106
-7 -1 -10 -0.9977 4.3332
-7 -1 -9 14.9463 -11.2618
-7 -1 -8 2.7929 1.8781
-7 -1 -7 -10.9338 -1.1859
-7 -1 -6 2.4776 -5.9878
-7 -1 -5 -16.1530 32.7371
-7 -1 -4 -39.8582 8.1952
-7 -1 -3 16.9101 -5.5153
-7 -1 -2 28.9821 -2.3556
-7 -1 -1 -18.9383 29.3094
-6 -16 -19 -0.1597 0.1894
-6 -16 -18 -0.6445 0.5788
-6 -16 -17 0.1799 -0.0048
-6 -16 -16 0.6747 0.3299
-6 -16 -15 -0.2298 0.2848
-6 -16 -14 -0.3991 0.1097
-6 -16 -13 -0.7859 0.7662
-6 -16 -12 -0.2960 0.2890
-6 -16 -11 -0.2072 0.0788
-6 -16 -10 0.3450 0.3824
-6 -16 -9 0.0647 0.9045
-6 -16 -8 1.0943 0.4317
-6 -16 -7 -1.7141 -0.1781
-6 -16 -6 0.1841 -0.3037
-6 -16 -5 0.5800 1.2470
-6 -16 -4 0.0472 -0.5969
-6 -16 -3 -0.6363 -0.7586
-6 -16 -2 0.9838 1.3195
-6 -16 -1 -1.2312 1.1482
-6 -14 -30 0.3766 0.1181
-6 -14 -29 -0.3090 -0.0691
-6 -14 -28 -0.5840 -0.4924
-6 -14 -27 0.3568 -0.2069
-6 -14 -26 -0.3847 0.3286
-6 -14 -25 -0.5325 -0.2107
-6 -14 -24 0.0791 0.4303
-6 -14 -23 0.5025 0.5380
-6 -14 -22 -1.2958 -0.2455
-6 -14 -21 -0.0844 -1.0759
-6 -14 -20 0.7672 1.1488
-6 -14 -19 -1.0369 0.2170
-6 -14 -18 -0.8761 -0.2967
-6 -14 -17 0.0734 -0.0185
-6 -14 -16 -0.0237 -0.0784
-6 -14 -15 -1.2893 0.3331
-6 -14 -14 -0.7278 0.2107
-6 -14 -13 1.1102 0.6762
-6 -14 -12 0.5213 0.2081
-6 -14 -11 -0.3059 -0.8123
-6 -14 -10 0.0057 -2.1513
-6 -14 -9 0.6101 0.2168
-6 -14 -8 -0.9212 0.4566
-6 -14 -7 -0.0731 -0.6184
-6 -14 -6 -0.1356 -1.6391
-6 -14 -5 0.1305 -1.4639
-6 -14 -4 -0.3812 0.3420
-6 -14 -3 -0.7676 0.6528
-6 -14 -2 -0.5676 -0.5960
-6 -14 -1 0.2498 -0.6611
-6 -12 -36 -0.4390 0.7280
-6 -12 -35 -0.4643 -0.3004
-6 -12 -34 0.1962 0.0935
-6 -12 -33 0.1131 0.2570
-6 -12 -32 -0.1113 -0.0466
-6 -12 -31 -0.4280 0.2102
-6 -12 -30 -0.4890 0.5075
-6 -12 -29 0.6769 0.1211
-6 -12 -28 0.1327 -0.0077
-6 -12 -27 0.4590 -1.9386
-6 -12 -26 -0.3023 0.6613
-6 -12 -25 -1.2979 -0.3934
-6 -12 -24 0.0836 -0.3859
-6 -12 -23 -0.0287 0.1301
-6 -12 -22 -1.3595 0.8200
-6 -12 -21 -0.8127 -0.5322
-6 -12 -20 1.0200 0.5482
-6 -12 -19 0.4814 -0.2039
-6 -12 -18 -0.7017 -0.1772
-6 -12 -17 -2.0152 -0.2099
-6 -12 -16 0.2055 1.6044
-6 -12 -15 -0.6760 0.2395
-6 -12 -14 0.8731 -0.9493
-6 -12 -13 -0.8224 0.4760
-6 -12 -12 0.4354 0.8500
-6 -12 -11 -1.0770 0.1345
-6 -12 -10 -0.6629 0.6475
-6 -12 -9 -1.1667 0.9457
-6 -12 -8 2.8227 0.7555
-6 -12 -7 0.1275 -0.5786
-6 -12 -6 -0.7382 -2.7170
-6 -12 -5 -1.0723 1.6587
-6 -12 -4 -0.3190 4.0316
-6 -12 -3 -0.2855 -1.4285
-6 -12 -2 2.1043 -2.0962
-6 -12 -1 -0.3089 1.1293
-6 -10 -41 -0.6590 -0.2965
-6 -10 -40 -1.0666 0.1469
-6 -10 -39 -0.0546 0.5556
-6 -10 -38 0.7636 0.4985
-6 -10 -37 -0.3289 -0.9289
-6 -10 -36 0.8687 -0.4875
-6 -10 -35 -0.2408 0.8191
-6 -10 -34 0.5615 -0.4295
-6 -10 -33 -0.0703 1.2499
-6 -10 -32 1.6538 -1.6117
-6 -10 -31 0.8930 -0.0894
-6 -10 -30 0.0545 -2.4706
-6 -10 -29 1.4466 1.6224
-6 -10 -28 -0.3492 -0.2216
-6 -10 -27 2.5715 -0.7061
-6 -10 -26 1.1797 -1.8448
-6 -10 -25 0.8768 -0.9814
-6 -10 -24 -0.8947 -1.6118
-6 -10 -23 3.3876 -1.7422
-6 -10 -22 -1.0678 -0.9323
-6 -10 -21 -2.7349 -3.8043
-6 -10 -20 -1.5340 -0.0125
-6 -10 -19 -0.4421 0.3593
-6 -10 -18 -1.8088 0.1832
-6 -10 -17 -0.5039 -1.0415
-6 -10 -16 0.3831 -0.2921
-6 -10 -15 -4.7358 -2.7073
-6 -10 -14 -2.9777 1.1205
-6 -10 -13 -0.8257 5.4951
-6 -10 -12 2.1976 1.9947
-6 -10 -11 1.5390 -3.3511
-6 -10 -10 2.6101 -4.8093
-6 -10 -9 -7.8477 1.1612
-6 -10 -8 -3.0935 1.1272
-6 -10 -7 5.5588 3.9105
-6 -10 -6 2.0509 -2.3194
-6 -10 -5 -4.1266 -2.8843
-6 -10 -4 -0.4348 -0.5635
-6 -10 -3 -0.9992 2.4557
-6 -10 -2 0.2687 -0.4695
-6 -10 -1 1.7783 0.7632
-6 -8 -45 -0.2217 0.0195
-6 -8 -44 0.0376 -0.0034
-6 -8 -43 -0.3102 0.0479
-6 -8 -42 0.4031 -0.4526
-6 -8 -41 -0.3383 0.1048
-6 -8 -40 -0.1637 0.2903
-6 -8 -39 -0.4527 0.3273
-6 -8 -38 -0.5311 0.1279
-6 -8 -37 0.5801 0.8079
-6 -8 -36 -0.4182 0.9856
-6 -8 -35 0.2667 -0.0334
-6 -8 -34 0.2175 1.4342
-6 -8 -33 0.3007 0.1442
-6 -8 -32 0.3759 0.5161
-6 -8 -31 1.0901 0.3518
-6 -8 -30 0.6746 -0.5723
-6 -8 -29 0.1431 0.0493
-6 -8 -28 -0.2608 1.0849
-6 -8 -27 1.0006 0.7878
-6 -8 -26 1.9619 -1.7853
-6 -8 -25 0.8884 -0.5377
-6 -8 -24 -4.1528 -2.3073
-6 -8 -23 -2.1403 -1.4086
-6 -8 -22 0.8470 3.6538
-6 -8 -21 -0.0845 4.5541
-6 -8 -20 -1.8009 -1.0847
-6 -8 -19 3.6536 -3.2945
-6 -8 -18 -0.7033 1.6627
-6 -8 -17 -6.5520 -1.6900
-6 -8 -16 1.0148 4.2742
-6 -8 -15 4.8031 3.4171
-6 -8 -14 1.1992 -1.6875
-6 -8 -13 -4.6522 -5.4040
-6 -8 -12 -0.8335 3.0928
-6 -8 -11 -2.0184 4.5912
-6 -8 -10 1.9876 -1.0577
-6 -8 -9 4.3582 2.9041
-6 -8 -8 -3.7149 4.2293
-6 -8 -7 -2.6362 -1.0491
-6 -8 -6 5.7725 -0.1219
-6 -8 -5 2.9873 6.2508
-6 -8 -4 -1.8902 3.0068
-6 -8 -3 8.6279 -1.8063
-6 -8 -2 5.3111 0.0292
-6 -8 -1 -8.3796 -0.5307
-6 -6 -47 -0.1656 0.0938
-6 -6 -46 0.3120 0.6346
-6 -6 -45 -0.3722 1.0215
-6 -6 -44 0.6868 0.6983
-6 -6 -43 0.8681 1.0798
-6 -6 -42 0.3784 -0.0008
-6 -6 -41 1.0051 -1.3471
-6 -6 -40 1.7022 0.7990
-6 -6 -39 -0.7083 0.0597
-6 -6 -38 1.9195 -0.5348
-6 -6 -37 -0.0268 -1.0672
-6 -6 -36 0.6753 -0.6293
-6 -6 -35 0.3335 -2.5502
-6 -6 -34 2.8207 -2.4861
-6 -6 -33 -0.9712 -2.4527
-6 -6 -32 -1.0995 -1.4276
-6 -6 -31 -2.5568 -1.5133
-6 -6 -30 -1.4756 0.1068
-6 -6 -29 0.7337 -0.7977
-6 -6 -28 0.8354 0.7465
-6 -6 -27 -2.9593 -1.2507
-6 -6 -26 2.1135 0.1047
-6 -6 -25 -0.4813 1.5270
-6 -6 -24 -0.3695 -0.0395
-6 -6 -23 -0.4602 2.5003
-6 -6 -22 2.4843 -1.3014
-6 -6 -21 -0.1852 -0.3900
-6 -6 -20 -2.5581 1.1033
-6 -6 -19 -2.8343 3.2999
-6 -6 -18 9.1009 1.4063
-6 -6 -17 0.8827 -1.2661
-6 -6 -16 -5.4027 -3.3341
-6 -6 -15 -3.7035 0.2455
-6 -6 -14 4.9003 3.7848
-6 -6 -13 -6.9527 1.8358
-6 -6 -12 0.0123 0.9475
-6 -6 -11 4.1178 1.9959
-6 -6 -10 1.8374 0.6838
-6 -6 -9 -5.8499 -3.0514
-6 -6 -8 0.4512 3.5996
-6 -6 -7 -3.3744 8.2140
-6 -6 -6 1.2373 -4.2607
-6 -6 -5 7.8019 2.1128
-6 -6 -4 -6.0829 10.3053
-6 -6 -3 -5.9993 -1.8931
-6 -6 -2 14.0562 -0.3927
-6 -6 -1 1.0735 7.4521
-6 -4 -49 -0.7558 -0.0170
-6 -4 -48 -1.0160 0.1410
-6 -4 -47 -1.3127 -0.0841
-6 -4 -46 0.0221 0.4135
-6 -4 -45 -0.9633 0.0126
-6 -4 -44 0.1237 0.2750
-6 -4 -43 -1.0368 2.2280
-6 -4 -42 0.0893 -0.9143
-6 -4 -41 -0.4372 1.0952
-6 -4 -40 -1.0291 -1.5191
-6 -4 -39 1.1807 1.0523
-6 -4 -38 -1.2574 0.4017
-6 -4 -37 1.3700 0.4516
-6 -4 -36 1.3996 1.9790
-6 -4 -35 -0.0886 -0.7772
-6 -4 -34 1.0192 0.2772
-6 -4 -33 2.8008 -0.8958
-6 -4 -32 2.5784 1.1661
-6 -4 -31 -2.5090 -2.0532
-6 -4 -30 2.3022 -0.2379
-6 -4 -29 2.0249 -2.2006
-6 -4 -28 -0.4429 0.4016
-6 -4 -27 -4.0297 -1.3033
-6 -4 -26 1.5025 1.2888
-6 -4 -25 0.5397 -1.1352
-6 -4 -24 -2.6718 -1.8913
-6 -4 -23 -9.0274 -0.6166
-6 -4 -22 0.7131 -0.1858
-6 -4 -21 -1.5056 5.9703
-6 -4 -20 -3.1670 -1.7240
-6 -4 -19 -3.9073 5.6606
-6 -4 -18 -3.5530 -2.0285
-6 -4 -17 -2.5844 6.9626
-6 -4 -16 -5.3813 3.9752
-6 -4 -15 3.2817 8.9918
-6 -4 -14 11.1334 0.4840
-6 -4 -13 6.4793 -3.1120
-6 -4 -12 -5.9305 0.4922
-6 -4 -11 -4.5985 6.5097
-6 -4 -10 9.2927 -3.1381
-6 -4 -9 14.8422 1.8819
-6 -4 -8 -6.0599 -4.3255
-6 -4 -7 -0.3710 -5.7973
-6 -4 -6 -1.2404 6.3141
-6 -4 -5 11.4412 0.5602
-6 -4 -4 3.9109 -0.9682
-6 -4 -3 -6.7375 4.8389
-6 -4 -2 -6.4617 -7.9958
-6 -4 -1 25.4189 -8.3134
-6 -2 -50 -0.0842 -0.8945
-6 -2 -49 0.5694 0.1098
-6 -2 -48 -0.8009 0.5037
-6 -2 -47 0.3908 -1.2408
-6 -2 -46 -0.3047 -0.3573
-6 -2 -45 -0.7939 -1.7397
-6 -2 -44 0.0355 -0.7374
-6 -2 -43 0.3082 -1.6203
-6 -2 -42 -0.0484 0.5338
-6 -2 -41 -1.4092 -1.9070
-6 -2 -40 1.0384 -1.0827
-6 -2 -39 -1.5170 -0.8691
-6 -2 -38 -1.4198 -0.9412
-6 -2 -37 -0.6699 -0.7870
-6 -2 -36 0.8238 0.5810
-6 -2 -35 -2.9147 0.5981
-6 -2 -34 0.3602 -2.1160
-6 -2 -33 -0.3804 -1.3177
-6 -2 -32 -1.0162 -0.9152
-6 -2 -31 -5.4006 -0.3836
-6 -2 -30 -3.2848 2.5876
-6 -2 -29 1.5898 4.2200
-6 -2 -28 2.2653 0.2348
-6 -2 -27 -1.2108 -4.3803
-6 -2 -26 -3.3227 1.5596
-6 -2 -25 3.1409 -3.0782
-6 -2 -24 0.7573 3.7793
-6 -2 -23 0.0779 -2.6107
-6 -2 -22 -1.6272 2.7068
-6 -2 -21 -0.1170 -9.4874
-6 -2 -20 0.0580 3.5655
-6 -2 -19 -6.6733 -0.0374
-6 -2 -18 6.8409 2.4733
-6 -2 -17 4.7625 -2.4571
-6 -2 -16 3.2551 -1.4694
-6 -2 -15 -14.8260 0.9978
-6 -2 -14 7.6280 -5.2083
-6 -2 -13 3.5165 8.4363
-6 -2 -12 -5.6030 -5.4105
-6 -2 -11 1.2095 8.9319
-6 -2 -10 3.5945 0.9956
-6 -2 -9 2.2533 4.7023
-6 -2 -8 16.3094 -4.1601
-6 -2 -7 9.7434 10.0024
-6 -2 -6 -30.1553 -15.5413
-6 -2 -5 23.0897 -0.0738
-6 -2 -4 6.3119 -10.9734
-6 -2 -3 -19.1292 -6.9778
-6 -2 -2 -40.7093 10.1270
-6 -2 -1 37.3731 -1.8022
-6 0 -50 -1.2677 -0.8753
-6 0 -48 -1.3601 -1.7655
-6 0 -46 -3.1571 1.5452
-6 0 -44 -2.6302 2.7604
-6 0 -42 -0.2755 3.9556
-6 0 -40 -0.5842 4.8219
-6 0 -38 3.7085 5.4124
-6 0 -36 7.7039 0.9915
-6 0 -34 3.1601 -0.6901
-6 0 -32 13.9868 -5.4263
-6 0 -30 0.3674 -18.4631
-6 0 -28 -0.5691 -10.0224
-6 0 -26 -11.5352 -13.0526
-6 0 -24 -16.9442 -8.8189
-6 0 -22 -20.9080 12.0063
-6 0 -20 -16.4378 16.4097
-6 0 -18 -9.4776 34.6744
-6 0 -16 23.6635 34.8847
-6 0 -14 25.5052 23.9048
-6 0 -12 78.1175 9.9826
-6 0 -10 66.5136 -63.5152
-6 0 -8 -3.8132 -87.0281
-6 0 -6 0.5740 -81.8733
-6 0 -4 -46.1234 -114.5943
-6 0 -2 -209.3662 -57.5818
-5 -17 -11 0.4096 -0.2210
-5 -17 -10 -0.7818 0.4573
-5 -17 -9 -0.5548 -0.0381
-5 -17 -8 -0.0210 -0.2449
-5 -17 -7 0.5558 0.4322
-5 -17 -6 -1.0995 -0.0542
-5 -17 -5 0.9242 -1.5317
-5 -17 -4 -0.0321 1.3161
-5 -17 -3 -0.1823 0.1217
-5 -17 -2 -0.1724 -1.0961
-5 -17 -1 0.1323 -1.1122
-5 -15 -26 0.3481 0.0223
-5 -15 -25 -0.0005 0.8846
-5 -15 -24 0.0724 -0.3246
-5 -15 -23 0.5697 0.7147
-5 -15 -22 0.9237 0.8233
-5 -15 -21 -0.0029 0.1638
-5 -15 -20 0.6836 -1.2085
-5 -15 -19 0.3314 1.0166
-5 -15 -18 0.5280 0.1919
-5 -15 -17 -0.1087 -0.6302
-5 -15 -16 -0.6066 -1.0525
-5 -15 -15 -0.1276 -0.1652
-5 -15 -14 0.2275 -0.0454
-5 -15 -13 -1.3389 -0.2170
-5 -15 -12 -0.4611 -0.2501
-5 -15 -11 0.5132 1.0712
-5 -15 -10 -0.9843 -0.3973
-5 -15 -9 -0.3455 -1.8679
-5 -15 -8 -0.0407 0.6391
-5 -15 -7 -0.5140 0.0236
-5 -15 -6 0.0927 0.5629
-5 -15 -5 -1.6117 -0.3168
-5 -15 -4 -0.0788 -0.4946
-5 -15 -3 -0.5194 0.8902
-5 -15 -2 -0.0929 1.2041
-5 -15 -1 0.9884 -0.0022
-5 -13 -34 0.5802 0.4491
-5 -13 -33 0.0187 -0.0069
-5 -13 -32 0.6904 -0.2097
-5 -13 -31 1.2329 -0.3717
-5 -13 -30 -0.4565 -0.2804
-5 -13 -29 -0.2028 -1.3345
-5 -13 -28 -0.0023 1.0854
-5 -13 -27 -0.6695 1.0112
-5 -13 -26 -0.6189 0.4723
-5 -13 -25 0.8498 0.3527
-5 -13 -24 -0.6692 0.9339
-5 -13 -23 0.1659 0.3125
-5 -13 -22 0.1934 0.0641
-5 -13 -21 0.7933 1.1231
-5 -13 -20 -1.3225 -0.1197
-5 -13 -19 0.9920 -1.0626
-5 -13 -18 -0.2934 -0.3391
-5 -13 -17 -0.3342 -0.4558
-5 -13 -16 -1.1372 -0.3162
-5 -13 -15 0.0327 0.1302
-5 -13 -14 0.3079 0.1759
-5 -13 -13 0.4656 -1.2453
-5 -13 -12 -0.5384 -0.5316
-5 -13 -11 -0.7419 0.2275
-5 -13 -10 0.5336 0.7990
-5 -13 -9 0.1571 -0.6173
-5 -13 -8 1.0436 -1.1415
-5 -13 -7 1.4265 0.0273
-5 -13 -6 -0.2611 0.2446
-5 -13 -5 -0.2234 -1.9807
-5 -13 -4 -1.0423 -1.2573
-5 -13 -3 -0.2183 -1.1203
-5 -13 -2 1.1340 0.5412
-5 -13 -1 0.9669 -1.4544
-5 -11 -39 -0.7178 -0.4064
-5 -11 -38 0.9125 1.4187
-5 -11 -37 0.0610 1.3269
-5 -11 -36 1.3259 -0.0285
-5 -11 -35 0.5178 0.0808
-5 -11 -34 -0.1428 0.4897
-5 -11 -33 -1.0494 -0.4968
-5 -11 -32 1.5326 0.8034
-5 -11 -31 -0.2314 1.5760
-5 -11 -30 1.0242 0.4156
-5 -11 -29 -1.1649 -0.8876
-5 -11 -28 -0.0369 0.0020
-5 -11 -27 -1.5685 2.1090
-5 -11 -26 -0.5128 0.9076
-5 -11 -25 2.0006 0.4489
-5 -11 -24 0.0985 1.4796
-5 -11 -23 -0.9595 -0.2737
-5 -11 -22 0.9022 -0.3345
-5 -11 -21 2.6922 0.0130
-5 -11 -20 -1.5876 -1.2730
-5 -11 -19 -1.1646 -1.7077
-5 -11 -18 -1.5337 1.5062
-5 -11 -17 1.5347 1.0046
-5 -11 -16 1.4942 0.2636
-5 -11 -15 0.7115 0.1659
-5 -11 -14 0.3501 -1.1126
-5 -11 -13 -1.2481 -1.6180
-5 -11 -12 -0.2260 1.0437
-5 -11 -11 0.1110 4.4884
-5 -11 -10 3.8606 -1.7013
-5 -11 -9 3.3838 -1.5779
-5 -11 -8 -2.0477 -3.1399
-5 -11 -7 -4.9065 -1.4612
-5 -11 -6 -0.0031 2.1248
-5 -11 -5 1.6752 2.2416
-5 -11 -4 -0.1963 -3.5032
-5 -11 -3 0.1053 -1.7238
-5 -11 -2 -1.5649 3.1283
-5 -11 -1 -2.3357 -0.5166
-5 -9 -43 -0.2503 -0.5912
-5 -9 -42 0.0637 0.5699
-5 -9 -41 0.1748 0.4118
-5 -9 -40 1.6894 0.5000
-5 -9 -39 0.7328 -0.6230
-5 -9 -38 -0.1156 -0.7216
-5 -9 -37 0.3547 -1.4139
-5 -9 -36 0.1326 -0.5563
-5 -9 -35 -0.6465 -0.2480
-5 -9 -34 -0.2791 -0.4083
-5 -9 -33 0.6681 -0.7016
-5 -9 -32 -0.5332 0.3998
-5 -9 -31 -0.7901 -0.4985
-5 -9 -30 -0.3235 0.2684
-5 -9 -29 -0.4442 -0.5913
-5 -9 -28 0.6525 -0.2961
-5 -9 -27 -1.2507 0.7257
-5 -9 -26 -1.8988 1.3785
-5 -9 -25 1.4864 -0.7420
-5 -9 -24 3.7726 -0.0799
-5 -9 -23 -2.0609 -0.4033
-5 -9 -22 -2.6712 -3.2226
-5 -9 -21 1.8688 0.2049
-5 -9 -20 -2.3127 2.8696
-5 -9 -19 -0.7391 -0.8669
-5 -9 -18 2.1411 -2.0175
-5 -9 -17 0.0809 0.9067
-5 -9 -16 -6.1621 0.2518
-5 -9 -15 -1.1411 2.2374
-5 -9 -14 0.1395 6.0446
-5 -9 -13 4.0816 0.9205
-5 -9 -12 1.7175 -4.0557
-5 -9 -11 -4.4507 -0.0651
-5 -9 -10 -4.5894 7.8849
-5 -9 -9 -0.2349 1.6468
-5 -9 -8 6.4237 -1.2846
-5 -9 -7 -3.0219 1.9879
-5 -9 -6 -1.1357 -1.2130
-5 -9 -5 -1.7318 2.0650
-5 -9 -4 2.4052 4.1285
-5 -9 -3 -2.8361 2.6993
-5 -9 -2 1.6597 -2.8399
-5 -9 -1 3.8859 1.0983
-5 -7 -46 0.2061 -0.8908
-5 -7 -45 0.5896 0.2864
-5 -7 -44 0.2205 -0.7602
-5 -7 -43 -0.1998 -0.2325
-5 -7 -42 0.3717 0.2672
-5 -7 -41 -0.7327 -0.7610
-5 -7 -40 0.3198 -0.8427
-5 -7 -39 0.0453 0.2293
-5 -7 -38 0.5424 0.2919
-5 -7 -37 -1.3350 -0.6442
-5 -7 -36 1.7152 0.3637
-5 -7 -35 -0.2219 0.3150
-5 -7 -34 0.3079 -0.4494
-5 -7 -33 0.9671 0.2348
-5 -7 -32 1.1303 -0.9301
-5 -7 -31 -1.4069 -2.1715
-5 -7 -30 -1.2198 -0.1647
-5 -7 -29 -1.9798 0.8811
-5 -7 -28 -0.0777 -0.4089
-5 -7 -27 1.4705 1.0191
-5 -7 -26 -1.3712 -0.2141
-5 -7 -25 -1.0649 1.2695
-5 -7 -24 -0.0291 2.2472
-5 -7 -23 3.5601 0.6250
-5 -7 -22 -0.1883 0.5174
-5 -7 -21 3.0377 -3.9299
-5 -7 -20 2.8774 -2.2757
-5 -7 -19 -4.7358 1.8064
-5 -7 -18 -7.2033 2.5304
-5 -7 -17 5.6373 1.3603
-5 -7 -16 5.8650 2.5128
-5 -7 -15 -2.7055 -3.5954
-5 -7 -14 -4.8003 -4.2092
-5 -7 -13 1.0396 5.2396
-5 -7 -12 -2.8078 2.6989
-5 -7 -11 -1.8855 -3.7035
-5 -7 -10 -1.2343 2.4999
-5 -7 -9 -1.7937 5.2617
-5 -7 -8 -1.5123 -4.1275
-5 -7 -7 3.1625 1.5047
-5 -7 -6 -3.5695 12.0740
-5 -7 -5 -1.4260 -3.9977
-5 -7 -4 11.3688 -6.8518
-5 -7 -3 -2.3081 4.6758
-5 -7 -2 -2.9999 4.4739
-5 -7 -1 3.1988 -1.0117
-5 -5 -49 0.0418 -0.9356
-5 -5 -48 -1.0549 -0.4456
-5 -5 -47 -0.3553 -0.1684
-5 -5 -46 -1.7628 0.1743
-5 -5 -45 0.1252 -0.4265
-5 -5 -44 -1.4605 0.3393
-5 -5 -43 0.1705 -1.7817
-5 -5 -42 -2.0813 1.6532
-5 -5 -41 0.2094 0.6917
-5 -5 -40 -0.5878 2.5902
-5 -5 -39 -0.7156 -2.9114
-5 -5 -38 1.8870 2.6691
-5 -5 -37 -1.5405 -0.2639
-5 -5 -36 2.0548 0.1907
-5 -5 -35 -1.9514 1.4116
-5 -5 -34 0.6014 0.3886
-5 -5 -33 -2.5076 0.2540
-5 -5 -32 1.9473 0.1083
-5 -5 -31 3.0060 3.5355
-5 -5 -30 2.5847 -2.0601
-5 -5 -29 0.6078 1.0983
-5 -5 -28 -0.1396 -2.7686
-5 -5 -27 3.4611 -2.5067
-5 -5 -26 -4.7371 -2.7875
-5 -5 -25 -1.1644 -1.7804
-5 -5 -24 -0.1390 1.4102
-5 -5 -23 0.4461 -1.9860
-5 -5 -22 -7.3694 0.2342
-5 -5 -21 -6.8475 2.8575
-5 -5 -20 1.2437 7.7108
-5 -5 -19 1.8069 -0.1411
-5 -5 -18 -1.7552 3.8867
-5 -5 -17 -4.1487 1.4801
-5 -5 -16 4.3836 2.9638
-5 -5 -15 -4.5693 5.8120
-5 -5 -14 3.4141 9.2425
-5 -5 -13 2.9700 4.9425
-5 -5 -12 14.1760 -5.4961
-5 -5 -11 -0.2729 2.5808
-5 -5 -10 -1.4319 -6.1728
-5 -5 -9 5.1396 8.3131
-5 -5 -8 9.9386 -6.0171
-5 -5 -7 9.6378 -3.1116
-5 -5 -6 -1.8437 -21.1669
-5 -5 -5 -6.1185 6.5896
-5 -5 -4 -14.6976 -16.9652
-5 -5 -3 17.8226 0.0617
-5 -5 -2 -27.7814 -4.1006
-5 -5 -1 -9.1989 -0.8915
-5 -3 -50 -0.4341 0.0560
-5 -3 -49 0.1671 -0.2780
-5 -3 -48 0.9837 -0.1914
-5 -3 -47 -0.0803 -0.1711
-5 -3 -46 0.1939 -0.7499
-5 -3 -45 1.1239 1.0308
-5 -3 -44 -2.0089 -0.4002
-5 -3 -43 0.3519 -0.7332
-5 -3 -42 -0.1732 1.1297
-5 -3 -41 0.5381 1.1365
-5 -3 -40 0.0796 2.4191
-5 -3 -39 1.4916 1.0638
-5 -3 -38 1.6004 0.4420
-5 -3 -37 0.2632 -1.0437
-5 -3 -36 0.5237 -1.0111
-5 -3 -35 1.4977 0.2753
-5 -3 -34 1.5229 -0.1505
-5 -3 -33 -0.8698 1.0953
-5 -3 -32 -1.0915 -1.6930
-5 -3 -31 0.9155 -2.4555
-5 -3 -30 -1.2509 -2.1016
-5 -3 -29 -6.3887 0.4486
-5 -3 -28 -3.7658 0.9099
-5 -3 -27 1.8397 4.1478
-5 -3 -26 -0.7977 1.4273
-5 -3 -25 -5.4879 4.2474
-5 -3 -24 -1.8876 2.1543
-5 -3 -23 5.6824 3.3468
-5 -3 -22 2.6687 4.2057
-5 -3 -21 -2.3572 1.2188
-5 -3 -20 5.0735 -4.2385
-5 -3 -19 2.1894 2.6020
-5 -3 -18 -3.7734 -1.0921
-5 -3 -17 -3.8689 8.2530
-5 -3 -16 7.4259 2.4043
-5 -3 -15 7.1732 0.1352
-5 -3 -14 -7.3405 -2.2634
-5 -3 -13 -1.8343 4.8780
-5 -3 -12 6.3343 8.3598
-5 -3 -11 4.2849 -7.4491
-5 -3 -10 7.4320 5.3853
-5 -3 -9 -9.7265 5.2731
-5 -3 -8 -0.4575 -4.9303
-5 -3 -7 6.7786 -1.9576
-5 -3 -6 4.2196 3.0561
-5 -3 -5 -14.2928 -13.7028
-5 -3 -4 -13.0519 -3.1207
-5 -3 -3 17.0801 6.1300
-5 -3 -2 7.1708 -1.9455
-5 -3 -1 -42.6761 -1.5049
-5 -1 -51 0.3717 0.5836
-5 -1 -50 -0.0724 0.7939
-5 -1 -49 0.9119 0.2448
-5 -1 -48 -0.0755 0.3417
-5 -1 -47 1.0220 -0.3508
-5 -1 -46 -0.0230 0.8016
-5 -1 -45 -0.2242 -0.2199
-5 -1 -44 1.1670 1.4339
-5 -1 -43 -0.4806 -0.1070
-5 -1 -42 0.1170 0.0093
-5 -1 -41 -0.1343 -0.9493
-5 -1 -40 0.6107 0.5880
-5 -1 -39 -1.0154 -0.2983
-5 -1 -38 1.7321 -0.3443
-5 -1 -37 -1.3386 1.6566
-5 -1 -36 -1.2488 -0.7363
-5 -1 -35 0.1350 -2.9197
-5 -1 -34 2.3715 -1.0330
-5 -1 -33 -3.9567 0.2682
-5 -1 -32 -4.0351 -1.9573
-5 -1 -31 2.7924 1.2872
-5 -1 -30 4.2125 1.9606
-5 -1 -29 -3.3775 -7.1767
-5 -1 -28 -2.7252 -3.4955
-5 -1 -27 -5.3345 -0.7626
-5 -1 -26 2.6509 1.0909
-5 -1 -25 -4.4597 1.7436
-5 -1 -24 1.0255 0.3088
-5 -1 -23 -1.5116 -0.8745
-5 -1 -22 0.0556 -3.1978
-5 -1 -21 -2.7283 7.8650
-5 -1 -20 -0.6867 4.5001
-5 -1 -19 6.1076 3.1636
-5 -1 -18 2.5654 1.2632
-5 -1 -17 1.6318 2.9514
-5 -1 -16 -0.9754 0.5886
-5 -1 -15 13.7108 -3.7231
-5 -1 -14 6.5299 0.5448
-5 -1 -13 -8.8544 -1.5021
-5 -1 -12 -1.8495 -7.9122
-5 -1 -11 8.5118 11.6450
-5 -1 -10 -6.8266 2.9967
-5 -1 -9 14.0050 -30.1175
-5 -1 -8 3.7325 5.2028
-5 -1 -7 -15.9024 -6.3552
-5 -1 -6 20.9315 -2.9044
-5 -1 -5 -1.1592 20.9699
-5 -1 -4 -25.2181 8.3588
-5 -1 -3 34.8913 -52.8058
-5 -1 -2 67.3715 -5.9473
-5 -1 -1 -25.8043 -11.1679
-4 -16 -20 0.2369 -0.5190
-4 -16 -19 0.1193 -0.0259
-4 -16 -18 -0.4680 -0.1769
-4 -16 -17 0.3481 -0.3805
-4 -16 -16 0.5301 -0.3799
-4 -16 -15 0.5326 -0.1082
-4 -16 -14 -0.4057 -0.2098
-4 -16 -13 0.0627 -0.4218
-4 -16 -12 -0.4902 -0.5960
-4 -16 -11 0.2505 -1.0318
-4 -16 -10 -0.3628 -0.1032
-4 -16 -9 0.7784 0.2636
-4 -16 -8 0.5803 -0.1865
-4 -16 -7 -1.0486 -0.7202
-4 -16 -6 -0.9687 -0.9062
-4 -16 -5 2.0100 0.7661
-4 -16 -4 -0.8761 -0.6853
-4 -16 -3 0.1073 -1.8746
-4 -16 -2 0.3014 0.9872
-4 -16 -1 -1.1169 0.2342
-4 -14 -30 1.0009 0.1930
-4 -14 -29 -0.2235 0.0610
-4 -14 -28 -0.1247 -0.5183
-4 -14 -27 0.6076 -0.0101
-4 -14 -26 0.2024 0.1762
-4 -14 -25 -0.9406 -0.3182
-4 -14 -24 0.9016 0.4438
-4 -14 -23 0.2978 0.7980
-4 -14 -22 -0.4775 -0.9427
-4 -14 -21 -0.0869 -0.6880
-4 -14 -20 1.8087 0.6160
-4 -14 -19 -0.6014 0.2141
-4 -14 -18 -0.0473 -1.6436
-4 -14 -17 0.5194 -0.2424
-4 -14 -16 -0.0247 -1.1016
-4 -14 -15 -0.4562 -0.0772
-4 -14 -14 -0.7508 0.1504
-4 -14 -13 1.2549 -0.5594
-4 -14 -12 0.3404 0.1527
-4 -14 -11 -1.1463 -0.6263
-4 -14 -10 -0.5643 -1.1105
-4 -14 -9 1.3420 1.0108
-4 -14 -8 -0.8090 2.1068
-4 -14 -7 0.3300 -0.4313
-4 -14 -6 0.1005 -0.0703
-4 -14 -5 0.7917 -0.4806
-4 -14 -4 0.9693 1.5909
-4 -14 -3 0.2860 0.8196
-4 -14 -2 0.2435 -1.0197
-4 -14 -1 0.6415 -0.7821
-4 -12 -37 0.7485 0.6038
-4 -12 -36 0.4680 0.4157
-4 -12 -35 0.4140 -0.9795
-4 -12 -34 0.9877 -0.9519
-4 -12 -33 0.2974 -0.3018
-4 -12 -32 -0.0130 -0.9266
-4 -12 -31 -0.8355 0.0623
-4 -12 -30 -0.3663 0.1455
-4 -12 -29 -0.0036 0.8191
-4 -12 -28 0.1101 -0.4642
-4 -12 -27 0.3151 -0.3889
-4 -12 -26 0.1533 0.5812
-4 -12 -25 -0.9133 0.5820
-4 -12 -24 1.0554 -0.9491
-4 -12 -23 1.1140 1.1996
-4 -12 -22 -0.6963 -0.8081
-4 -12 -21 0.1652 -1.0797
-4 -12 -20 1.2934 -1.0915
-4 -12 -19 1.3201 -0.1773
-4 -12 -18 -1.0326 -1.6835
-4 -12 -17 -0.3382 -0.3044
-4 -12 -16 -0.1478 0.5729
-4 -12 -15 1.1889 -0.9583
-4 -12 -14 0.8170 -1.9266
-4 -12 -13 0.0086 -0.2655
-4 -12 -12 0.2483 -0.0308
-4 -12 -11 0.3710 -0.1800
-4 -12 -10 -1.3038 -0.3774
-4 -12 -9 0.5397 0.5438
-4 -12 -8 1.8473 -0.0212
-4 -12 -7 1.1038 -1.9174
-4 -12 -6 -2.1814 -2.8124
-4 -12 -5 -0.1146 1.4200
-4 -12 -4 -1.0958 4.4252
-4 -12 -3 1.0781 -2.7497
-4 -12 -2 1.2925 -3.0405
-4 -12 -1 -0.0358 -0.6556
-4 -10 -42 0.3897 -0.6114
-4 -10 -41 -0.3491 -0.0028
-4 -10 -40 -1.4447 -0.0989
-4 -10 -39 1.2713 1.2883
-4 -10 -38 0.0169 0.3973
-4 -10 -37 0.6735 -1.8440
-4 -10 -36 -0.4512 -0.0700
-4 -10 -35 0.2327 0.4455
-4 -10 -34 -1.4886 0.6383
-4 -10 -33 0.3081 -0.0217
-4 -10 -32 -0.2613 1.4202
-4 -10 -31 -0.1994 -2.0929
-4 -10 -30 -0.6589 0.4667
-4 -10 -29 -1.3502 0.2039
-4 -10 -28 -1.2609 2.5914
-4 -10 -27 -1.8004 -0.5335
-4 -10 -26 1.2269 0.9841
-4 -10 -25 -3.1623 1.8525
-4 -10 -24 -1.2294 0.7358
-4 -10 -23 2.6370 2.6750
-4 -10 -22 0.7446 2.0081
-4 -10 -21 -2.3498 -0.6196
-4 -10 -20 1.5308 1.0320
-4 -10 -19 2.3675 3.9759
-4 -10 -18 0.9741 -0.4546
-4 -10 -17 4.0506 0.8385
-4 -10 -16 2.4954 -1.6101
-4 -10 -15 -0.7477 -3.3212
-4 -10 -14 -2.5213 0.0616
-4 -10 -13 1.7404 5.4025
-4 -10 -12 1.7814 1.4924
-4 -10 -11 4.4654 -2.9454
-4 -10 -10 0.7977 -3.5934
-4 -10 -9 -4.9814 -0.2332
-4 -10 -8 -3.1941 4.3922
-4 -10 -7 5.8002 1.9421
-4 -10 -6 2.2207 -1.4853
-4 -10 -5 -3.3973 -1.3815
-4 -10 -4 -1.2903 1.7099
-4 -10 -3 1.0257 -0.0350
-4 -10 -2 1.1390 0.4235
-4 -10 -1 1.9801 -0.8895
-4 -8 -45 -0.0078 0.3192
-4 -8 -44 -0.2384 0.2822
-4 -8 -43 0.2781 0.1260
-4 -8 -42 0.5002 -0.2143
-4 -8 -41 0.8821 -0.2692
-4 -8 -40 0.6511 0.2302
-4 -8 -39 0.3916 -0.9389
-4 -8 -38 1.0094 -1.1564
-4 -8 -37 0.5791 -0.6731
-4 -8 -36 0.0771 -1.1946
-4 -8 -35 -0.3159 -0.7185
-4 -8 -34 0.2924 -0.0234
-4 -8 -33 -0.7773 -0.7816
-4 -8 -32 -0.2571 -0.9419
-4 -8 -31 -0.2833 0.4636
-4 -8 -30 -0.3984 -0.9872
-4 -8 -29 -0.9994 -0.5205
-4 -8 -28 -1.3655 2.2262
-4 -8 -27 -0.3687 0.6145
-4 -8 -26 2.8772 -0.4224
-4 -8 -25 0.7993 -0.5726
-4 -8 -24 -2.7119 -2.0433
-4 -8 -23 -1.8316 -2.4193
-4 -8 -22 3.9686 2.5419
-4 -8 -21 0.1085 3.8400
-4 -8 -20 -1.2023 -4.5679
-4 -8 -19 4.3768 -3.0331
-4 -8 -18 -0.3771 -1.4810
-4 -8 -17 -7.0773 -0.3019
-4 -8 -16 0.3027 1.6766
-4 -8 -15 7.0052 6.7941
-4 -8 -14 -0.0384 -4.1566
-4 -8 -13 -2.1492 -3.2524
-4 -8 -12 -0.4844 1.9504
-4 -8 -11 1.3630 3.6174
-4 -8 -10 2.1620 -3.9028
-4 -8 -9 4.1385 -1.1627
-4 -8 -8 -3.9583 1.3454
-4 -8 -7 -7.3920 -4.4427
-4 -8 -6 3.1486 -4.1663
-4 -8 -5 -0.8122 3.8484
-4 -8 -4 -4.6674 1.9734
-4 -8 -3 2.9993 -2.8055
-4 -8 -2 1.1734 -4.3366
-4 -8 -1 -11.5891 1.9526
-4 -6 -48 -0.1954 -0.4873
-4 -6 -47 0.1000 -0.4652
-4 -6 -46 0.0900 -0.4745
-4 -6 -45 -0.3680 -0.1049
-4 -6 -44 0.1254 -0.6309
-4 -6 -43 0.0549 -0.3987
-4 -6 -42 -1.5785 -1.3002
-4 -6 -41 -0.6148 -1.0240
-4 -6 -40 -0.7180 0.7492
-4 -6 -39 -1.1323 2.2113
-4 -6 -38 -1.1831 0.8300
-4 -6 -37 0.2468 1.7439
-4 -6 -36 -2.2518 2.6282
-4 -6 -35 1.2158 1.0649
-4 -6 -34 2.5152 1.3734
-4 -6 -33 0.7840 0.9724
-4 -6 -32 -0.8094 0.6421
-4 -6 -31 -1.1803 1.2212
-4 -6 -30 -0.4317 1.2943
-4 -6 -29 2.8935 1.0514
-4 -6 -28 1.0217 -0.4332
-4 -6 -27 -0.1406 -0.9561
-4 -6 -26 1.5673 -1.1043
-4 -6 -25 2.1214 -1.5047
-4 -6 -24 -2.5983 -1.1255
-4 -6 -23 1.1647 -0.4863
-4 -6 -22 -0.6490 -1.7920
-4 -6 -21 2.0604 -3.6663
-4 -6 -20 -6.4490 2.4073
-4 -6 -19 -0.5830 2.0369
-4 -6 -18 6.8533 2.4070
-4 -6 -17 5.2923 -2.6893
-4 -6 -16 -8.9843 -3.5886
-4 -6 -15 1.4228 0.4787
-4 -6 -14 2.1252 2.1009
-4 -6 -13 -3.2392 1.4235
-4 -6 -12 -4.5458 -0.1116
-4 -6 -11 8.9578 1.2232
-4 -6 -10 -1.0491 -0.2826
-4 -6 -9 -3.7938 -5.1341
-4 -6 -8 1.0840 2.9869
-4 -6 -7 -1.7300 4.2505
-4 -6 -6 1.8260 -10.0731
-4 -6 -5 8.3303 -5.0147
-4 -6 -4 -9.4752 2.2658
-4 -6 -3 -9.2611 -8.9411
-4 -6 -2 5.5914 -5.1601
-4 -6 -1 3.3803 -0.2233
-4 -4 -49 -0.0950 0.5459
-4 -4 -48 -0.0327 -0.4473
-4 -4 -47 1.5038 0.5246
-4 -4 -46 0.4163 -0.4315
-4 -4 -45 2.4953 -1.8356
-4 -4 -44 -0.3002 0.5419
-4 -4 -43 1.1971 -0.8648
-4 -4 -42 -0.1369 0.9170
-4 -4 -41 -0.3691 -2.4525
-4 -4 -40 0.2188 0.7021
-4 -4 -39 -0.5679 -1.5744
-4 -4 -38 0.1372 0.4213
-4 -4 -37 -1.2513 -0.5786
-4 -4 -36 0.9647 -0.1623
-4 -4 -35 -3.2858 0.2912
-4 -4 -34 -2.5635 -1.8975
-4 -4 -33 1.2324 1.8102
-4 -4 -32 -1.2683 -0.0843
-4 -4 -31 -3.3946 1.8325
-4 -4 -30 -0.4791 -0.5706
-4 -4 -29 4.2721 2.0673
-4 -4 -28 -1.3862 -0.1735
-4 -4 -27 -1.0192 2.3533
-4 -4 -26 2.0302 0.7598
-4 -4 -25 7.4187 0.6617
-4 -4 -24 -2.1038 -0.6296
-4 -4 -23 -1.3440 -1.7707
-4 -4 -22 4.2008 1.9740
-4 -4 -21 8.1389 -0.5433
-4 -4 -20 -0.1770 1.0273
-4 -4 -19 2.7506 -6.8458
-4 -4 -18 1.6728 -0.4855
-4 -4 -17 -3.4908 -3.9393
-4 -4 -16 -5.7350 0.4851
-4 -4 -15 3.1829 1.3753
-4 -4 -14 6.9128 -0.7820
-4 -4 -13 1.5618 -12.4434
-4 -4 -12 -10.8721 0.4861
-4 -4 -11 -13.2045 5.7561
-4 -4 -10 1.9642 -3.5813
-4 -4 -9 8.5205 -1.0043
-4 -4 -8 -7.4679 -1.2185
-4 -4 -7 -13.9850 -6.6670
-4 -4 -6 -1.2425 5.4376
-4 -4 -5 7.2439 1.6123
-4 -4 -4 4.4756 0.1509
-4 -4 -3 -18.9250 -0.0220
-4 -4 -2 -2.7083 -2.8772
-4 -4 -1 20.9190 -3.6484
-4 -2 -50 1.3604 0.0058
-4 -2 -49 -0.6789 0.3160
-4 -2 -48 0.2393 1.0998
-4 -2 -47 -0.9055 0.7928
-4 -2 -46 0.9892 0.0139
-4 -2 -45 -2.1961 2.1515
-4 -2 -44 0.5811 -1.3979
-4 -2 -43 1.0944 3.5531
-4 -2 -42 -0.9500 0.6298
-4 -2 -41 1.2323 1.4383
-4 -2 -40 0.5337 -0.2273
-4 -2 -39 0.5732 0.7105
-4 -2 -38 -2.2393 0.4376
-4 -2 -37 1.1817 0.8091
-4 -2 -36 1.5313 2.3425
-4 -2 -35 0.5884 2.3656
-4 -2 -34 1.5094 -1.2885
-4 -2 -33 4.9364 -1.0531
-4 -2 -32 1.1442 -1.0048
-4 -2 -31 -1.6041 -2.1487
-4 -2 -30 -0.6350 1.1776
-4 -2 -29 2.9193 2.9329
-4 -2 -28 6.1392 -4.2699
-4 -2 -27 -5.0559 -2.4999
-4 -2 -26 -1.4727 -4.6503
-4 -2 -25 -0.9428 4.1548
-4 -2 -24 3.0798 -4.1041
-4 -2 -23 -0.3692 9.6427
-4 -2 -22 -2.4619 -6.7797
-4 -2 -21 6.4105 -2.4556
-4 -2 -20 -6.6631 -3.4325
-4 -2 -19 -2.2542 0.8247
-4 -2 -18 -0.8207 0.5447
-4 -2 -17 10.5394 -1.8143
-4 -2 -16 -6.7739 1.0687
-4 -2 -15 -4.7894 -4.1051
-4 -2 -14 -1.0738 2.6429
-4 -2 -13 11.0976 -6.9615
-4 -2 -12 -13.0458 5.8511
-4 -2 -11 1.2298 -9.4718
-4 -2 -10 8.7219 15.1174
-4 -2 -9 -6.9786 -14.7307
-4 -2 -8 30.6890 -2.0367
-4 -2 -7 -3.8388 -6.1457
-4 -2 -6 -30.6866 -8.8047
-4 -2 -5 5.8948 -8.4039
-4 -2 -4 45.4266 3.7132
-4 -2 -3 -32.3254 -5.9089
-4 -2 -2 -12.9546 -5.0789
-4 -2 -1 49.4922 -10.6161
-4 0 -50 0.3568 0.9836
-4 0 -48 1.9001 0.3747
-4 0 -46 3.1430 1.3551
-4 0 -44 3.3335 -2.5358
-4 0 -42 2.7747 -4.7792
-4 0 -40 -1.0438 -6.6437
-4 0 -38 -4.5008 -6.0823
-4 0 -36 -6.7163 -3.9380
-4 0 -34 -14.4658 2.5759
-4 0 -32 -4.0604 8.5765
-4 0 -30 -11.6789 7.6526
-4 0 -28 3.9921 20.1760
-4 0 -26 8.3651 13.0613
-4 0 -24 20.1150 -0.1203
-4 0 -22 20.2919 -2.3702
-4 0 -20 20.5120 -23.6776
-4 0 -18 3.3225 -34.2422
-4 0 -16 -13.0668 -40.8532
-4 0 -14 -63.1517 -27.4996
-4 0 -12 -50.7076 13.8428
-4 0 -10 -73.7648 34.5851
-4 0 -8 -75.2814 109.9711
-4 0 -6 52.4426 149.6544
-4 0 -4 122.3642 93.8795
-4 0 -2 48.3814 89.4802
-3 -17 -12 0.3488 -0.1080
-3 -17 -11 0.6667 -0.0410
-3 -17 -10 -0.1110 0.4289
-3 -17 -9 -0.8211 0.1488
-3 -17 -8 0.6070 -0.5749
-3 -17 -7 0.3310 0.8418
-3 -17 -6 -0.2545 -0.1743
-3 -17 -5 0.1745 -1.0778
-3 -17 -4 1.0922 1.0061
-3 -17 -3 -0.8474 1.7135
-3 -17 -2 0.6995 -1.5374
-3 -17 -1 0.0436 0.3953
-3 -15 -26 0.0138 0.0899
-3 -15 -25 -0.1963 -0.4017
-3 -15 -24 -0.6942 -0.8810
-3 -15 -23 -0.1589 -0.6667
-3 -15 -22 -0.3781 0.8758
-3 -15 -21 -0.5814 -0.9280
-3 -15 -20 -0.4821 -1.1054
-3 -15 -19 -0.0051 0.5391
-3 -15 -18 -0.3610 0.9103
-3 -15 -17 0.0118 -0.6833
-3 -15 -16 -0.4716 0.1103
-3 -15 -15 0.5176 0.0962
-3 -15 -14 0.9513 0.4574
-3 -15 -13 -0.3840 0.0629
-3 -15 -12 0.3614 0.4856
-3 -15 -11 1.4286 1.0234
-3 -15 -10 0.1615 -0.4478
-3 -15 -9 -0.2065 -1.3388
-3 -15 -8 0.5012 0.3499
-3 -15 -7 0.9708 1.4901
-3 -15 -6 0.2190 -0.0794
-3 -15 -5 0.4027 -0.3522
-3 -15 -4 -0.7258 -1.2222
-3 -15 -3 0.6657 0.4577
-3 -15 -2 -0.8966 1.2043
-3 -15 -1 1.5379 -0.8324
-3 -13 -34 -0.2510 0.4984
-3 -13 -33 -0.7415 -0.0503
-3 -13 -32 -0.2688 -0.5111
-3 -13 -31 -0.3733 0.4803
-3 -13 -30 -0.8505 -0.1139
-3 -13 -29 -0.2141 0.2374
-3 -13 -28 1.3702 0.1526
-3 -13 -27 -0.4088 0.0822
-3 -13 -26 0.2599 -1.4228
-3 -13 -25 -0.2097 -0.3090
-3 -13 -24 0.1704 -0.4789
-3 -13 -23 -0.5269 -0.6175
-3 -13 -22 1.0373 -0.5171
-3 -13 -21 -0.4007 0.3931
-3 -13 -20 -0.2578 0.0742
-3 -13 -19 -0.3881 -0.6796
-3 -13 -18 1.0033 0.5052
-3 -13 -17 -0.8734 0.7804
-3 -13 -16 0.3332 0.3163
-3 -13 -15 0.2203 1.4796
-3 -13 -14 0.9080 -0.0064
-3 -13 -13 0.6653 -0.2929
-3 -13 -12 -0.9860 -0.1343
-3 -13 -11 -0.8694 0.8803
-3 -13 -10 0.0314 1.2458
-3 -13 -9 -1.0018 0.1665
-3 -13 -8 0.3216 -0.2236
-3 -13 -7 0.7951 2.4295
-3 -13 -6 0.4050 1.0640
-3 -13 -5 -0.5417 -0.3765
-3 -13 -4 -0.9088 -1.2290
-3 -13 -3 -0.7727 1.6852
-3 -13 -2 1.6283 1.3834
-3 -13 -1 1.4984 0.9236
-3 -11 -40 -0.2972 -0.6798
-3 -11 -39 -0.5540 -0.9450
-3 -11 -38 0.5134 0.2498
-3 -11 -37 0.0356 0.2382
-3 -11 -36 -0.4412 -2.1386
-3 -11 -35 0.1044 -0.6680
-3 -11 -34 -2.6664 0.3019
-3 -11 -33 -0.5239 -0.8068
-3 -11 -32 0.3692 -0.1098
-3 -11 -31 0.8155 1.2873
-3 -11 -30 -0.8533 -0.5741
-3 -11 -29 0.8753 -1.0305
-3 -11 -28 -0.1380 -0.7397
-3 -11 -27 0.1160 0.5091
-3 -11 -26 -0.8987 -1.2209
-3 -11 -25 1.8314 -0.7744
-3 -11 -24 -0.2062 0.8010
-3 -11 -23 -2.6387 -0.5888
-3 -11 -22 1.2762 -0.5623
-3 -11 -21 1.1353 1.5999
-3 -11 -20 -0.5431 -0.5687
-3 -11 -19 -1.8731 -0.6935
-3 -11 -18 0.2823 1.3140
-3 -11 -17 1.2527 1.1193
-3 -11 -16 1.4028 -0.8258
-3 -11 -15 0.1247 -0.1430
-3 -11 -14 -0.6592 -1.6980
-3 -11 -13 -0.6774 -3.3078
-3 -11 -12 -3.2454 0.7736
-3 -11 -11 -0.6385 1.7564
-3 -11 -10 0.8182 0.4915
-3 -11 -9 1.3073 -2.0761
-3 -11 -8 -2.4449 -0.3265
-3 -11 -7 -3.5853 0.2141
-3 -11 -6 0.5942 3.7255
-3 -11 -5 3.0217 0.7837
-3 -11 -4 0.9167 -4.1756
-3 -11 -3 -1.2622 -0.6204
-3 -11 -2 -2.2327 2.3888
-3 -11 -1 -2.8461 2.1803
-3 -9 -44 -0.1057 -0.5975
-3 -9 -43 0.2304 -0.5929
-3 -9 -42 -0.9849 -0.2418
-3 -9 -41 -0.2196 0.3668
-3 -9 -40 0.6076 0.5452
-3 -9 -39 -0.3212 0.5324
-3 -9 -38 -1.2348 0.1183
-3 -9 -37 0.6975 0.4699
-3 -9 -36 0.2691 0.9469
-3 -9 -35 -0.6135 0.1288
-3 -9 -34 0.7223 0.2633
-3 -9 -33 0.8073 0.1942
-3 -9 -32 0.1498 0.3682
-3 -9 -31 -0.5638 -0.1043
-3 -9 -30 0.0438 0.2359
-3 -9 -29 0.2554 0.7061
-3 -9 -28 1.4450 -1.0779
-3 -9 -27 0.4973 0.7149
-3 -9 -26 -2.8737 0.7850
-3 -9 -25 1.6865 -0.8195
-3 -9 -24 4.1399 0.2806
-3 -9 -23 -2.2227 0.5226
-3 -9 -22 -2.6779 -3.0200
-3 -9 -21 2.1363 0.6530
-3 -9 -20 -0.3495 4.3887
-3 -9 -19 -0.6454 -0.6115
-3 -9 -18 5.8978 -3.2404
-3 -9 -17 0.8959 -0.8638
-3 -9 -16 -3.9066 -2.5172
-3 -9 -15 -2.2880 -0.6895
-3 -9 -14 2.3843 3.2790
-3 -9 -13 3.4618 -1.3213
-3 -9 -12 2.2952 -8.8423
-3 -9 -11 -4.7188 -0.7421
-3 -9 -10 -5.5888 4.8670
-3 -9 -9 3.7228 0.9338
-3 -9 -8 3.0036 -4.2895
-3 -9 -7 1.8189 -1.9690
-3 -9 -6 -3.9294 -0.6628
-3 -9 -5 -0.2436 -1.8387
-3 -9 -4 0.1034 2.7856
-3 -9 -3 -0.9195 0.2921
-3 -9 -2 -3.6910 -3.8940
-3 -9 -1 4.3375 -1.5517
-3 -7 -47 -0.6405 -0.5305
-3 -7 -46 -0.2954 0.1480
-3 -7 -45 0.2686 0.3591
-3 -7 -44 0.2051 0.9208
-3 -7 -43 0.1746 0.5025
-3 -7 -42 0.8291 1.1940
-3 -7 -41 0.3320 -0.4901
-3 -7 -40 -0.1063 -0.8373
-3 -7 -39 0.8538 0.1083
-3 -7 -38 -0.7584 -0.2597
-3 -7 -37 -1.3310 -0.5792
-3 -7 -36 -0.1080 0.2231
-3 -7 -35 -0.1233 1.1135
-3 -7 -34 -1.7331 0.3559
-3 -7 -33 1.7437 1.5907
-3 -7 -32 1.3035 0.8570
-3 -7 -31 0.0303 -1.4772
-3 -7 -30 0.1359 0.4536
-3 -7 -29 0.0125 0.6710
-3 -7 -28 1.5668 -0.4864
-3 -7 -27 2.2466 -1.6564
-3 -7 -26 -0.4869 -1.6995
-3 -7 -25 -3.7086 -0.5301
-3 -7 -24 -0.4852 1.0379
-3 -7 -23 0.1610 -0.2997
-3 -7 -22 -1.2698 0.8792
-3 -7 -21 -0.6680 -2.2037
-3 -7 -20 4.1449 -3.3715
-3 -7 -19 -5.9780 3.4924
-3 -7 -18 -7.4673 0.7870
-3 -7 -17 4.9093 1.2055
-3 -7 -16 6.1204 1.6807
-3 -7 -15 -4.1755 -1.9364
-3 -7 -14 -3.0459 -3.3532
-3 -7 -13 4.3272 5.9069
-3 -7 -12 2.3428 2.3638
-3 -7 -11 -0.9148 -6.6271
-3 -7 -10 3.6958 0.3541
-3 -7 -9 -1.8242 3.1654
-3 -7 -8 0.7638 -8.7542
-3 -7 -7 1.4566 -0.2177
-3 -7 -6 -5.2738 7.7803
-3 -7 -5 -2.5396 -3.3770
-3 -7 -4 4.2675 -11.4064
-3 -7 -3 -1.0348 3.0087
-3 -7 -2 -12.0668 4.3883
-3 -7 -1 0.8438 -1.5355
-3 -5 -49 1.2846 0.1550
-3 -5 -48 0.7131 -0.1566
-3 -5 -47 -0.1853 0.4833
-3 -5 -46 1.0036 0.6653
-3 -5 -45 -0.4201 0.8961
-3 -5 -44 2.4651 -0.4859
-3 -5 -43 -0.0484 0.1093
-3 -5 -42 1.5012 -1.5210
-3 -5 -41 0.3296 2.4917
-3 -5 -40 0.2156 -2.3023
-3 -5 -39 0.0331 -0.3152
-3 -5 -38 0.0226 -1.0522
-3 -5 -37 2.0219 2.0448
-3 -5 -36 -0.7674 -1.2294
-3 -5 -35 2.4841 0.3649
-3 -5 -34 -1.5342 0.2639
-3 -5 -33 -0.7518 -2.6954
-3 -5 -32 0.1444 0.5258
-3 -5 -31 2.8222 -0.1236
-3 -5 -30 0.0122 -0.1126
-3 -5 -29 -4.2376 -1.0561
-3 -5 -28 0.3303 1.2899
-3 -5 -27 -1.1917 0.3234
-3 -5 -26 -2.3687 0.3888
-3 -5 -25 -1.1233 2.7253
-3 -5 -24 5.5804 3.1967
-3 -5 -23 4.8536 -0.4626
-3 -5 -22 -1.3181 -3.1475
-3 -5 -21 -0.9585 1.1111
-3 -5 -20 5.7066 0.8950
-3 -5 -19 6.9825 -5.6612
-3 -5 -18 -3.2887 -6.3789
-3 -5 -17 0.7715 -3.0908
-3 -5 -16 -2.9093 -5.5114
-3 -5 -15 -1.6526 -1.8636
-3 -5 -14 -6.4904 5.9889
-3 -5 -13 2.6800 0.5928
-3 -5 -12 0.8642 -6.4575
-3 -5 -11 -0.2537 -3.4922
-3 -5 -10 -16.1228 5.3211
-3 -5 -9 -1.3651 -0.9781
-3 -5 -8 2.9049 15.8817
-3 -5 -7 0.3025 -7.5619
-3 -5 -6 5.5521 8.1091
-3 -5 -5 -13.7242 1.3693
-3 -5 -4 10.6073 12.4998
-3 -5 -3 14.2800 -8.5148
-3 -5 -2 11.7786 9.6639
-3 -5 -1 -14.9069 -7.1524
-3 -3 -50 -0.8953 0.3081
-3 -3 -49 0.0815 -0.2218
-3 -3 -48 0.8218 0.4548
-3 -3 -47 -0.4850 -0.7473
-3 -3 -46 0.2144 -0.2610
-3 -3 -45 0.1586 0.2898
-3 -3 -44 -1.3661 -0.1380
-3 -3 -43 -1.0811 -1.3463
-3 -3 -42 1.4038 -0.1313
-3 -3 -41 -0.8999 0.2708
-3 -3 -40 -0.2801 -0.0951
-3 -3 -39 -0.4172 0.8862
-3 -3 -38 0.0029 -1.1952
-3 -3 -37 -0.5562 -1.0175
-3 -3 -36 -2.2808 -1.3358
-3 -3 -35 0.7423 -0.2277
-3 -3 -34 -0.1955 1.9833
-3 -3 -33 -1.5526 1.8967
-3 -3 -32 -0.7964 1.0567
-3 -3 -31 3.1792 -1.3006
-3 -3 -30 1.3017 -0.0511
-3 -3 -29 -2.3046 -0.1058
-3 -3 -28 2.1091 1.5428
-3 -3 -27 7.8004 -1.2692
-3 -3 -26 4.6820 -4.3662
-3 -3 -25 -4.1450 -3.9528
-3 -3 -24 -3.1501 -4.4960
-3 -3 -23 3.7324 -5.4690
-3 -3 -22 -1.1948 2.9819
-3 -3 -21 -5.8829 -3.4932
-3 -3 -20 1.3887 -3.9691
-3 -3 -19 3.6169 -2.3663
-3 -3 -18 -8.8182 2.4816
-3 -3 -17 -3.3177 -0.2285
-3 -3 -16 9.6493 5.5734
-3 -3 -15 5.1387 -7.2093
-3 -3 -14 -8.3604 -10.3742
-3 -3 -13 -5.3581 2.0280
-3 -3 -12 0.0137 -1.0053
-3 -3 -11 1.6236 -3.3972
-3 -3 -10 0.0337 -6.1247
-3 -3 -9 -2.1974 16.1437
-3 -3 -8 -12.5894 -9.7338
-3 -3 -7 18.9548 -3.6991
-3 -3 -6 11.2242 2.5976
-3 -3 -5 -15.3380 -14.6394
-3 -3 -4 -12.8666 -12.2448
-3 -3 -3 31.4274 14.4168
-3 -3 -2 18.8573 9.1653
-3 -3 -1 -36.6363 -15.3766
-3 -1 -51 -0.7586 -0.5880
-3 -1 -50 0.2263 0.7347
-3 -1 -49 -0.9350 -0.1925
-3 -1 -48 0.2140 -0.9125
-3 -1 -47 -0.1279 0.5223
-3 -1 -46 -0.5652 -0.8478
-3 -1 -45 -0.3223 0.6680
-3 -1 -44 0.3392 -0.0371
-3 -1 -43 -0.0466 0.7552
-3 -1 -42 -0.9426 -1.4558
-3 -1 -41 0.8840 -0.1132
-3 -1 -40 -1.4445 -0.4010
-3 -1 -39 0.8677 0.8746
-3 -1 -38 0.1411 0.3103
-3 -1 -37 1.4667 1.7716
-3 -1 -36 -2.5516 0.4312
-3 -1 -35 1.3807 -3.0585
-3 -1 -34 1.8801 1.2543
-3 -1 -33 -2.4737 2.3533
-3 -1 -32 -3.3338 -0.4972
-3 -1 -31 5.3102 4.7765
-3 -1 -30 3.8772 1.4862
-3 -1 -29 0.7713 -1.4567
-3 -1 -28 -6.0522 -2.4225
-3 -1 -27 4.2058 3.3843
-3 -1 -26 1.1161 1.8611
-3 -1 -25 3.9376 0.2327
-3 -1 -24 -1.1840 2.1817
-3 -1 -23 2.3833 -7.0723
-3 -1 -22 0.7348 -3.4781
-3 -1 -21 -4.2694 3.0583
-3 -1 -20 -0.3548 1.6476
-3 -1 -19 3.3735 -1.9919
-3 -1 -18 0.3641 -1.7445
-3 -1 -17 -5.6242 -3.2494
-3 -1 -16 -5.9711 -0.8448
-3 -1 -15 4.6594 -5.5845
-3 -1 -14 1.5600 4.9829
-3 -1 -13 -16.5974 3.8041
-3 -1 -12 -0.3764 -2.3946
-3 -1 -11 5.9731 18.8639
-3 -1 -10 -4.1809 -1.6154
-3 -1 -9 8.0283 -26.5555
-3 -1 -8 -5.5353 -4.6679
-3 -1 -7 -25.8934 18.1901
-3 -1 -6 10.2856 -7.2433
-3 -1 -5 5.4426 42.3649
-3 -1 -4 -44.1360 5.6390
-3 -1 -3 16.3005 -48.3387
-3 -1 -2 61.7398 -12.1091
-3 -1 -1 -60.7140 52.6303
-2 -16 -21 -0.6747 -0.0526
-2 -16 -20 -0.2293 0.1760
-2 -16 -19 -0.3154 0.1212
-2 -16 -18 0.0507 0.4301
-2 -16 -17 -0.3389 -0.3595
-2 -16 -16 0.7659 -0.2797
-2 -16 -15 -0.1497 0.7047
-2 -16 -14 0.1363 0.7700
-2 -16 -13 -0.2753 0.3115
-2 -16 -12 0.2685 -0.3197
-2 -16 -11 -0.0570 0.0228
-2 -16 -10 -0.3781 0.8975
-2 -16 -9 1.4648 0.9809
-2 -16 -8 1.2244 1.1001
-2 -16 -7 -1.2016 -1.2788
-2 -16 -6 -0.5512 0.1047
-2 -16 -5 1.2154 0.9665
-2 -16 -4 -0.1309 0.1007
-2 -16 -3 -0.5280 -1.1936
-2 -16 -2 0.7402 0.8080
-2 -16 -1 -1.4153 1.1807
-2 -14 -31 -0.1168 -0.1928
-2 -14 -30 0.1794 0.1232
-2 -14 -29 -1.2557 0.0424
-2 -14 -28 -0.7137 0.2099
-2 -14 -27 0.6802 1.0692
-2 -14 -26 0.6075 -0.3753
-2 -14 -25 -0.0443 -0.6885
-2 -14 -24 -0.2288 -0.2367
-2 -14 -23 0.5900 0.4717
-2 -14 -22 -1.6699 -0.7383
-2 -14 -21 0.5987 -0.3949
-2 -14 -20 0.3920 1.2894
-2 -14 -19 0.0358 0.4674
-2 -14 -18 -1.5445 0.4829
-2 -14 -17 1.0474 0.4742
-2 -14 -16 0.2321 1.8078
-2 -14 -15 -0.0932 0.4197
-2 -14 -14 0.8551 2.0586
-2 -14 -13 0.5432 -0.4164
-2 -14 -12 1.7136 0.6188
-2 -14 -11 -2.7260 0.1397
-2 -14 -10 0.8331 -0.6315
-2 -14 -9 0.1503 1.2815
-2 -14 -8 1.0717 1.1245
-2 -14 -7 -2.5110 -0.4862
-2 -14 -6 0.2071 -1.9486
-2 -14 -5 -1.2822 1.4727
-2 -14 -4 0.4894 0.8568
-2 -14 -3 -0.1184 1.4939
-2 -14 -2 -0.0283 -1.2742
-2 -14 -1 -0.0397 0.1115
-2 -12 -37 -0.1449 0.9378
-2 -12 -36 -0.3386 1.2550
-2 -12 -35 -0.0798 -1.3333
-2 -12 -34 -0.5656 -0.3322
-2 -12 -33 -0.9436 0.7118
-2 -12 -32 -0.8420 1.2054
-2 -12 -31 0.7689 1.1854
-2 -12 -30 0.8949 0.4658
-2 -12 -29 0.6616 -0.6988
-2 -12 -28 -0.6975 -1.5117
-2 -12 -27 0.1646 0.1844
-2 -12 -26 -0.6005 1.1807
-2 -12 -25 0.3195 -0.2298
-2 -12 -24 0.1735 -0.1104
-2 -12 -23 0.2027 0.5705
-2 -12 -22 -1.7206 1.4640
-2 -12 -21 -1.0992 -0.4822
-2 -12 -20 0.9957 1.7364
-2 -12 -19 -0.0185 1.3727
-2 -12 -18 -1.0805 1.6423
-2 -12 -17 -0.9829 2.1376
-2 -12 -16 0.6095 2.1251
-2 -12 -15 1.3564 0.5781
-2 -12 -14 -0.9580 -1.3893
-2 -12 -13 -0.1599 1.0181
-2 -12 -12 -1.2870 2.3664
-2 -12 -11 0.6844 0.3455
-2 -12 -10 -1.7408 0.8158
-2 -12 -9 0.4019 0.2118
-2 -12 -8 1.5034 1.4924
-2 -12 -7 -1.4112 -2.5380
-2 -12 -6 -0.4787 -1.2056
-2 -12 -5 -2.7223 4.6071
-2 -12 -4 1.8658 4.3975
-2 -12 -3 0.9708 0.5855
-2 -12 -2 3.3056 -4.8957
-2 -12 -1 -0.2564 2.2329
-2 -10 -42 1.2071 0.1335
-2 -10 -41 -1.1226 -0.5539
-2 -10 -40 0.0478 -0.0103
-2 -10 -39 0.0772 0.6306
-2 -10 -38 1.0810 -0.0393
-2 -10 -37 -1.9001 -2.1745
-2 -10 -36 0.9369 -0.0860
-2 -10 -35 -1.3357 1.9294
-2 -10 -34 0.1048 -0.7852
-2 -10 -33 -0.3759 1.1618
-2 -10 -32 0.7819 0.1955
-2 -10 -31 0.5124 -0.1990
-2 -10 -30 0.9751 -1.9736
-2 -10 -29 1.1057 0.9050
-2 -10 -28 -1.0327 0.0469
-2 -10 -27 0.8041 -0.5657
-2 -10 -26 2.6127 -1.1479
-2 -10 -25 -0.1281 -0.1263
-2 -10 -24 -1.4592 -2.5701
-2 -10 -23 3.4427 -0.7186
-2 -10 -22 0.3370 0.2008
-2 -10 -21 -4.1843 -3.8763
-2 -10 -20 -0.6563 -1.2798
-2 -10 -19 -0.7473 1.5245
-2 -10 -18 -2.6969 0.9725
-2 -10 -17 0.5432 -0.1037
-2 -10 -16 2.6172 0.1567
-2 -10 -15 -3.4547 -5.3043
-2 -10 -14 -4.1877 -0.2996
-2 -10 -13 -1.8902 4.3138
-2 -10 -12 0.3351 2.9644
-2 -10 -11 3.1321 -2.5951
-2 -10 -10 0.6725 -2.7928
-2 -10 -9 -4.6502 -1.6209
-2 -10 -8 -1.8917 4.9118
-2 -10 -7 5.1107 0.2009
-2 -10 -6 2.9133 -4.3210
-2 -10 -5 -3.7692 -0.6767
-2 -10 -4 -3.3487 1.1861
-2 -10 -3 1.1560 -0.3967
-2 -10 -2 1.3015 0.9519
-2 -10 -1 2.0887 -0.0226
-2 -8 -45 -0.3405 -0.5783
-2 -8 -44 -0.5040 0.0129
-2 -8 -43 -0.8984 0.1453
-2 -8 -42 -0.7523 -0.0029
-2 -8 -41 -0.2300 0.8261
-2 -8 -40 -1.0029 1.5960
-2 -8 -39 -0.5610 0.3385
-2 -8 -38 0.1918 0.2860
-2 -8 -37 -0.4455 0.4456
-2 -8 -36 -1.2625 -0.2496
-2 -8 -35 -1.1865 0.8225
-2 -8 -34 -0.4366 1.7765
-2 -8 -33 -0.8515 0.8743
-2 -8 -32 0.1980 0.1437
-2 -8 -31 1.8763 1.9761
-2 -8 -30 0.7348 -1.0586
-2 -8 -29 0.8984 -1.7110
-2 -8 -28 -1.4478 1.4562
-2 -8 -27 -0.0980 0.7229
-2 -8 -26 1.8620 -0.3393
-2 -8 -25 1.6938 -0.2296
-2 -8 -24 -4.4405 -0.4666
-2 -8 -23 -2.7917 -1.8696
-2 -8 -22 3.3409 5.4402
-2 -8 -21 0.0343 5.5900
-2 -8 -20 -2.1360 -1.2312
-2 -8 -19 5.3047 -3.0734
-2 -8 -18 1.2762 1.2357
-2 -8 -17 -6.5617 -2.3425
-2 -8 -16 0.5257 1.3237
-2 -8 -15 7.5700 1.3448
-2 -8 -14 -3.8134 -3.3856
-2 -8 -13 -5.9350 -7.7953
-2 -8 -12 -0.5415 7.1093
-2 -8 -11 0.0446 1.9592
-2 -8 -10 5.0240 -3.1658
-2 -8 -9 4.3933 -1.3284
-2 -8 -8 -3.6866 1.0143
-2 -8 -7 -3.2892 -3.3594
-2 -8 -6 2.8494 -3.2912
-2 -8 -5 5.1924 0.3914
-2 -8 -4 -3.7596 4.9187
-2 -8 -3 4.6888 -5.3522
-2 -8 -2 4.3790 -2.0598
-2 -8 -1 -9.8381 -1.1986
-2 -6 -48 -0.2508 0.4326
-2 -6 -47 0.2656 -0.5303
-2 -6 -46 0.1912 0.8384
-2 -6 -45 -0.8187 0.3409
-2 -6 -44 0.4610 1.0090
-2 -6 -43 -0.2826 0.5435
-2 -6 -42 -0.2210 -0.0237
-2 -6 -41 0.6176 -0.0968
-2 -6 -40 1.7904 -0.2964
-2 -6 -39 1.1388 -0.0116
-2 -6 -38 0.3133 -2.0882
-2 -6 -37 -0.3465 -2.4792
-2 -6 -36 -1.4686 -1.3902
-2 -6 -35 -0.9926 -1.1203
-2 -6 -34 1.8258 -2.9710
-2 -6 -33 0.0047 0.2961
-2 -6 -32 -2.9539 -1.2496
-2 -6 -31 -1.7250 0.4745
-2 -6 -30 -0.7967 1.0356
-2 -6 -29 1.9546 0.7996
-2 -6 -28 -0.9812 -0.5717
-2 -6 -27 -2.2295 -0.5999
-2 -6 -26 0.8283 2.4660
-2 -6 -25 -2.5331 -0.1425
-2 -6 -24 -0.5427 1.8783
-2 -6 -23 -2.7000 4.0076
-2 -6 -22 2.6729 -0.7741
-2 -6 -21 -0.7757 -1.9610
-2 -6 -20 -2.4149 1.3519
-2 -6 -19 -5.5060 4.3690
-2 -6 -18 9.6305 -0.1395
-2 -6 -17 2.9632 -1.8659
-2 -6 -16 -5.4551 -3.8008
-2 -6 -15 -0.3626 0.6834
-2 -6 -14 8.5404 -1.6015
-2 -6 -13 -3.5535 -0.1982
-2 -6 -12 -2.7782 -2.6749
-2 -6 -11 7.7944 -3.0787
-2 -6 -10 2.0849 -0.9886
-2 -6 -9 -8.7409 -4.3084
-2 -6 -8 1.9468 2.8352
-2 -6 -7 -2.6181 8.6718
-2 -6 -6 1.1549 -4.6127
-2 -6 -5 7.4868 -0.0437
-2 -6 -4 -4.1803 9.1967
-2 -6 -3 -9.8414 0.3668
-2 -6 -2 13.5490 -0.1470
-2 -6 -1 8.1286 5.1668
-2 -4 -50 -0.6026 -0.5300
-2 -4 -49 -2.0364 0.5871
-2 -4 -48 -1.9590 0.4966
-2 -4 -47 -1.4720 1.3337
-2 -4 -46 0.6422 1.1003
-2 -4 -45 -0.5858 -0.3213
-2 -4 -44 1.2686 -0.4287
-2 -4 -43 -2.2260 1.6378
-2 -4 -42 0.1078 -1.6239
-2 -4 -41 -2.2562 2.6145
-2 -4 -40 -0.2963 -1.5286
-2 -4 -39 1.5323 2.8666
-2 -4 -38 -1.1755 -0.2195
-2 -4 -37 2.3671 2.0466
-2 -4 -36 1.8841 1.7283
-2 -4 -35 1.7696 0.9658
-2 -4 -34 0.2663 -0.6182
-2 -4 -33 5.6661 -1.8297
-2 -4 -32 1.5097 -0.1254
-2 -4 -31 -3.6813 -3.3183
-2 -4 -30 0.3721 -1.6404
-2 -4 -29 1.5898 -2.2210
-2 -4 -28 -3.5885 0.0166
-2 -4 -27 -6.4246 -0.4412
-2 -4 -26 2.0441 2.9183
-2 -4 -25 2.0708 -0.7676
-2 -4 -24 -0.6992 -2.2432
-2 -4 -23 -7.5109 -1.0627
-2 -4 -22 3.4160 -2.4980
-2 -4 -21 2.8457 0.8456
-2 -4 -20 -3.0631 -0.3746
-2 -4 -19 -1.9794 -3.6122
-2 -4 -18 4.0382 0.3694
-2 -4 -17 -7.9623 1.5502
-2 -4 -16 -2.6025 -1.0009
-2 -4 -15 3.0950 9.8795
-2 -4 -14 12.0305 -0.1020
-2 -4 -13 5.5819 -8.0729
-2 -4 -12 -4.5723 -0.5196
-2 -4 -11 -11.7368 10.4456
-2 -4 -10 3.0083 -2.4881
-2 -4 -9 12.9992 4.6316
-2 -4 -8 1.6708 5.0822
-2 -4 -7 -10.1109 -3.1124
-2 -4 -6 8.3039 1.0308
-2 -4 -5 13.0832 3.8671
-2 -4 -4 4.3973 -5.7522
-2 -4 -3 -22.6175 0.9516
-2 -4 -2 -6.2107 -1.8292
-2 -4 -1 19.6818 4.9884
-2 -2 -51 0.0034 0.6886
-2 -2 -50 0.1450 -1.3894
-2 -2 -49 2.1269 0.7352
-2 -2 -48 -2.1183 0.2585
-2 -2 -47 2.3538 -1.6309
-2 -2 -46 -1.4663 0.5125
-2 -2 -45 0.3074 -2.1520
-2 -2 -44 -0.4508 0.1153
-2 -2 -43 1.2697 -2.4371
-2 -2 -42 -0.6215 1.9304
-2 -2 -41 -0.9660 -2.0473
-2 -2 -40 2.0498 0.0879
-2 -2 -39 -0.3970 -1.6097
-2 -2 -38 -1.7647 -0.9040
-2 -2 -37 -1.3693 -1.8779
-2 -2 -36 0.4827 0.9743
-2 -2 -35 -2.9220 1.3086
-2 -2 -34 -1.9979 -1.9495
-2 -2 -33 0.8507 -0.8743
-2 -2 -32 -3.3862 1.6460
-2 -2 -31 -3.9260 1.0455
-2 -2 -30 -3.8645 5.2149
-2 -2 -29 7.5717 4.1700
-2 -2 -28 0.5375 0.4210
-2 -2 -27 -0.3766 -7.8340
-2 -2 -26 -6.6741 7.5905
-2 -2 -25 0.6663 -3.7660
-2 -2 -24 5.3669 8.4900
-2 -2 -23 -2.0362 3.3967
-2 -2 -22 1.7772 4.1646
-2 -2 -21 -0.0784 -7.1234
-2 -2 -20 0.7954 5.7771
-2 -2 -19 -11.8543 6.7189
-2 -2 -18 10.0706 4.9193
-2 -2 -17 7.8026 6.6654
-2 -2 -16 4.6496 -0.6654
-2 -2 -15 -13.8572 3.0568
-2 -2 -14 8.1941 -7.4071
-2 -2 -13 0.3398 9.7032
-2 -2 -12 -15.1166 -10.7529
-2 -2 -11 -5.3490 11.2467
-2 -2 -10 -3.1948 1.2116
-2 -2 -9 -11.5200 9.8292
-2 -2 -8 7.4030 -11.9942
-2 -2 -7 -1.6087 13.1694
-2 -2 -6 -69.5828 7.7566
-2 -2 -5 -6.1193 12.0766
-2 -2 -4 52.3848 35.8383
-2 -2 -3 -40.8078 35.2564
-2 -2 -2 -6.7200 -11.2770
-2 -2 -1 64.8361 15.6891
-2 0 -50 -1.3585 -1.4292
-2 0 -48 -1.0256 -2.4620
-2 0 -46 -3.1632 -0.5313
-2 0 -44 -5.0799 1.4156
-2 0 -42 -3.0655 5.5984
-2 0 -40 0.6878 8.1792
-2 0 -38 5.8001 6.2747
-2 0 -36 9.8494 3.6196
-2 0 -34 7.8107 0.9587
-2 0 -32 17.1259 -4.4542
-2 0 -30 4.0273 -14.8184
-2 0 -28 5.6760 -12.9437
-2 0 -26 -15.7677 -12.8109
-2 0 -24 -17.9040 -5.7231
-2 0 -22 -20.7970 17.8512
-2 0 -20 -11.2481 19.3365
-2 0 -18 -7.8875 32.5762
-2 0 -16 22.9493 38.6206
-2 0 -14 30.3960 27.8920
-2 0 -12 91.7730 7.1349
-2 0 -10 74.0064 -69.5341
-2 0 -8 22.7694 -96.9007
-2 0 -4 -86.3314 -175.5974
-2 0 -2 -278.6567 -30.6520
-1 -17 -13 -0.4730 -0.1357
-1 -17 -12 0.1752 -0.0241
-1 -17 -11 0.8424 -0.1930
-1 -17 -10 -0.2518 0.3913
-1 -17 -9 -1.1620 -0.0320
-1 -17 -8 0.0676 -0.5441
-1 -17 -7 0.5288 0.9560
-1 -17 -6 -0.7010 0.0874
-1 -17 -5 0.5587 -1.7496
-1 -17 -4 0.4667 1.1535
-1 -17 -3 -0.6229 1.0627
-1 -17 -2 -0.0130 -1.3028
-1 -17 -1 0.3149 -0.7563
-1 -15 -26 0.0733 0.4918
-1 -15 -25 0.0453 0.3417
-1 -15 -24 -0.0057 -0.7009
-1 -15 -23 0.1514 0.3780
-1 -15 -22 0.1443 1.3034
-1 -15 -21 0.1397 -0.0414
-1 -15 -20 0.5719 -0.8829
-1 -15 -19 0.4582 0.6117
-1 -15 -18 0.2250 0.3552
-1 -15 -17 -0.4907 -0.7346
-1 -15 -16 -0.5441 -0.3755
-1 -15 -15 0.1144 0.4404
-1 -15 -14 0.3170 -0.3023
-1 -15 -13 -0.5271 -0.0365
-1 -15 -12 -0.5530 0.5519
-1 -15 -11 0.8701 0.3401
-1 -15 -10 -0.0525 -0.6117
-1 -15 -9 -1.6122 -1.5480
-1 -15 -8 0.0668 0.2238
-1 -15 -7 0.5711 1.8523
-1 -15 -6 0.1206 0.2291
-1 -15 -5 -0.1951 -1.4252
-1 -15 -4 -0.2282 -0.9293
-1 -15 -3 -1.1831 0.3442
-1 -15 -2 -0.1571 1.2436
-1 -15 -1 0.7816 0.3074
-1 -13 -34 0.9090 0.5862
-1 -13 -33 0.2500 -0.7297
-1 -13 -32 0.0504 -1.0960
-1 -13 -31 -0.7288 -0.0362
-1 -13 -30 -1.1862 0.7469
-1 -13 -29 1.0847 1.0138
-1 -13 -28 1.6217 0.5638
-1 -13 -27 0.5754 -1.4717
-1 -13 -26 -1.2124 -0.7513
-1 -13 -25 -1.1281 0.3797
-1 -13 -24 -0.4945 1.1034
-1 -13 -23 0.7147 0.6068
-1 -13 -22 0.5573 -0.0982
-1 -13 -21 0.5668 0.2465
-1 -13 -20 -0.8443 0.2242
-1 -13 -19 0.0766 -0.8297
-1 -13 -18 0.5490 -0.2921
-1 -13 -17 -0.3411 0.0264
-1 -13 -16 -0.9469 -0.2387
-1 -13 -15 0.3790 0.3185
-1 -13 -14 0.5487 0.1077
-1 -13 -13 0.3829 -1.2554
-1 -13 -12 -0.6403 -0.4515
-1 -13 -11 -0.4366 0.3847
-1 -13 -10 0.2946 0.4620
-1 -13 -9 -0.3080 -1.0758
-1 -13 -8 0.1283 -0.8856
-1 -13 -7 1.5819 1.2550
-1 -13 -6 0.3608 0.5589
-1 -13 -5 -0.3951 -2.6300
-1 -13 -4 -1.6270 -1.6406
-1 -13 -3 -1.3565 0.7041
-1 -13 -2 1.1368 1.9253
-1 -13 -1 1.9988 -0.4409
-1 -11 -40 -0.6512 -0.4818
-1 -11 -39 -0.0967 0.1160
-1 -11 -38 1.0243 1.3525
-1 -11 -37 0.6754 0.4158
-1 -11 -36 0.2566 -1.6732
-1 -11 -35 -0.2256 0.0070
-1 -11 -34 -1.3041 1.9389
-1 -11 -33 0.0069 -0.4383
-1 -11 -32 2.5960 -0.3330
-1 -11 -31 -0.2663 0.5768
-1 -11 -30 -1.0417 -0.2158
-1 -11 -29 -0.2849 -0.2189
-1 -11 -28 0.9521 0.9411
-1 -11 -27 -0.2668 0.1953
-1 -11 -26 -0.4768 -0.9262
-1 -11 -25 0.9005 -0.4414
-1 -11 -24 -0.0395 1.6689
-1 -11 -23 -1.9971 -0.2534
-1 -11 -22 1.0690 -0.8955
-1 -11 -21 2.0504 1.1710
-1 -11 -20 -1.1840 -0.3537
-1 -11 -19 -1.2162 -1.5076
-1 -11 -18 -0.0609 0.5463
-1 -11 -17 0.9561 0.4505
-1 -11 -16 -0.4280 0.0191
-1 -11 -15 -0.6672 1.3489
-1 -11 -14 1.2855 0.6868
-1 -11 -13 0.5139 -1.9822
-1 -11 -12 -0.7395 0.0520
-1 -11 -11 -0.5085 1.9634
-1 -11 -10 2.2192 -0.1172
-1 -11 -9 0.5783 -0.4032
-1 -11 -8 -1.0838 -1.5259
-1 -11 -7 -1.4877 2.0641
-1 -11 -6 0.3178 3.3391
-1 -11 -5 4.9692 -1.4576
-1 -11 -4 1.6922 -4.0734
-1 -11 -3 -2.0646 -2.6050
-1 -11 -2 -1.6260 2.4252
-1 -11 -1 -3.4754 1.3760
-1 -9 -44 0.0567 -0.3527
-1 -9 -43 0.1915 -0.8386
-1 -9 -42 -0.6469 -0.1450
-1 -9 -41 -0.5553 -0.3028
-1 -9 -40 1.1200 0.3129
-1 -9 -39 -0.9361 0.4365
-1 -9 -38 -1.0048 -0.2811
-1 -9 -37 1.2813 0.6268
-1 -9 -36 0.6887 0.2251
-1 -9 -35 -0.4571 -0.7305
-1 -9 -34 0.5131 -1.0572
-1 -9 -33 0.8425 -0.2173
-1 -9 -32 -1.0017 -0.4103
-1 -9 -31 -1.3336 -0.8165
-1 -9 -30 -0.8844 0.8118
-1 -9 -29 -0.3343 1.4173
-1 -9 -28 1.8595 -0.7183
-1 -9 -27 0.8933 -0.1014
-1 -9 -26 -3.3054 0.9903
-1 -9 -25 0.5242 -1.3482
-1 -9 -24 4.7004 0.6763
-1 -9 -23 -2.1785 0.6048
-1 -9 -22 -3.3880 -3.6297
-1 -9 -21 1.5179 -0.3839
-1 -9 -20 -1.4155 5.1800
-1 -9 -19 -1.6593 0.7547
-1 -9 -18 4.5822 -3.0545
-1 -9 -17 1.8255 0.2282
-1 -9 -16 -6.5481 -0.0063
-1 -9 -15 -2.3315 0.3332
-1 -9 -14 3.3777 7.0935
-1 -9 -13 4.1664 -0.1826
-1 -9 -12 3.1023 -8.5622
-1 -9 -11 -5.2004 0.3374
-1 -9 -10 -5.7784 6.9013
-1 -9 -9 3.7765 1.4867
-1 -9 -8 3.9343 -2.7322
-1 -9 -7 -0.3611 -2.0937
-1 -9 -6 -1.4976 1.5309
-1 -9 -5 -2.5325 1.0842
-1 -9 -4 4.3340 3.0067
-1 -9 -3 -0.0714 1.7039
-1 -9 -2 -1.0707 -5.1153
-1 -9 -1 3.6949 -0.7499
-1 -7 -47 -0.8664 -0.1867
-1 -7 -46 -0.4340 -0.7152
-1 -7 -45 0.4967 0.5750
-1 -7 -44 0.0031 -0.1269
-1 -7 -43 0.2439 0.1830
-1 -7 -42 0.2828 0.1592
-1 -7 -41 -0.1816 -0.9271
-1 -7 -40 -0.6479 -0.6387
-1 -7 -39 0.2153 0.2997
-1 -7 -38 -0.1218 0.2382
-1 -7 -37 -1.3192 -0.0908
-1 -7 -36 0.9759 0.3593
-1 -7 -35 0.7761 0.6630
-1 -7 -34 -0.8763 -0.1249
-1 -7 -33 1.6064 -0.1421
-1 -7 -32 1.4766 -0.5832
-1 -7 -31 -1.9966 -2.2772
-1 -7 -30 -1.9480 -0.3501
-1 -7 -29 -1.1384 2.0075
-1 -7 -28 0.4095 1.0885
-1 -7 -27 2.3506 -0.3416
-1 -7 -26 0.0916 -1.1972
-1 -7 -25 -2.6109 1.6439
-1 -7 -24 -0.2426 1.0888
-1 -7 -23 2.8031 0.2902
-1 -7 -22 -0.8808 1.7804
-1 -7 -21 1.7374 -1.4955
-1 -7 -20 5.4046 -3.3089
-1 -7 -19 -2.3377 1.8396
-1 -7 -18 -7.2010 1.3120
-1 -7 -17 4.6403 -2.8493
-1 -7 -16 6.2103 2.0696
-1 -7 -15 -6.7371 -1.6925
-1 -7 -14 -3.6497 -2.5510
-1 -7 -13 5.4914 6.0574
-1 -7 -12 1.2896 1.4170
-1 -7 -11 -1.4813 -7.5392
-1 -7 -10 -0.5167 1.0630
-1 -7 -9 -0.9182 3.5003
-1 -7 -8 -1.0937 -4.9151
-1 -7 -7 1.5510 -0.2007
-1 -7 -6 -3.0873 11.5241
-1 -7 -5 -0.9536 -0.5522
-1 -7 -4 9.0202 -8.9412
-1 -7 -3 2.7849 2.4231
-1 -7 -2 -4.7949 5.3960
-1 -7 -1 -0.1149 -1.6956
-1 -5 -49 0.5427 -0.9497
-1 -5 -48 -0.6204 -0.7814
-1 -5 -47 -0.9105 -0.2482
-1 -5 -46 -1.6361 0.4875
-1 -5 -45 -0.5429 0.6474
-1 -5 -44 -0.1487 0.9625
-1 -5 -43 1.1798 -0.6216
-1 -5 -42 -0.0319 0.4527
-1 -5 -41 0.6277 -0.3006
-1 -5 -40 -0.6930 -0.1027
-1 -5 -39 -2.0076 -2.1810
-1 -5 -38 0.4180 0.7493
-1 -5 -37 0.2213 1.2146
-1 -5 -36 -0.5058 -0.1701
-1 -5 -35 -0.2436 -0.2489
-1 -5 -34 -0.5416 1.2021
-1 -5 -33 -3.2256 -0.6542
-1 -5 -32 1.3372 -0.1326
-1 -5 -31 4.2433 2.1483
-1 -5 -30 -0.2695 -0.6585
-1 -5 -29 -1.9701 -0.9893
-1 -5 -28 1.5710 0.3949
-1 -5 -27 0.9287 -0.4975
-1 -5 -26 -3.6444 -2.5517
-1 -5 -25 -0.1116 0.6002
-1 -5 -24 2.7440 2.6488
-1 -5 -23 1.7622 -2.2804
-1 -5 -22 -3.9134 -2.5510
-1 -5 -21 -6.0833 3.8553
-1 -5 -20 4.1602 3.8997
-1 -5 -19 2.5107 -1.5587
-1 -5 -18 -2.5806 -2.4265
-1 -5 -17 -1.3407 3.0878
-1 -5 -16 0.0670 -1.5115
-1 -5 -15 -1.5486 -1.0025
-1 -5 -14 0.4717 10.7569
-1 -5 -13 -0.6963 2.0609
-1 -5 -12 11.4298 -8.4528
-1 -5 -11 1.4279 0.3253
-1 -5 -10 -8.1401 -2.7172
-1 -5 -9 0.7704 -1.1640
-1 -5 -8 5.6914 1.5901
-1 -5 -7 0.7965 -0.8424
-1 -5 -6 -0.5010 -10.2970
-1 -5 -5 -7.7528 9.9759
-1 -5 -4 -6.1414 -3.2384
-1 -5 -3 17.2552 -3.4066
-1 -5 -2 -12.7792 -2.3650
-1 -5 -1 -19.2677 6.5490
-1 -3 -50 -0.8389 0.5022
-1 -3 -49 0.0290 0.1270
-1 -3 -48 1.5871 0.2964
-1 -3 -47 0.1749 -0.3858
-1 -3 -46 0.3759 -1.0190
-1 -3 -45 0.2023 0.3127
-1 -3 -44 -1.9814 -0.1607
-1 -3 -43 -0.4341 0.1158
-1 -3 -42 1.2497 0.3910
-1 -3 -41 0.9775 0.0840
-1 -3 -40 -0.6842 0.9682
-1 -3 -39 -0.3267 0.7715
-1 -3 -38 1.3233 0.3395
-1 -3 -37 0.6029 -0.6354
-1 -3 -36 -0.4994 -1.5510
-1 -3 -35 1.1046 -1.3824
-1 -3 -34 1.4004 1.2493
-1 -3 -33 -2.6727 1.6436
-1 -3 -32 -0.5187 -1.1256
-1 -3 -31 2.1292 -1.1966
-1 -3 -30 -1.6553 -0.6549
-1 -3 -29 -4.6990 0.9970
-1 -3 -28 0.5627 3.9944
-1 -3 -27 6.0352 1.2792
-1 -3 -26 2.4261 -3.7189
-1 -3 -25 -5.7728 0.7069
-1 -3 -24 -6.6906 0.0687
-1 -3 -23 3.1329 0.0436
-1 -3 -22 1.9327 8.2806
-1 -3 -21 -4.5498 4.1151
-1 -3 -20 6.3853 -5.8750
-1 -3 -19 6.7204 0.9884
-1 -3 -18 -7.9664 -0.7717
-1 -3 -17 -5.3982 2.9722
-1 -3 -16 11.2279 4.9959
-1 -3 -15 5.9285 -2.9770
-1 -3 -14 -9.4937 -8.8734
-1 -3 -13 -5.3751 0.7334
-1 -3 -12 1.1284 9.8615
-1 -3 -11 -0.0934 -4.6877
-1 -3 -10 8.4936 4.7830
-1 -3 -9 -1.5734 11.6518
-1 -3 -8 -8.1080 -0.9211
-1 -3 -7 10.5584 -11.9327
-1 -3 -6 18.1537 8.1857
-1 -3 -5 -30.0111 -8.4743
-1 -3 -4 -22.4074 -14.6662
-1 -3 -3 33.2410 30.0925
-1 -3 -2 9.4058 20.3357
-1 -3 -1 -35.5863 -10.4196
-1 -1 -51 0.2608 -0.1220
-1 -1 -50 0.5227 0.4274
-1 -1 -49 -0.2182 -0.1549
-1 -1 -48 -0.5304 -0.7618
-1 -1 -47 0.9817 0.3735
-1 -1 -46 -0.4845 0.6945
-1 -1 -45 0.0513 -0.5415
-1 -1 -44 1.1240 0.9762
-1 -1 -43 -0.4436 -0.1279
-1 -1 -42 0.1545 -0.2856
-1 -1 -41 -0.0484 -1.5598
-1 -1 -40 -0.0941 -0.3114
-1 -1 -39 -1.3416 0.6140
-1 -1 -38 1.0578 0.4417
-1 -1 -37 0.5747 2.1754
-1 -1 -36 -1.2685 0.1240
-1 -1 -35 0.5160 -3.7070
-1 -1 -34 3.1035 0.5780
-1 -1 -33 -2.7580 0.7057
-1 -1 -32 -2.0799 -2.0339
-1 -1 -31 2.9764 0.1398
-1 -1 -30 3.4071 0.4684
-1 -1 -29 -5.7884 -4.0055
-1 -1 -28 -5.2363 0.0487
-1 -1 -27 0.0766 4.1024
-1 -1 -26 5.2895 1.5262
-1 -1 -25 1.0183 0.2510
-1 -1 -24 0.0578 0.5789
-1 -1 -23 -0.7673 -6.0171
-1 -1 -22 -0.7550 -5.1130
-1 -1 -21 -4.2004 7.2708
-1 -1 -20 -2.0634 4.5196
-1 -1 -19 5.5210 -0.6390
-1 -1 -18 3.9463 -0.4105
-1 -1 -17 -6.0323 0.2016
-1 -1 -16 -4.4019 -3.1709
-1 -1 -15 11.1296 -1.4609
-1 -1 -14 4.6790 5.4229
-1 -1 -13 -10.2353 0.1641
-1 -1 -12 4.0476 -3.6956
-1 -1 -11 7.8644 12.2823
-1 -1 -10 -2.2744 -0.0840
-1 -1 -9 5.5284 -35.1263
-1 -1 -8 -4.0546 1.5187
-1 -1 -7 -24.1929 23.8486
-1 -1 -6 16.9137 4.6594
-1 -1 -5 33.3490 31.7344
-1 -1 -4 -33.7055 13.9635
-1 -1 -2 75.0936 -19.1205
0 -16 -21 -0.1959 0.5815
0 -16 -20 -0.1376 -0.0951
0 -16 -19 0.7137 0.7186
0 -16 -18 -0.1608 0.1182
0 -16 -17 0.7086 -0.6465
0 -16 -16 -0.1932 -0.7574
0 -16 -15 0.4025 0.0272
0 -16 -14 -0.6958 0.7440
0 -16 -13 -0.3818 -0.7428
0 -16 -12 -0.0064 -1.1845
0 -16 -11 -1.1117 -0.5254
0 -16 -10 -0.8180 -0.3651
0 -16 -9 0.5848 1.2053
0 -16 -8 1.0712 -0.3118
0 -16 -7 -1.9935 -0.9825
0 -16 -6 -0.7901 -1.1593
0 -16 -5 1.0232 1.6873
0 -16 -4 -0.0037 -0.6233
0 -16 -3 0.1865 -1.2012
0 -16 -2 1.0781 0.2856
0 -16 -1 -0.9840 0.1020
0 -14 -31 1.1459 -0.5995
0 -14 -30 0.6956 -0.7070
0 -14 -29 -0.8095 -0.9728
0 -14 -28 -0.9037 0.3613
0 -14 -27 0.6932 0.9814
0 -14 -26 0.8523 0.0506
0 -14 -25 -0.2630 -0.9797
0 -14 -24 -0.1048 0.7222
0 -14 -23 -0.4456 0.4571
0 -14 -22 -0.0496 0.1518
0 -14 -21 -0.4094 -0.4983
0 -14 -20 2.4845 0.1238
0 -14 -19 -1.3504 -0.3007
0 -14 -18 -0.4773 -1.9982
0 -14 -17 -0.3510 -0.2500
0 -14 -16 0.3576 -1.6032
0 -14 -15 -0.8148 -0.0331
0 -14 -14 -0.8162 -1.7050
0 -14 -13 1.2525 -0.3753
0 -14 -12 -1.6720 -1.8977
0 -14 -11 -0.0783 0.1670
0 -14 -10 -2.4473 -0.8019
0 -14 -9 4.2168 0.0944
0 -14 -8 -0.6716 1.8101
0 -14 -7 0.6599 -2.8083
0 -14 -6 -0.9228 -1.3579
0 -14 -5 1.0008 -0.3327
0 -14 -4 -0.0859 1.7324
0 -14 -3 1.3786 -0.7031
0 -14 -2 0.1446 -0.5649
0 -14 -1 0.0318 -1.4396
0 -12 -37 0.1828 1.6338
0 -12 -36 1.5098 0.0135
0 -12 -35 0.7966 -1.5451
0 -12 -34 0.4235 -2.3797
0 -12 -33 -1.0604 0.4567
0 -12 -32 -0.6274 0.5829
0 -12 -31 1.2162 0.5779
0 -12 -30 1.4581 0.2602
0 -12 -29 -0.7173 -2.5203
0 -12 -28 -0.9772 -1.0565
0 -12 -27 -1.9412 0.7840
0 -12 -26 0.5759 2.1612
0 -12 -25 0.2784 0.1976
0 -12 -24 2.0182 -1.4210
0 -12 -23 0.3767 0.3886
0 -12 -22 -0.4588 -1.6354
0 -12 -21 0.1575 -1.4336
0 -12 -20 1.2694 -2.5455
0 -12 -19 1.1448 -1.3670
0 -12 -18 -1.5109 -1.4441
0 -12 -17 -0.9758 -1.2901
0 -12 -16 1.6687 -0.1086
0 -12 -15 0.0695 -2.6716
0 -12 -14 0.5928 -2.9889
0 -12 -13 -2.2152 -0.3859
0 -12 -12 2.0286 1.3936
0 -12 -11 -0.1827 0.5150
0 -12 -10 1.1998 -2.5517
0 -12 -9 1.3508 0.5632
0 -12 -8 0.8937 -1.8848
0 -12 -7 0.3013 -3.6030
0 -12 -6 -3.1147 -2.5039
0 -12 -5 -0.5465 2.8654
0 -12 -4 -1.0336 4.8496
0 -12 -3 3.5763 -3.3186
0 -12 -2 1.1923 -4.3402
0 -12 -1 0.6697 -3.3252
0 -10 -42 -0.0594 -0.7505
0 -10 -41 -0.0882 0.0928
0 -10 -40 -1.7513 -0.5509
0 -10 -39 1.9292 1.2194
0 -10 -38 -1.1852 0.0175
0 -10 -37 0.2478 -1.8207
0 -10 -36 -0.6260 1.0562
0 -10 -35 1.4897 1.7079
0 -10 -34 -0.5334 -0.0055
0 -10 -33 1.2655 -0.6228
0 -10 -32 0.1703 1.1781
0 -10 -31 0.3635 -2.0079
0 -10 -30 0.4178 -1.2612
0 -10 -29 -0.8189 -0.6910
0 -10 -28 -2.8185 1.5277
0 -10 -27 -2.2269 0.0407
0 -10 -26 1.5736 1.6652
0 -10 -25 -1.3660 1.8610
0 -10 -24 -2.0082 0.0990
0 -10 -23 3.7860 1.4695
0 -10 -22 1.6173 2.6690
0 -10 -21 -2.2382 -1.9633
0 -10 -20 1.0639 -1.4183
0 -10 -19 1.5809 2.6606
0 -10 -18 -1.6830 0.8774
0 -10 -17 2.6325 2.0778
0 -10 -16 5.3176 -0.8351
0 -10 -15 -0.5778 -3.2348
0 -10 -14 -3.1645 -2.4226
0 -10 -13 0.2282 6.0864
0 -10 -12 1.4931 2.6076
0 -10 -11 4.5589 -1.2636
0 -10 -10 2.5864 -3.9379
0 -10 -9 -5.1914 -0.9441
0 -10 -8 -0.7829 3.3932
0 -10 -7 3.2668 2.0458
0 -10 -6 2.5546 -6.2777
0 -10 -5 -4.5223 2.1367
0 -10 -4 -4.9623 1.6852
0 -10 -3 1.8307 0.8414
0 -10 -2 2.1198 2.5843
0 -10 -1 2.9114 -0.4218
0 -8 -45 -0.4493 -0.2214
0 -8 -44 -0.1053 0.0573
0 -8 -43 -0.5263 0.3488
0 -8 -42 0.7378 -0.5276
0 -8 -41 1.0158 0.5288
0 -8 -40 0.9376 0.3089
0 -8 -39 1.3187 -0.6929
0 -8 -38 1.9606 -1.5621
0 -8 -37 1.5652 -1.2859
0 -8 -36 -0.5565 -1.9364
0 -8 -35 0.1854 -1.1972
0 -8 -34 -0.2412 1.1879
0 -8 -33 -0.7037 -0.9341
0 -8 -32 0.3231 0.1043
0 -8 -31 1.1944 0.7760
0 -8 -30 1.1134 -0.9733
0 -8 -29 -1.3207 -2.5843
0 -8 -28 -0.8812 1.1795
0 -8 -27 -2.1185 2.1259
0 -8 -26 3.2107 -1.5574
0 -8 -25 2.4756 0.5123
0 -8 -24 -3.1637 -3.6288
0 -8 -23 -2.0067 -3.2923
0 -8 -22 3.2747 1.4519
0 -8 -21 -0.0827 3.6964
0 -8 -20 -3.5233 -3.3504
0 -8 -19 3.1791 -3.5789
0 -8 -18 2.3731 1.1885
0 -8 -17 -8.8312 1.3256
0 -8 -16 3.2644 -0.0037
0 -8 -15 7.9042 6.4653
0 -8 -14 -2.9983 -5.5657
0 -8 -13 -5.5830 -2.5356
0 -8 -12 -0.2547 6.6750
0 -8 -11 0.7729 5.9749
0 -8 -10 4.5687 -4.1324
0 -8 -9 2.1094 1.8024
0 -8 -8 -5.4313 1.9214
0 -8 -7 -6.6780 1.4075
0 -8 -6 3.3086 -1.6533
0 -8 -5 1.7695 4.8591
0 -8 -4 -2.6485 4.7481
0 -8 -3 1.2734 1.5401
0 -8 -2 4.4180 -2.4957
0 -8 -1 -9.9651 5.1823
0 -6 -48 0.1883 -0.5434
0 -6 -47 0.6704 -0.1043
0 -6 -46 0.6173 -1.0985
0 -6 -45 0.2319 -0.3291
0 -6 -44 -0.2437 -1.0737
0 -6 -43 -0.3291 -0.7237
0 -6 -42 -1.7674 -0.3741
0 -6 -41 -0.4587 0.2257
0 -6 -40 0.4792 1.3693
0 -6 -39 0.5272 1.8039
0 -6 -38 -0.3758 1.8388
0 -6 -37 -0.2302 -0.0612
0 -6 -36 -0.2411 3.1406
0 -6 -35 0.2170 0.6363
0 -6 -34 3.5126 0.1919
0 -6 -33 1.2910 -0.0348
0 -6 -32 -1.4220 1.3762
0 -6 -31 -1.7939 -0.8876
0 -6 -30 2.0374 1.6686
0 -6 -29 2.3254 0.3360
0 -6 -28 0.5555 -2.7682
0 -6 -27 0.7263 -1.0881
0 -6 -26 1.7557 -0.1151
0 -6 -25 1.8652 -1.8120
0 -6 -24 -0.6431 -1.9798
0 -6 -23 3.1218 2.4554
0 -6 -22 -0.0730 -3.7063
0 -6 -21 4.9075 -5.0766
0 -6 -20 -6.4933 1.1498
0 -6 -19 -2.3596 2.4617
0 -6 -18 4.3326 2.4205
0 -6 -17 4.8392 -3.6792
0 -6 -16 -9.7722 2.1904
0 -6 -15 -2.5588 0.4670
0 -6 -14 5.8652 2.6745
0 -6 -13 -6.4851 3.3188
0 -6 -12 -7.7210 1.9277
0 -6 -11 7.7418 1.2651
0 -6 -10 0.2003 3.4625
0 -6 -9 -5.1235 -0.6005
0 -6 -8 1.4086 2.8060
0 -6 -7 5.0340 5.7520
0 -6 -6 -0.2867 -7.3326
0 -6 -5 9.9142 -8.9955
0 -6 -4 -6.4901 3.1398
0 -6 -3 -12.2091 -4.8396
0 -6 -2 6.0649 -5.5200
0 -6 -1 8.6900 1.4789
0 -4 -50 1.2556 0.3991
0 -4 -49 -0.1039 0.4149
0 -4 -48 0.0876 -0.0095
0 -4 -47 1.4604 0.8415
0 -4 -46 1.3960 -0.1515
0 -4 -45 3.7890 -1.7614
0 -4 -44 -0.3052 -0.8271
0 -4 -43 1.7725 -2.1148
0 -4 -42 -2.1345 1.0612
0 -4 -41 -0.2723 -2.2890
0 -4 -40 0.0773 1.9790
0 -4 -39 0.8462 -3.4059
0 -4 -38 -0.0340 0.5487
0 -4 -37 -2.8128 -2.9633
0 -4 -36 1.5222 0.3954
0 -4 -35 -4.7778 0.2066
0 -4 -34 -2.5213 -1.7709
0 -4 -33 0.9394 0.6628
0 -4 -32 -0.7410 1.6676
0 -4 -31 -5.1268 1.7379
0 -4 -30 1.8057 0.5330
0 -4 -29 5.1431 2.9906
0 -4 -28 -1.4153 0.2195
0 -4 -27 -0.3427 2.4518
0 -4 -26 3.3816 2.7063
0 -4 -25 7.7134 -0.0637
0 -4 -24 -1.8761 -2.5040
0 -4 -23 -4.3298 0.2581
0 -4 -22 -0.0357 -0.5354
0 -4 -21 4.7819 3.5013
0 -4 -20 -6.2058 3.3689
0 -4 -19 1.0207 0.3309
0 -4 -18 1.6899 2.2022
0 -4 -17 -3.1332 1.9784
0 -4 -16 -8.2022 -0.9646
0 -4 -15 7.1605 5.4911
0 -4 -14 6.1788 2.3114
0 -4 -13 7.8751 -17.8836
0 -4 -12 -7.7665 0.7737
0 -4 -11 -15.1932 -0.0172
0 -4 -10 -1.7727 -3.6876
0 -4 -9 10.1166 0.6291
0 -4 -8 -3.4281 4.0761
0 -4 -7 -6.6904 -4.7775
0 -4 -6 -0.6276 -0.6261
0 -4 -5 20.8904 0.3770
0 -4 -4 -6.4499 -1.0760
0 -4 -3 -16.9554 -4.9062
0 -4 -2 -9.6983 6.9638
0 -4 -1 23.1401 -2.4146
0 -2 -51 -1.0061 -0.8963
0 -2 -50 1.5936 -0.1376
0 -2 -49 -0.6780 -0.4288
0 -2 -48 0.7673 1.0360
0 -2 -47 -2.6271 -0.1882
0 -2 -46 1.5750 -0.2312
0 -2 -45 -3.2452 3.1914
0 -2 -44 1.6595 -1.8194
0 -2 -43 0.8007 3.0057
0 -2 -42 -0.3315 -0.4905
0 -2 -41 0.2922 2.4235
0 -2 -40 1.1875 -1.1730
0 -2 -39 2.0903 0.5239
0 -2 -38 -2.2501 -0.7949
0 -2 -37 -0.1316 -0.6510
0 -2 -36 2.1507 1.9807
0 -2 -35 -0.1921 3.3542
0 -2 -34 2.2107 -1.8803
0 -2 -33 4.7038 -1.7393
0 -2 -32 3.3278 -0.0401
0 -2 -31 -3.6684 -2.2706
0 -2 -30 4.5904 -1.2837
0 -2 -29 2.6001 2.0700
0 -2 -28 5.0525 -11.0155
0 -2 -27 -9.1526 -3.4949
0 -2 -26 -5.8741 -3.3308
0 -2 -25 -2.2257 7.6384
0 -2 -24 4.7988 -4.5808
0 -2 -23 6.4502 11.2070
0 -2 -22 -3.3758 -9.6351
0 -2 -21 10.4272 -12.4843
0 -2 -20 -7.8892 -7.1128
0 -2 -19 -6.8791 -3.3279
0 -2 -18 -2.8006 -4.0958
0 -2 -17 12.9497 -5.3135
0 -2 -16 -8.7646 0.0441
0 -2 -15 -9.6120 -9.2774
0 -2 -14 1.5382 4.7872
0 -2 -13 12.8098 -1.8008
0 -2 -12 -7.4460 9.4866
0 -2 -11 13.4063 -10.1922
0 -2 -10 23.2880 17.2731
0 -2 -9 5.5050 -16.0037
0 -2 -8 40.8900 -14.9357
0 -2 -7 20.2578 -17.3260
0 -2 -6 -50.1239 -10.8672
0 -2 -5 12.9816 -24.4093
0 -2 -4 60.3729 7.0657
0 -2 -3 -18.8585 -4.5929
0 -2 -2 -33.5520 -45.5387
0 -2 -1 83.6682 -47.2055
0 0 -50 -1.1953 1.8718
0 0 -48 2.6423 2.1115
0 0 -46 4.1457 1.2624
0 0 -44 3.9793 -2.2739
0 0 -42 2.8908 -5.5332
0 0 -40 -0.8490 -6.2909
0 0 -38 -3.7957 -7.9865
0 0 -36 -8.1490 -6.2455
0 0 -34 -16.3770 -0.9348
0 0 -32 -9.8807 6.5366
0 0 -30 -13.8145 11.3149
0 0 -28 7.7951 17.2112
0 0 -26 6.2032 9.3873
0 0 -24 18.6726 -3.8272
0 0 -22 17.6946 -4.7368
0 0 -20 16.8337 -27.6613
0 0 -18 -2.4763 -30.9657
0 0 -16 -4.6975 -36.2587
0 0 -14 -57.6242 -37.7170
0 0 -12 -56.5327 7.8626
0 0 -10 -88.6385 44.0268
0 0 -8 -73.4860 135.6899
0 0 -4 88.1053 88.9804
0 0 4 88.1053 -88.9804
0 0 8 -73.4860 -135.6899
0 0 10 -88.6385 -44.0268
0 0 12 -56.5327 -7.8626
0 0 14 -57.6242 37.7170
0 0 16 -4.6975 36.2587
0 0 18 -2.4763 30.9657
0 0 20 16.8337 27.6613
0 0 22 17.6946 4.7368
0 0 24 18.6726 3.8272
0 0 26 6.2032 -9.3873
0 0 28 7.7951 -17.2112
0 0 30 -13.8145 -11.3149
0 0 32 -9.8807 -6.5366
0 0 34 -16.3770 0.9348
0 0 36 -8.1490 6.2455
0 0 38 -3.7957 7.9865
0 0 40 -0.8490 6.2909
0 0 42 2.8908 5.5332
0 0 44 3.9793 2.2739
0 0 46 4.1457 -1.2624
0 0 48 2.6423 -2.1115
0 0 50 -1.1953 -1.8718
0 2 0 -40.7124 -0.1032
0 2 1 83.6682 47.2055
0 2 2 -33.5520 45.5387
0 2 3 -18.8585 4.5929
0 2 4 60.3729 -7.0657
0 2 5 12.9816 24.4093
0 2 6 -50.1239 10.8672
0 2 7 20.2578 17.3260
0 2 8 40.8900 14.9357
0 2 9 5.5050 16.0037
0 2 10 23.2880 -17.2731
0 2 11 13.4063 10.1922
0 2 12 -7.4460 -9.4866
0 2 13 12.8098 1.8008
0 2 14 1.5382 -4.7872
0 2 15 -9.6120 9.2774
0 2 16 -8.7646 -0.0441
0 2 17 12.9497 5.3135
0 2 18 -2.8006 4.0958
0 2 19 -6.8791 3.3279
0 2 20 -7.8892 7.1128
0 2 21 10.4272 12.4843
0 2 22 -3.3758 9.6351
0 2 23 6.4502 -11.2070
0 2 24 4.7988 4.5808
0 2 25 -2.2257 -7.6384
0 2 26 -5.8741 3.3308
0 2 27 -9.1526 3.4949
0 2 28 5.0525 11.0155
0 2 29 2.6001 -2.0700
0 2 30 4.5904 1.2837
0 2 31 -3.6684 2.2706
0 2 32 3.3278 0.0401
0 2 33 4.7038 1.7393
0 2 34 2.2107 1.8803
0 2 35 -0.1921 -3.3542
0 2 36 2.1507 -1.9807
0 2 37 -0.1316 0.6510
0 2 38 -2.2501 0.7949
0 2 39 2.0903 -0.5239
0 2 40 1.1875 1.1730
0 2 41 0.2922 -2.4235
0 2 42 -0.3315 0.4905
0 2 43 0.8007 -3.0057
0 2 44 1.6595 1.8194
0 2 45 -3.2452 -3.1914
0 2 46 1.5750 0.2312
0 2 47 -2.6271 0.1882
0 2 48 0.7673 -1.0360
0 2 49 -0.6780 0.4288
0 2 50 1.5936 0.1376
0 2 51 -1.0061 0.8963
0 4 0 12.4418 -0.0250
0 4 1 23.1401 2.4146
0 4 2 -9.6983 -6.9638
0 4 3 -16.9554 4.9062
0 4 4 -6.4499 1.0760
0 4 5 20.8904 -0.3770
0 4 6 -0.6276 0.6261
0 4 7 -6.6904 4.7775
0 4 8 -3.4281 -4.0761
0 4 9 10.1166 -0.6291
0 4 10 -1.7727 3.6876
0 4 11 -15.1932 0.0172
0 4 12 -7.7665 -0.7737
0 4 13 7.8751 17.8836
0 4 14 6.1788 -2.3114
0 4 15 7.1605 -5.4911
0 4 16 -8.2022 0.9646
0 4 17 -3.1332 -1.9784
0 4 18 1.6899 -2.2022
0 4 19 1.0207 -0.3309
0 4 20 -6.2058 -3.3689
0 4 21 4.7819 -3.5013
0 4 22 -0.0357 0.5354
0 4 23 -4.3298 -0.2581
0 4 24 -1.8761 2.5040
0 4 25 7.7134 0.0637
0 4 26 3.3816 -2.7063
0 4 27 -0.3427 -2.4518
0 4 28 -1.4153 -0.2195
0 4 29 5.1431 -2.9906
0 4 30 1.8057 -0.5330
0 4 31 -5.1268 -1.7379
0 4 32 -0.7410 -1.6676
0 4 33 0.9394 -0.6628
0 4 34 -2.5213 1.7709
0 4 35 -4.7778 -0.2066
0 4 36 1.5222 -0.3954
0 4 37 -2.8128 2.9633
0 4 38 -0.0340 -0.5487
0 4 39 0.8462 3.4059
0 4 40 0.0773 -1.9790
0 4 41 -0.2723 2.2890
0 4 42 -2.1345 -1.0612
0 4 43 1.7725 2.1148
0 4 44 -0.3052 0.8271
0 4 45 3.7890 1.7614
0 4 46 1.3960 0.1515
0 4 47 1.4604 -0.8415
0 4 48 0.0876 0.0095
0 4 49 -0.1039 -0.4149
0 4 50 1.2556 -0.3991
0 6 0 -15.2521 0.0431
0 6 1 8.6900 -1.4789
0 6 2 6.0649 5.5200
0 6 3 -12.2091 4.8396
0 6 4 -6.4901 -3.1398
0 6 5 9.9142 8.9955
0 6 6 -0.2867 7.3326
0 6 7 5.0340 -5.7520
0 6 8 1.4086 -2.8060
0 6 9 -5.1235 0.6005
0 6 10 0.2003 -3.4625
0 6 11 7.7418 -1.2651
0 6 12 -7.7210 -1.9277
0 6 13 -6.4851 -3.3188
0 6 14 5.8652 -2.6745
0 6 15 -2.5588 -0.4670
0 6 16 -9.7722 -2.1904
0 6 17 4.8392 3.6792
0 6 18 4.3326 -2.4205
0 6 19 -2.3596 -2.4617
0 6 20 -6.4933 -1.1498
0 6 21 4.9075 5.0766
0 6 22 -0.0730 3.7063
0 6 23 3.1218 -2.4554
0 6 24 -0.6431 1.9798
0 6 25 1.8652 1.8120
0 6 26 1.7557 0.1151
0 6 27 0.7263 1.0881
0 6 28 0.5555 2.7682
0 6 29 2.3254 -0.3360
0 6 30 2.0374 -1.6686
0 6 31 -1.7939 0.8876
0 6 32 -1.4220 -1.3762
0 6 33 1.2910 0.0348
0 6 34 3.5126 -0.1919
0 6 35 0.2170 -0.6363
0 6 36 -0.2411 -3.1406
0 6 37 -0.2302 0.0612
0 6 38 -0.3758 -1.8388
0 6 39 0.5272 -1.8039
0 6 40 0.4792 -1.3693
0 6 41 -0.4587 -0.2257
0 6 42 -1.7674 0.3741
0 6 43 -0.3291 0.7237
0 6 44 -0.2437 1.0737
0 6 45 0.2319 0.3291
0 6 46 0.6173 1.0985
0 6 47 0.6704 0.1043
0 6 48 0.1883 0.5434
0 8 0 -2.2266 0.1048
0 8 1 -9.9651 -5.1823
0 8 2 4.4180 2.4957
0 8 3 1.2734 -1.5401
0 8 4 -2.6485 -4.7481
0 8 5 1.7695 -4.8591
0 8 6 3.3086 1.6533
0 8 7 -6.6780 -1.4075
0 8 8 -5.4313 -1.9214
0 8 9 2.1094 -1.8024
0 8 10 4.5687 4.1324
0 8 11 0.7729 -5.9749
0 8 12 -0.2547 -6.6750
0 8 13 -5.5830 2.5356
0 8 14 -2.9983 5.5657
0 8 15 7.9042 -6.4653
0 8 16 3.2644 0.0037
0 8 17 -8.8312 -1.3256
0 8 18 2.3731 -1.1885
0 8 19 3.1791 3.5789
0 8 20 -3.5233 3.3504
0 8 21 -0.0827 -3.6964
0 8 22 3.2747 -1.4519
0 8 23 -2.0067 3.2923
0 8 24 -3.1637 3.6288
0 8 25 2.4756 -0.5123
0 8 26 3.2107 1.5574
0 8 27 -2.1185 -2.1259
0 8 28 -0.8812 -1.1795
0 8 29 -1.3207 2.5843
0 8 30 1.1134 0.9733
0 8 31 1.1944 -0.7760
0 8 32 0.3231 -0.1043
0 8 33 -0.7037 0.9341
0 8 34 -0.2412 -1.1879
0 8 35 0.1854 1.1972
0 8 36 -0.5565 1.9364
0 8 37 1.5652 1.2859
0 8 38 1.9606 1.5621
0 8 39 1.3187 0.6929
0 8 40 0.9376 -0.3089
0 8 41 1.0158 -0.5288
0 8 42 0.7378 0.5276
0 8 43 -0.5263 -0.3488
0 8 44 -0.1053 -0.0573
0 8 45 -0.4493 0.2214
0 10 0 1.5080 0.1047
0 10 1 2.9114 0.4218
0 10 2 2.1198 -2.5843
0 10 3 1.8307 -0.8414
0 10 4 -4.9623 -1.6852
0 10 5 -4.5223 -2.1367
0 10 6 2.5546 6.2777
0 10 7 3.2668 -2.0458
0 10 8 -0.7829 -3.3932
0 10 9 -5.1914 0.9441
0 10 10 2.5864 3.9379
0 10 11 4.5589 1.2636
0 10 12 1.4931 -2.6076
0 10 13 0.2282 -6.0864
0 10 14 -3.1645 2.4226
0 10 15 -0.5778 3.2348
0 10 16 5.3176 0.8351
0 10 17 2.6325 -2.0778
0 10 18 -1.6830 -0.8774
0 10 19 1.5809 -2.6606
0 10 20 1.0639 1.4183
0 10 21 -2.2382 1.9633
0 10 22 1.6173 -2.6690
0 10 23 3.7860 -1.4695
0 10 24 -2.0082 -0.0990
0 10 25 -1.3660 -1.8610
0 10 26 1.5736 -1.6652
0 10 27 -2.2269 -0.0407
0 10 28 -2.8185 -1.5277
0 10 29 -0.8189 0.6910
0 10 30 0.4178 1.2612
0 10 31 0.3635 2.0079
0 10 32 0.1703 -1.1781
0 10 33 1.2655 0.6228
0 10 34 -0.5334 0.0055
0 10 35 1.4897 -1.7079
0 10 36 -0.6260 -1.0562
0 10 37 0.2478 1.8207
0 10 38 -1.1852 -0.0175
0 10 39 1.9292 -1.2194
0 10 40 -1.7513 0.5509
0 10 41 -0.0882 -0.0928
0 10 42 -0.0594 0.7505
0 12 0 -5.2705 0.0603
0 12 1 0.6697 3.3252
0 12 2 1.1923 4.3402
0 12 3 3.5763 3.3186
0 12 4 -1.0336 -4.8496
0 12 5 -0.5465 -2.8654
0 12 6 -3.1147 2.5039
0 12 7 0.3013 3.6030
0 12 8 0.8937 1.8848
0 12 9 1.3508 -0.5632
0 12 10 1.1998 2.5517
0 12 11 -0.1827 -0.5150
0 12 12 2.0286 -1.3936
0 12 13 -2.2152 0.3859
0 12 14 0.5928 2.9889
0 12 15 0.0695 2.6716
0 12 16 1.6687 0.1086
0 12 17 -0.9758 1.2901
0 12 18 -1.5109 1.4441
0 12 19 1.1448 1.3670
0 12 20 1.2694 2.5455
0 12 21 0.1575 1.4336
0 12 22 -0.4588 1.6354
0 12 23 0.3767 -0.3886
0 12 24 2.0182 1.4210
0 12 25 0.2784 -0.1976
0 12 26 0.5759 -2.1612
0 12 27 -1.9412 -0.7840
0 12 28 -0.9772 1.0565
0 12 29 -0.7173 2.5203
0 12 30 1.4581 -0.2602
0 12 31 1.2162 -0.5779
0 12 32 -0.6274 -0.5829
0 12 33 -1.0604 -0.4567
0 12 34 0.4235 2.3797
0 12 35 0.7966 1.5451
0 12 36 1.5098 -0.0135
0 12 37 0.1828 -1.6338
0 14 0 -0.2051 0.0098
0 14 1 0.0318 1.4396
0 14 2 0.1446 0.5649
0 14 3 1.3786 0.7031
0 14 4 -0.0859 -1.7324
0 14 5 1.0008 0.3327
0 14 6 -0.9228 1.3579
0 14 7 0.6599 2.8083
0 14 8 -0.6716 -1.8101
0 14 9 4.2168 -0.0944
0 14 10 -2.4473 0.8019
0 14 11 -0.0783 -0.1670
0 14 12 -1.6720 1.8977
0 14 13 1.2525 0.3753
0 14 14 -0.8162 1.7050
0 14 15 -0.8148 0.0331
0 14 16 0.3576 1.6032
0 14 17 -0.3510 0.2500
0 14 18 -0.4773 1.9982
0 14 19 -1.3504 0.3007
0 14 20 2.4845 -0.1238
0 14 21 -0.4094 0.4983
0 14 22 -0.0496 -0.1518
0 14 23 -0.4456 -0.4571
0 14 24 -0.1048 -0.7222
0 14 25 -0.2630 0.9797
0 14 26 0.8523 -0.0506
0 14 27 0.6932 -0.9814
0 14 28 -0.9037 -0.3613
0 14 29 -0.8095 0.9728
0 14 30 0.6956 0.7070
0 14 31 1.1459 0.5995
0 16 0 -0.8654 -0.0228
0 16 1 -0.9840 -0.1020
0 16 2 1.0781 -0.2856
0 16 3 0.1865 1.2012
0 16 4 -0.0037 0.6233
0 16 5 1.0232 -1.6873
0 16 6 -0.7901 1.1593
0 16 7 -1.9935 0.9825
0 16 8 1.0712 0.3118
0 16 9 0.5848 -1.2053
0 16 10 -0.8180 0.3651
0 16 11 -1.1117 0.5254
0 16 12 -0.0064 1.1845
0 16 13 -0.3818 0.7428
0 16 14 -0.6958 -0.7440
0 16 15 0.4025 -0.0272
0 16 16 -0.1932 0.7574
0 16 17 0.7086 0.6465
0 16 18 -0.1608 -0.1182
0 16 19 0.7137 -0.7186
0 16 20 -0.1376 0.0951
0 16 21 -0.1959 -0.5815
1 1 0 -96.0518 0.1105
1 1 2 75.0936 19.1205
1 1 4 -33.7055 -13.9635
1 1 5 33.3490 -31.7344
1 1 6 16.9137 -4.6594
1 1 7 -24.1929 -23.8486
1 1 8 -4.0546 -1.5187
1 1 9 5.5284 35.1263
1 1 10 -2.2744 0.0840
1 1 11 7.8644 -12.2823
1 1 12 4.0476 3.6956
1 1 13 -10.2353 -0.1641
1 1 14 4.6790 -5.4229
1 1 15 11.1296 1.4609
1 1 16 -4.4019 3.1709
1 1 17 -6.0323 -0.2016
1 1 18 3.9463 0.4105
1 1 19 5.5210 0.6390
1 1 20 -2.0634 -4.5196
1 1 21 -4.2004 -7.2708
1 1 22 -0.7550 5.1130
1 1 23 -0.7673 6.0171
1 1 24 0.0578 -0.5789
1 1 25 1.0183 -0.2510
1 1 26 5.2895 -1.5262
1 1 27 0.0766 -4.1024
1 1 28 -5.2363 -0.0487
1 1 29 -5.7884 4.0055
1 1 30 3.4071 -0.4684
1 1 31 2.9764 -0.1398
1 1 32 -2.0799 2.0339
1 1 33 -2.7580 -0.7057
1 1 34 3.1035 -0.5780
1 1 35 0.5160 3.7070
1 1 36 -1.2685 -0.1240
1 1 37 0.5747 -2.1754
1 1 38 1.0578 -0.4417
1 1 39 -1.3416 -0.6140
1 1 40 -0.0941 0.3114
1 1 41 -0.0484 1.5598
1 1 42 0.1545 0.2856
1 1 43 -0.4436 0.1279
1 1 44 1.1240 -0.9762
1 1 45 0.0513 0.5415
1 1 46 -0.4845 -0.6945
1 1 47 0.9817 -0.3735
1 1 48 -0.5304 0.7618
1 1 49 -0.2182 0.1549
1 1 50 0.5227 -0.4274
1 1 51 0.2608 0.1220
1 3 0 -4.6390 0.0632
1 3 1 -35.5863 10.4196
1 3 2 9.4058 -20.3357
1 3 3 33.2410 -30.0925
1 3 4 -22.4074 14.6662
1 3 5 -30.0111 8.4743
1 3 6 18.1537 -8.1857
1 3 7 10.5584 11.9327
1 3 8 -8.1080 0.9211
1 3 9 -1.5734 -11.6518
1 3 10 8.4936 -4.7830
1 3 11 -0.0934 4.6877
1 3 12 1.1284 -9.8615
1 3 13 -5.3751 -0.7334
1 3 14 -9.4937 8.8734
1 3 15 5.9285 2.9770
1 3 16 11.2279 -4.9959
1 3 17 -5.3982 -2.9722
1 3 18 -7.9664 0.7717
1 3 19 6.7204 -0.9884
1 3 20 6.3853 5.8750
1 3 21 -4.5498 -4.1151
1 3 22 1.9327 -8.2806
1 3 23 3.1329 -0.0436
1 3 24 -6.6906 -0.0687
1 3 25 -5.7728 -0.7069
1 3 26 2.4261 3.7189
1 3 27 6.0352 -1.2792
1 3 28 0.5627 -3.9944
1 3 29 -4.6990 -0.9970
1 3 30 -1.6553 0.6549
1 3 31 2.1292 1.1966
1 3 32 -0.5187 1.1256
1 3 33 -2.6727 -1.6436
1 3 34 1.4004 -1.2493
1 3 35 1.1046 1.3824
1 3 36 -0.4994 1.5510
1 3 37 0.6029 0.6354
1 3 38 1.3233 -0.3395
1 3 39 -0.3267 -0.7715
1 3 40 -0.6842 -0.9682
1 3 41 0.9775 -0.0840
1 3 42 1.2497 -0.3910
1 3 43 -0.4341 -0.1158
1 3 44 -1.9814 0.1607
1 3 45 0.2023 -0.3127
1 3 46 0.3759 1.0190
1 3 47 0.1749 0.3858
1 3 48 1.5871 -0.2964
1 3 49 0.0290 -0.1270
1 3 50 -0.8389 -0.5022
1 5 0 1.0430 -0.0048
1 5 1 -19.2677 -6.5490
1 5 2 -12.7792 2.3650
1 5 3 17.2552 3.4066
1 5 4 -6.1414 3.2384
1 5 5 -7.7528 -9.9759
1 5 6 -0.5010 10.2970
1 5 7 0.7965 0.8424
1 5 8 5.6914 -1.5901
1 5 9 0.7704 1.1640
1 5 10 -8.1401 2.7172
1 5 11 1.4279 -0.3253
1 5 12 11.4298 8.4528
1 5 13 -0.6963 -2.0609
1 5 14 0.4717 -10.7569
1 5 15 -1.5486 1.0025
1 5 16 0.0670 1.5115
1 5 17 -1.3407 -3.0878
1 5 18 -2.5806 2.4265
1 5 19 2.5107 1.5587
1 5 20 4.1602 -3.8997
1 5 21 -6.0833 -3.8553
1 5 22 -3.9134 2.5510
1 5 23 1.7622 2.2804
1 5 24 2.7440 -2.6488
1 5 25 -0.1116 -0.6002
1 5 26 -3.6444 2.5517
1 5 27 0.9287 0.4975
1 5 28 1.5710 -0.3949
1 5 29 -1.9701 0.9893
1 5 30 -0.2695 0.6585
1 5 31 4.2433 -2.1483
1 5 32 1.3372 0.1326
1 5 33 -3.2256 0.6542
1 5 34 -0.5416 -1.2021
1 5 35 -0.2436 0.2489
1 5 36 -0.5058 0.1701
1 5 37 0.2213 -1.2146
1 5 38 0.4180 -0.7493
1 5 39 -2.0076 2.1810
1 5 40 -0.6930 0.1027
1 5 41 0.6277 0.3006
1 5 42 -0.0319 -0.4527
1 5 43 1.1798 0.6216
1 5 44 -0.1487 -0.9625
1 5 45 -0.5429 -0.6474
1 5 46 -1.6361 -0.4875
1 5 47 -0.9105 0.2482
1 5 48 -0.6204 0.7814
1 5 49 0.5427 0.9497
1 7 0 7.5250 -0.0780
1 7 1 -0.1149 1.6956
1 7 2 -4.7949 -5.3960
1 7 3 2.7849 -2.4231
1 7 4 9.0202 8.9412
1 7 5 -0.9536 0.5522
1 7 6 -3.0873 -11.5241
1 7 7 1.5510 0.2007
1 7 8 -1.0937 4.9151
1 7 9 -0.9182 -3.5003
1 7 10 -0.5167 -1.0630
1 7 11 -1.4813 7.5392
1 7 12 1.2896 -1.4170
1 7 13 5.4914 -6.0574
1 7 14 -3.6497 2.5510
1 7 15 -6.7371 1.6925
1 7 16 6.2103 -2.0696
1 7 17 4.6403 2.8493
1 7 18 -7.2010 -1.3120
1 7 19 -2.3377 -1.8396
1 7 20 5.4046 3.3089
1 7 21 1.7374 1.4955
1 7 22 -0.8808 -1.7804
1 7 23 2.8031 -0.2902
1 7 24 -0.2426 -1.0888
1 7 25 -2.6109 -1.6439
1 7 26 0.0916 1.1972
1 7 27 2.3506 0.3416
1 7 28 0.4095 -1.0885
1 7 29 -1.1384 -2.0075
1 7 30 -1.9480 0.3501
1 7 31 -1.9966 2.2772
1 7 32 1.4766 0.5832
1 7 33 1.6064 0.1421
1 7 34 -0.8763 0.1249
1 7 35 0.7761 -0.6630
1 7 36 0.9759 -0.3593
1 7 37 -1.3192 0.0908
1 7 38 -0.1218 -0.2382
1 7 39 0.2153 -0.2997
1 7 40 -0.6479 0.6387
1 7 41 -0.1816 0.9271
1 7 42 0.2828 -0.1592
1 7 43 0.2439 -0.1830
1 7 44 0.0031 0.1269
1 7 45 0.4967 -0.5750
1 7 46 -0.4340 0.7152
1 7 47 -0.8664 0.1867
1 9 0 0.9696 -0.1091
1 9 1 3.6949 0.7499
1 9 2 -1.0707 5.1153
1 9 3 -0.0714 -1.7039
1 9 4 4.3340 -3.0067
1 9 5 -2.5325 -1.0842
1 9 6 -1.4976 -1.5309
1 9 7 -0.3611 2.0937
1 9 8 3.9343 2.7322
1 9 9 3.7765 -1.4867
1 9 10 -5.7784 -6.9013
1 9 11 -5.2004 -0.3374
1 9 12 3.1023 8.5622
1 9 13 4.1664 0.1826
1 9 14 3.3777 -7.0935
1 9 15 -2.3315 -0.3332
1 9 16 -6.5481 0.0063
1 9 17 1.8255 -0.2282
1 9 18 4.5822 3.0545
1 9 19 -1.6593 -0.7547
1 9 20 -1.4155 -5.1800
1 9 21 1.5179 0.3839
1 9 22 -3.3880 3.6297
1 9 23 -2.1785 -0.6048
1 9 24 4.7004 -0.6763
1 9 25 0.5242 1.3482
1 9 26 -3.3054 -0.9903
1 9 27 0.8933 0.1014
1 9 28 1.8595 0.7183
1 9 29 -0.3343 -1.4173
1 9 30 -0.8844 -0.8118
1 9 31 -1.3336 0.8165
1 9 32 -1.0017 0.4103
1 9 33 0.8425 0.2173
1 9 34 0.5131 1.0572
1 9 35 -0.4571 0.7305
1 9 36 0.6887 -0.2251
1 9 37 1.2813 -0.6268
1 9 38 -1.0048 0.2811
1 9 39 -0.9361 -0.4365
1 9 40 1.1200 -0.3129
1 9 41 -0.5553 0.3028
1 9 42 -0.6469 0.1450
1 9 43 0.1915 0.8386
1 9 44 0.0567 0.3527
1 11 0 1.8527 -0.0826
1 11 1 -3.4754 -1.3760
1 11 2 -1.6260 -2.4252
1 11 3 -2.0646 2.6050
1 11 4 1.6922 4.0734
1 11 5 4.9692 1.4576
1 11 6 0.3178 -3.3391
1 11 7 -1.4877 -2.0641
1 11 8 -1.0838 1.5259
1 11 9 0.5783 0.4032
1 11 10 2.2192 0.1172
1 11 11 -0.5085 -1.9634
1 11 12 -0.7395 -0.0520
1 11 13 0.5139 1.9822
1 11 14 1.2855 -0.6868
1 11 15 -0.6672 -1.3489
1 11 16 -0.4280 -0.0191
1 11 17 0.9561 -0.4505
1 11 18 -0.0609 -0.5463
1 11 19 -1.2162 1.5076
1 11 20 -1.1840 0.3537
1 11 21 2.0504 -1.1710
1 11 22 1.0690 0.8955
1 11 23 -1.9971 0.2534
1 11 24 -0.0395 -1.6689
1 11 25 0.9005 0.4414
1 11 26 -0.4768 0.9262
1 11 27 -0.2668 -0.1953
1 11 28 0.9521 -0.9411
1 11 29 -0.2849 0.2189
1 11 30 -1.0417 0.2158
1 11 31 -0.2663 -0.5768
1 11 32 2.5960 0.3330
1 11 33 0.0069 0.4383
1 11 34 -1.3041 -1.9389
1 11 35 -0.2256 -0.0070
1 11 36 0.2566 1.6732
1 11 37 0.6754 -0.4158
1 11 38 1.0243 -1.3525
1 11 39 -0.0967 -0.1160
1 11 40 -0.6512 0.4818
1 13 0 -0.5672 -0.0339
1 13 1 1.9988 0.4409
1 13 2 1.1368 -1.9253
1 13 3 -1.3565 -0.7041
1 13 4 -1.6270 1.6406
1 13 5 -0.3951 2.6300
1 13 6 0.3608 -0.5589
1 13 7 1.5819 -1.2550
1 13 8 0.1283 0.8856
1 13 9 -0.3080 1.0758
1 13 10 0.2946 -0.4620
1 13 11 -0.4366 -0.3847
1 13 12 -0.6403 0.4515
1 13 13 0.3829 1.2554
1 13 14 0.5487 -0.1077
1 13 15 0.3790 -0.3185
1 13 16 -0.9469 0.2387
1 13 17 -0.3411 -0.0264
1 13 18 0.5490 0.2921
1 13 19 0.0766 0.8297
1 13 20 -0.8443 -0.2242
1 13 21 0.5668 -0.2465
1 13 22 0.5573 0.0982
1 13 23 0.7147 -0.6068
1 13 24 -0.4945 -1.1034
1 13 25 -1.1281 -0.3797
1 13 26 -1.2124 0.7513
1 13 27 0.5754 1.4717
1 13 28 1.6217 -0.5638
1 13 29 1.0847 -1.0138
1 13 30 -1.1862 -0.7469
1 13 31 -0.7288 0.0362
1 13 32 0.0504 1.0960
1 13 33 0.2500 0.7297
1 13 34 0.9090 -0.5862
1 15 0 1.2075 0.0069
1 15 1 0.7816 -0.3074
1 15 2 -0.1571 -1.2436
1 15 3 -1.1831 -0.3442
1 15 4 -0.2282 0.9293
1 15 5 -0.1951 1.4252
1 15 6 0.1206 -0.2291
1 15 7 0.5711 -1.8523
1 15 8 0.0668 -0.2238
1 15 9 -1.6122 1.5480
1 15 10 -0.0525 0.6117
1 15 11 0.8701 -0.3401
1 15 12 -0.5530 -0.5519
1 15 13 -0.5271 0.0365
1 15 14 0.3170 0.3023
1 15 15 0.1144 -0.4404
1 15 16 -0.5441 0.3755
1 15 17 -0.4907 0.7346
1 15 18 0.2250 -0.3552
1 15 19 0.4582 -0.6117
1 15 20 0.5719 0.8829
1 15 21 0.1397 0.0414
1 15 22 0.1443 -1.3034
1 15 23 0.1514 -0.3780
1 15 24 -0.0057 0.7009
1 15 25 0.0453 -0.3417
1 15 26 0.0733 -0.4918
1 17 0 -0.9481 0.0234
1 17 1 0.3149 0.7563
1 17 2 -0.0130 1.3028
1 17 3 -0.6229 -1.0627
1 17 4 0.4667 -1.1535
1 17 5 0.5587 1.7496
1 17 6 -0.7010 -0.0874
1 17 7 0.5288 -0.9560
1 17 8 0.0676 0.5441
1 17 9 -1.1620 0.0320
1 17 10 -0.2518 -0.3913
1 17 11 0.8424 0.1930
1 17 12 0.1752 0.0241
1 17 13 -0.4730 0.1357
2 0 0 9.7015 -0.0588
2 0 2 -278.6567 30.6520
2 0 4 -86.3314 175.5974
2 0 8 22.7694 96.9007
2 0 10 74.0064 69.5341
2 0 12 91.7730 -7.1349
2 0 14 30.3960 -27.8920
2 0 16 22.9493 -38.6206
2 0 18 -7.8875 -32.5762
2 0 20 -11.2481 -19.3365
2 0 22 -20.7970 -17.8512
2 0 24 -17.9040 5.7231
2 0 26 -15.7677 12.8109
2 0 28 5.6760 12.9437
2 0 30 4.0273 14.8184
2 0 32 17.1259 4.4542
2 0 34 7.8107 -0.9587
2 0 36 9.8494 -3.6196
2 0 38 5.8001 -6.2747
2 0 40 0.6878 -8.1792
2 0 42 -3.0655 -5.5984
2 0 44 -5.0799 -1.4156
2 0 46 -3.1632 0.5313
2 0 48 -1.0256 2.4620
2 0 50 -1.3585 1.4292
2 2 1 64.8361 -15.6891
2 2 2 -6.7200 11.2770
2 2 3 -40.8078 -35.2564
2 2 4 52.3848 -35.8383
2 2 5 -6.1193 -12.0766
2 2 6 -69.5828 -7.7566
2 2 7 -1.6087 -13.1694
2 2 8 7.4030 11.9942
2 2 9 -11.5200 -9.8292
2 2 10 -3.1948 -1.2116
2 2 11 -5.3490 -11.2467
2 2 12 -15.1166 10.7529
2 2 13 0.3398 -9.7032
2 2 14 8.1941 7.4071
2 2 15 -13.8572 -3.0568
2 2 16 4.6496 0.6654
2 2 17 7.8026 -6.6654
2 2 18 10.0706 -4.9193
2 2 19 -11.8543 -6.7189
2 2 20 0.7954 -5.7771
2 2 21 -0.0784 7.1234
2 2 22 1.7772 -4.1646
2 2 23 -2.0362 -3.3967
2 2 24 5.3669 -8.4900
2 2 25 0.6663 3.7660
2 2 26 -6.6741 -7.5905
2 2 27 -0.3766 7.8340
2 2 28 0.5375 -0.4210
2 2 29 7.5717 -4.1700
2 2 30 -3.8645 -5.2149
2 2 31 -3.9260 -1.0455
2 2 32 -3.3862 -1.6460
2 2 33 0.8507 0.8743
2 2 34 -1.9979 1.9495
2 2 35 -2.9220 -1.3086
2 2 36 0.4827 -0.9743
2 2 37 -1.3693 1.8779
2 2 38 -1.7647 0.9040
2 2 39 -0.3970 1.6097
2 2 40 2.0498 -0.0879
2 2 41 -0.9660 2.0473
2 2 42 -0.6215 -1.9304
2 2 43 1.2697 2.4371
2 2 44 -0.4508 -0.1153
2 2 45 0.3074 2.1520
2 2 46 -1.4663 -0.5125
2 2 47 2.3538 1.6309
2 2 48 -2.1183 -0.2585
2 2 49 2.1269 -0.7352
2 2 50 0.1450 1.3894
2 2 51 0.0034 -0.6886
2 4 0 8.1511 -0.0334
2 4 1 19.6818 -4.9884
2 4 2 -6.2107 1.8292
2 4 3 -22.6175 -0.9516
2 4 4 4.3973 5.7522
2 4 5 13.0832 -3.8671
2 4 6 8.3039 -1.0308
2 4 7 -10.1109 3.1124
2 4 8 1.6708 -5.0822
2 4 9 12.9992 -4.6316
2 4 10 3.0083 2.4881
2 4 11 -11.7368 -10.4456
2 4 12 -4.5723 0.5196
2 4 13 5.5819 8.0729
2 4 14 12.0305 0.1020
2 4 15 3.0950 -9.8795
2 4 16 -2.6025 1.0009
2 4 17 -7.9623 -1.5502
2 4 18 4.0382 -0.3694
2 4 19 -1.9794 3.6122
2 4 20 -3.0631 0.3746
2 4 21 2.8457 -0.8456
2 4 22 3.4160 2.4980
2 4 23 -7.5109 1.0627
2 4 24 -0.6992 2.2432
2 4 25 2.0708 0.7676
2 4 26 2.0441 -2.9183
2 4 27 -6.4246 0.4412
2 4 28 -3.5885 -0.0166
2 4 29 1.5898 2.2210
2 4 30 0.3721 1.6404
2 4 31 -3.6813 3.3183
2 4 32 1.5097 0.1254
2 4 33 5.6661 1.8297
2 4 34 0.2663 0.6182
2 4 35 1.7696 -0.9658
2 4 36 1.8841 -1.7283
2 4 37 2.3671 -2.0466
2 4 38 -1.1755 0.2195
2 4 39 1.5323 -2.8666
2 4 40 -0.2963 1.5286
2 4 41 -2.2562 -2.6145
2 4 42 0.1078 1.6239
2 4 43 -2.2260 -1.6378
2 4 44 1.2686 0.4287
2 4 45 -0.5858 0.3213
2 4 46 0.6422 -1.1003
2 4 47 -1.4720 -1.3337
2 4 48 -1.9590 -0.4966
2 4 49 -2.0364 -0.5871
2 4 50 -0.6026 0.5300
2 6 0 -5.7598 0.0400
2 6 1 8.1286 -5.1668
2 6 2 13.5490 0.1470
2 6 3 -9.8414 -0.3668
2 6 4 -4.1803 -9.1967
2 6 5 7.4868 0.0437
2 6 6 1.1549 4.6127
2 6 7 -2.6181 -8.6718
2 6 8 1.9468 -2.8352
2 6 9 -8.7409 4.3084
2 6 10 2.0849 0.9886
2 6 11 7.7944 3.0787
2 6 12 -2.7782 2.6749
2 6 13 -3.5535 0.1982
2 6 14 8.5404 1.6015
2 6 15 -0.3626 -0.6834
2 6 16 -5.4551 3.8008
2 6 17 2.9632 1.8659
2 6 18 9.6305 0.1395
2 6 19 -5.5060 -4.3690
2 6 20 -2.4149 -1.3519
2 6 21 -0.7757 1.9610
2 6 22 2.6729 0.7741
2 6 23 -2.7000 -4.0076
2 6 24 -0.5427 -1.8783
2 6 25 -2.5331 0.1425
2 6 26 0.8283 -2.4660
2 6 27 -2.2295 0.5999
2 6 28 -0.9812 0.5717
2 6 29 1.9546 -0.7996
2 6 30 -0.7967 -1.0356
2 6 31 -1.7250 -0.4745
2 6 32 -2.9539 1.2496
2 6 33 0.0047 -0.2961
2 6 34 1.8258 2.9710
2 6 35 -0.9926 1.1203
2 6 36 -1.4686 1.3902
2 6 37 -0.3465 2.4792
2 6 38 0.3133 2.0882
2 6 39 1.1388 0.0116
2 6 40 1.7904 0.2964
2 6 41 0.6176 0.0968
2 6 42 -0.2210 0.0237
2 6 43 -0.2826 -0.5435
2 6 44 0.4610 -1.0090
2 6 45 -0.8187 -0.3409
2 6 46 0.1912 -0.8384
2 6 47 0.2656 0.5303
2 6 48 -0.2508 -0.4326
2 8 0 -2.5438 0.1014
2 8 1 -9.8381 1.1986
2 8 2 4.3790 2.0598
2 8 3 4.6888 5.3522
2 8 4 -3.7596 -4.9187
2 8 5 5.1924 -0.3914
2 8 6 2.8494 3.2912
2 8 7 -3.2892 3.3594
2 8 8 -3.6866 -1.0143
2 8 9 4.3933 1.3284
2 8 10 5.0240 3.1658
2 8 11 0.0446 -1.9592
2 8 12 -0.5415 -7.1093
2 8 13 -5.9350 7.7953
2 8 14 -3.8134 3.3856
2 8 15 7.5700 -1.3448
2 8 16 0.5257 -1.3237
2 8 17 -6.5617 2.3425
2 8 18 1.2762 -1.2357
2 8 19 5.3047 3.0734
2 8 20 -2.1360 1.2312
2 8 21 0.0343 -5.5900
2 8 22 3.3409 -5.4402
2 8 23 -2.7917 1.8696
2 8 24 -4.4405 0.4666
2 8 25 1.6938 0.2296
2 8 26 1.8620 0.3393
2 8 27 -0.0980 -0.7229
2 8 28 -1.4478 -1.4562
2 8 29 0.8984 1.7110
2 8 30 0.7348 1.0586
2 8 31 1.8763 -1.9761
2 8 32 0.1980 -0.1437
2 8 33 -0.8515 -0.8743
2 8 34 -0.4366 -1.7765
2 8 35 -1.1865 -0.8225
2 8 36 -1.2625 0.2496
2 8 37 -0.4455 -0.4456
2 8 38 0.1918 -0.2860
2 8 39 -0.5610 -0.3385
2 8 40 -1.0029 -1.5960
2 8 41 -0.2300 -0.8261
2 8 42 -0.7523 0.0029
2 8 43 -0.8984 -0.1453
2 8 44 -0.5040 -0.0129
2 8 45 -0.3405 0.5783
2 10 0 -0.3538 0.1008
2 10 1 2.0887 0.0226
2 10 2 1.3015 -0.9519
2 10 3 1.1560 0.3967
2 10 4 -3.3487 -1.1861
2 10 5 -3.7692 0.6767
2 10 6 2.9133 4.3210
2 10 7 5.1107 -0.2009
2 10 8 -1.8917 -4.9118
2 10 9 -4.6502 1.6209
2 10 10 0.6725 2.7928
2 10 11 3.1321 2.5951
2 10 12 0.3351 -2.9644
2 10 13 -1.8902 -4.3138
2 10 14 -4.1877 0.2996
2 10 15 -3.4547 5.3043
2 10 16 2.6172 -0.1567
2 10 17 0.5432 0.1037
2 10 18 -2.6969 -0.9725
2 10 19 -0.7473 -1.5245
2 10 20 -0.6563 1.2798
2 10 21 -4.1843 3.8763
2 10 22 0.3370 -0.2008
2 10 23 3.4427 0.7186
2 10 24 -1.4592 2.5701
2 10 25 -0.1281 0.1263
2 10 26 2.6127 1.1479
2 10 27 0.8041 0.5657
2 10 28 -1.0327 -0.0469
2 10 29 1.1057 -0.9050
2 10 30 0.9751 1.9736
2 10 31 0.5124 0.1990
2 10 32 0.7819 -0.1955
2 10 33 -0.3759 -1.1618
2 10 34 0.1048 0.7852
2 10 35 -1.3357 -1.9294
2 10 36 0.9369 0.0860
2 10 37 -1.9001 2.1745
2 10 38 1.0810 0.0393
2 10 39 0.0772 -0.6306
2 10 40 0.0478 0.0103
2 10 41 -1.1226 0.5539
2 10 42 1.2071 -0.1335
2 12 0 -3.1220 0.0586
2 12 1 -0.2564 -2.2329
2 12 2 3.3056 4.8957
2 12 3 0.9708 -0.5855
2 12 4 1.8658 -4.3975
2 12 5 -2.7223 -4.6071
2 12 6 -0.4787 1.2056
2 12 7 -1.4112 2.5380
2 12 8 1.5034 -1.4924
2 12 9 0.4019 -0.2118
2 12 10 -1.7408 -0.8158
2 12 11 0.6844 -0.3455
2 12 12 -1.2870 -2.3664
2 12 13 -0.1599 -1.0181
2 12 14 -0.9580 1.3893
2 12 15 1.3564 -0.5781
2 12 16 0.6095 -2.1251
2 12 17 -0.9829 -2.1376
2 12 18 -1.0805 -1.6423
2 12 19 -0.0185 -1.3727
2 12 20 0.9957 -1.7364
2 12 21 -1.0992 0.4822
2 12 22 -1.7206 -1.4640
2 12 23 0.2027 -0.5705
2 12 24 0.1735 0.1104
2 12 25 0.3195 0.2298
2 12 26 -0.6005 -1.1807
2 12 27 0.1646 -0.1844
2 12 28 -0.6975 1.5117
2 12 29 0.6616 0.6988
2 12 30 0.8949 -0.4658
2 12 31 0.7689 -1.1854
2 12 32 -0.8420 -1.2054
2 12 33 -0.9436 -0.7118
2 12 34 -0.5656 0.3322
2 12 35 -0.0798 1.3333
2 12 36 -0.3386 -1.2550
2 12 37 -0.1449 -0.9378
2 14 0 -0.7276 0.0101
2 14 1 -0.0397 -0.1115
2 14 2 -0.0283 1.2742
2 14 3 -0.1184 -1.4939
2 14 4 0.4894 -0.8568
2 14 5 -1.2822 -1.4727
2 14 6 0.2071 1.9486
2 14 7 -2.5110 0.4862
2 14 8 1.0717 -1.1245
2 14 9 0.1503 -1.2815
2 14 10 0.8331 0.6315
2 14 11 -2.7260 -0.1397
2 14 12 1.7136 -0.6188
2 14 13 0.5432 0.4164
2 14 14 0.8551 -2.0586
2 14 15 -0.0932 -0.4197
2 14 16 0.2321 -1.8078
2 14 17 1.0474 -0.4742
2 14 18 -1.5445 -0.4829
2 14 19 0.0358 -0.4674
2 14 20 0.3920 -1.2894
2 14 21 0.5987 0.3949
2 14 22 -1.6699 0.7383
2 14 23 0.5900 -0.4717
2 14 24 -0.2288 0.2367
2 14 25 -0.0443 0.6885
2 14 26 0.6075 0.3753
2 14 27 0.6802 -1.0692
2 14 28 -0.7137 -0.2099
2 14 29 -1.2557 -0.0424
2 14 30 0.1794 -0.1232
2 14 31 -0.1168 0.1928
2 16 0 -1.0447 -0.0227
2 16 1 -1.4153 -1.1807
2 16 2 0.7402 -0.8080
2 16 3 -0.5280 1.1936
2 16 4 -0.1309 -0.1007
2 16 5 1.2154 -0.9665
2 16 6 -0.5512 -0.1047
2 16 7 -1.2016 1.2788
2 16 8 1.2244 -1.1001
2 16 9 1.4648 -0.9809
2 16 10 -0.3781 -0.8975
2 16 11 -0.0570 -0.0228
2 16 12 0.2685 0.3197
2 16 13 -0.2753 -0.3115
2 16 14 0.1363 -0.7700
2 16 15 -0.1497 -0.7047
2 16 16 0.7659 0.2797
2 16 17 -0.3389 0.3595
2 16 18 0.0507 -0.4301
2 16 19 -0.3154 -0.1212
2 16 20 -0.2293 -0.1760
2 16 21 -0.6747 0.0526
3 1 1 -60.7140 -52.6303
3 1 2 61.7398 12.1091
3 1 3 16.3005 48.3387
3 1 4 -44.1360 -5.6390
3 1 5 5.4426 -42.3649
3 1 6 10.2856 7.2433
3 1 7 -25.8934 -18.1901
3 1 8 -5.5353 4.6679
3 1 9 8.0283 26.5555
3 1 10 -4.1809 1.6154
3 1 11 5.9731 -18.8639
3 1 12 -0.3764 2.3946
3 1 13 -16.5974 -3.8041
3 1 14 1.5600 -4.9829
3 1 15 4.6594 5.5845
3 1 16 -5.9711 0.8448
3 1 17 -5.6242 3.2494
3 1 18 0.3641 1.7445
3 1 19 3.3735 1.9919
3 1 20 -0.3548 -1.6476
3 1 21 -4.2694 -3.0583
3 1 22 0.7348 3.4781
3 1 23 2.3833 7.0723
3 1 24 -1.1840 -2.1817
3 1 25 3.9376 -0.2327
3 1 26 1.1161 -1.8611
3 1 27 4.2058 -3.3843
3 1 28 -6.0522 2.4225
3 1 29 0.7713 1.4567
3 1 30 3.8772 -1.4862
3 1 31 5.3102 -4.7765
3 1 32 -3.3338 0.4972
3 1 33 -2.4737 -2.3533
3 1 34 1.8801 -1.2543
3 1 35 1.3807 3.0585
3 1 36 -2.5516 -0.4312
3 1 37 1.4667 -1.7716
3 1 38 0.1411 -0.3103
3 1 39 0.8677 -0.8746
3 1 40 -1.4445 0.4010
3 1 41 0.8840 0.1132
3 1 42 -0.9426 1.4558
3 1 43 -0.0466 -0.7552
3 1 44 0.3392 0.0371
3 1 45 -0.3223 -0.6680
3 1 46 -0.5652 0.8478
3 1 47 -0.1279 -0.5223
3 1 48 0.2140 0.9125
3 1 49 -0.9350 0.1925
3 1 50 0.2263 -0.7347
3 1 51 -0.7586 0.5880
3 3 0 -4.1482 0.0684
3 3 1 -36.6363 15.3766
3 3 2 18.8573 -9.1653
3 3 3 31.4274 -14.4168
3 3 4 -12.8666 12.2448
3 3 5 -15.3380 14.6394
3 3 6 11.2242 -2.5976
3 3 7 18.9548 3.6991
3 3 8 -12.5894 9.7338
3 3 9 -2.1974 -16.1437
3 3 10 0.0337 6.1247
3 3 11 1.6236 3.3972
3 3 12 0.0137 1.0053
3 3 13 -5.3581 -2.0280
3 3 14 -8.3604 10.3742
3 3 15 5.1387 7.2093
3 3 16 9.6493 -5.5734
3 3 17 -3.3177 0.2285
3 3 18 -8.8182 -2.4816
3 3 19 3.6169 2.3663
3 3 20 1.3887 3.9691
3 3 21 -5.8829 3.4932
3 3 22 -1.1948 -2.9819
3 3 23 3.7324 5.4690
3 3 24 -3.1501 4.4960
3 3 25 -4.1450 3.9528
3 3 26 4.6820 4.3662
3 3 27 7.8004 1.2692
3 3 28 2.1091 -1.5428
3 3 29 -2.3046 0.1058
3 3 30 1.3017 0.0511
3 3 31 3.1792 1.3006
3 3 32 -0.7964 -1.0567
3 3 33 -1.5526 -1.8967
3 3 34 -0.1955 -1.9833
3 3 35 0.7423 0.2277
3 3 36 -2.2808 1.3358
3 3 37 -0.5562 1.0175
3 3 38 0.0029 1.1952
3 3 39 -0.4172 -0.8862
3 3 40 -0.2801 0.0951
3 3 41 -0.8999 -0.2708
3 3 42 1.4038 0.1313
3 3 43 -1.0811 1.3463
3 3 44 -1.3661 0.1380
3 3 45 0.1586 -0.2898
3 3 46 0.2144 0.2610
3 3 47 -0.4850 0.7473
3 3 48 0.8218 -0.4548
3 3 49 0.0815 0.2218
3 3 50 -0.8953 -0.3081
3 5 0 31.6091 0.0002
3 5 1 -14.9069 7.1524
3 5 2 11.7786 -9.6639
3 5 3 14.2800 8.5148
3 5 4 10.6073 -12.4998
3 5 5 -13.7242 -1.3693
3 5 6 5.5521 -8.1091
3 5 7 0.3025 7.5619
3 5 8 2.9049 -15.8817
3 5 9 -1.3651 0.9781
3 5 10 -16.1228 -5.3211
3 5 11 -0.2537 3.4922
3 5 12 0.8642 6.4575
3 5 13 2.6800 -0.5928
3 5 14 -6.4904 -5.9889
3 5 15 -1.6526 1.8636
3 5 16 -2.9093 5.5114
3 5 17 0.7715 3.0908
3 5 18 -3.2887 6.3789
3 5 19 6.9825 5.6612
3 5 20 5.7066 -0.8950
3 5 21 -0.9585 -1.1111
3 5 22 -1.3181 3.1475
3 5 23 4.8536 0.4626
3 5 24 5.5804 -3.1967
3 5 25 -1.1233 -2.7253
3 5 26 -2.3687 -0.3888
3 5 27 -1.1917 -0.3234
3 5 28 0.3303 -1.2899
3 5 29 -4.2376 1.0561
3 5 30 0.0122 0.1126
3 5 31 2.8222 0.1236
3 5 32 0.1444 -0.5258
3 5 33 -0.7518 2.6954
3 5 34 -1.5342 -0.2639
3 5 35 2.4841 -0.3649
3 5 36 -0.7674 1.2294
3 5 37 2.0219 -2.0448
3 5 38 0.0226 1.0522
3 5 39 0.0331 0.3152
3 5 40 0.2156 2.3023
3 5 41 0.3296 -2.4917
3 5 42 1.5012 1.5210
3 5 43 -0.0484 -0.1093
3 5 44 2.4651 0.4859
3 5 45 -0.4201 -0.8961
3 5 46 1.0036 -0.6653
3 5 47 -0.1853 -0.4833
3 5 48 0.7131 0.1566
3 5 49 1.2846 -0.1550
3 7 0 1.1888 -0.0740
3 7 1 0.8438 1.5355
3 7 2 -12.0668 -4.3883
3 7 3 -1.0348 -3.0087
3 7 4 4.2675 11.4064
3 7 5 -2.5396 3.3770
3 7 6 -5.2738 -7.7803
3 7 7 1.4566 0.2177
3 7 8 0.7638 8.7542
3 7 9 -1.8242 -3.1654
3 7 10 3.6958 -0.3541
3 7 11 -0.9148 6.6271
3 7 12 2.3428 -2.3638
3 7 13 4.3272 -5.9069
3 7 14 -3.0459 3.3532
3 7 15 -4.1755 1.9364
3 7 16 6.1204 -1.6807
3 7 17 4.9093 -1.2055
3 7 18 -7.4673 -0.7870
3 7 19 -5.9780 -3.4924
3 7 20 4.1449 3.3715
3 7 21 -0.6680 2.2037
3 7 22 -1.2698 -0.8792
3 7 23 0.1610 0.2997
3 7 24 -0.4852 -1.0379
3 7 25 -3.7086 0.5301
3 7 26 -0.4869 1.6995
3 7 27 2.2466 1.6564
3 7 28 1.5668 0.4864
3 7 29 0.0125 -0.6710
3 7 30 0.1359 -0.4536
3 7 31 0.0303 1.4772
3 7 32 1.3035 -0.8570
3 7 33 1.7437 -1.5907
3 7 34 -1.7331 -0.3559
3 7 35 -0.1233 -1.1135
3 7 36 -0.1080 -0.2231
3 7 37 -1.3310 0.5792
3 7 38 -0.7584 0.2597
3 7 39 0.8538 -0.1083
3 7 40 -0.1063 0.8373
3 7 41 0.3320 0.4901
3 7 42 0.8291 -1.1940
3 7 43 0.1746 -0.5025
3 7 44 0.2051 -0.9208
3 7 45 0.2686 -0.3591
3 7 46 -0.2954 -0.1480
3 7 47 -0.6405 0.5305
3 9 0 -1.3522 -0.1103
3 9 1 4.3375 1.5517
3 9 2 -3.6910 3.8940
3 9 3 -0.9195 -0.2921
3 9 4 0.1034 -2.7856
3 9 5 -0.2436 1.8387
3 9 6 -3.9294 0.6628
3 9 7 1.8189 1.9690
3 9 8 3.0036 4.2895
3 9 9 3.7228 -0.9338
3 9 10 -5.5888 -4.8670
3 9 11 -4.7188 0.7421
3 9 12 2.2952 8.8423
3 9 13 3.4618 1.3213
3 9 14 2.3843 -3.2790
3 9 15 -2.2880 0.6895
3 9 16 -3.9066 2.5172
3 9 17 0.8959 0.8638
3 9 18 5.8978 3.2404
3 9 19 -0.6454 0.6115
3 9 20 -0.3495 -4.3887
3 9 21 2.1363 -0.6530
3 9 22 -2.6779 3.0200
3 9 23 -2.2227 -0.5226
3 9 24 4.1399 -0.2806
3 9 25 1.6865 0.8195
3 9 26 -2.8737 -0.7850
3 9 27 0.4973 -0.7149
3 9 28 1.4450 1.0779
3 9 29 0.2554 -0.7061
3 9 30 0.0438 -0.2359
3 9 31 -0.5638 0.1043
3 9 32 0.1498 -0.3682
3 9 33 0.8073 -0.1942
3 9 34 0.7223 -0.2633
3 9 35 -0.6135 -0.1288
3 9 36 0.2691 -0.9469
3 9 37 0.6975 -0.4699
3 9 38 -1.2348 -0.1183
3 9 39 -0.3212 -0.5324
3 9 40 0.6076 -0.5452
3 9 41 -0.2196 -0.3668
3 9 42 -0.9849 0.2418
3 9 43 0.2304 0.5929
3 9 44 -0.1057 0.5975
3 11 0 1.2504 -0.0831
3 11 1 -2.8461 -2.1803
3 11 2 -2.2327 -2.3888
3 11 3 -1.2622 0.6204
3 11 4 0.9167 4.1756
3 11 5 3.0217 -0.7837
3 11 6 0.5942 -3.7255
3 11 7 -3.5853 -0.2141
3 11 8 -2.4449 0.3265
3 11 9 1.3073 2.0761
3 11 10 0.8182 -0.4915
3 11 11 -0.6385 -1.7564
3 11 12 -3.2454 -0.7736
3 11 13 -0.6774 3.3078
3 11 14 -0.6592 1.6980
3 11 15 0.1247 0.1430
3 11 16 1.4028 0.8258
3 11 17 1.2527 -1.1193
3 11 18 0.2823 -1.3140
3 11 19 -1.8731 0.6935
3 11 20 -0.5431 0.5687
3 11 21 1.1353 -1.5999
3 11 22 1.2762 0.5623
3 11 23 -2.6387 0.5888
3 11 24 -0.2062 -0.8010
3 11 25 1.8314 0.7744
3 11 26 -0.8987 1.2209
3 11 27 0.1160 -0.5091
3 11 28 -0.1380 0.7397
3 11 29 0.8753 1.0305
3 11 30 -0.8533 0.5741
3 11 31 0.8155 -1.2873
3 11 32 0.3692 0.1098
3 11 33 -0.5239 0.8068
3 11 34 -2.6664 -0.3019
3 11 35 0.1044 0.6680
3 11 36 -0.4412 2.1386
3 11 37 0.0356 -0.2382
3 11 38 0.5134 -0.2498
3 11 39 -0.5540 0.9450
3 11 40 -0.2972 0.6798
3 13 0 -1.0807 -0.0334
3 13 1 1.4984 -0.9236
3 13 2 1.6283 -1.3834
3 13 3 -0.7727 -1.6852
3 13 4 -0.9088 1.2290
3 13 5 -0.5417 0.3765
3 13 6 0.4050 -1.0640
3 13 7 0.7951 -2.4295
3 13 8 0.3216 0.2236
3 13 9 -1.0018 -0.1665
3 13 10 0.0314 -1.2458
3 13 11 -0.8694 -0.8803
3 13 12 -0.9860 0.1343
3 13 13 0.6653 0.2929
3 13 14 0.9080 0.0064
3 13 15 0.2203 -1.4796
3 13 16 0.3332 -0.3163
3 13 17 -0.8734 -0.7804
3 13 18 1.0033 -0.5052
3 13 19 -0.3881 0.6796
3 13 20 -0.2578 -0.0742
3 13 21 -0.4007 -0.3931
3 13 22 1.0373 0.5171
3 13 23 -0.5269 0.6175
3 13 24 0.1704 0.4789
3 13 25 -0.2097 0.3090
3 13 26 0.2599 1.4228
3 13 27 -0.4088 -0.0822
3 13 28 1.3702 -0.1526
3 13 29 -0.2141 -0.2374
3 13 30 -0.8505 0.1139
3 13 31 -0.3733 -0.4803
3 13 32 -0.2688 0.5111
3 13 33 -0.7415 0.0503
3 13 34 -0.2510 -0.4984
3 15 0 0.7098 0.0068
3 15 1 1.5379 0.8324
3 15 2 -0.8966 -1.2043
3 15 3 0.6657 -0.4577
3 15 4 -0.7258 1.2222
3 15 5 0.4027 0.3522
3 15 6 0.2190 0.0794
3 15 7 0.9708 -1.4901
3 15 8 0.5012 -0.3499
3 15 9 -0.2065 1.3388
3 15 10 0.1615 0.4478
3 15 11 1.4286 -1.0234
3 15 12 0.3614 -0.4856
3 15 13 -0.3840 -0.0629
3 15 14 0.9513 -0.4574
3 15 15 0.5176 -0.0962
3 15 16 -0.4716 -0.1103
3 15 17 0.0118 0.6833
3 15 18 -0.3610 -0.9103
3 15 19 -0.0051 -0.5391
3 15 20 -0.4821 1.1054
3 15 21 -0.5814 0.9280
3 15 22 -0.3781 -0.8758
3 15 23 -0.1589 0.6667
3 15 24 -0.6942 0.8810
3 15 25 -0.1963 0.4017
3 15 26 0.0138 -0.0899
3 17 0 -0.4756 0.0244
3 17 1 0.0436 -0.3953
3 17 2 0.6995 1.5374
3 17 3 -0.8474 -1.7135
3 17 4 1.0922 -1.0061
3 17 5 0.1745 1.0778
3 17 6 -0.2545 0.1743
3 17 7 0.3310 -0.8418
3 17 8 0.6070 0.5749
3 17 9 -0.8211 -0.1488
3 17 10 -0.1110 -0.4289
3 17 11 0.6667 0.0410
3 17 12 0.3488 0.1080
4 0 0 313.5687 -0.0627
4 0 2 48.3814 -89.4802
4 0 4 122.3642 -93.8795
4 0 6 52.4426 -149.6544
4 0 8 -75.2814 -109.9711
4 0 10 -73.7648 -34.5851
4 0 12 -50.7076 -13.8428
4 0 14 -63.1517 27.4996
4 0 16 -13.0668 40.8532
4 0 18 3.3225 34.2422
4 0 20 20.5120 23.6776
4 0 22 20.2919 2.3702
4 0 24 20.1150 0.1203
4 0 26 8.3651 -13.0613
4 0 28 3.9921 -20.1760
4 0 30 -11.6789 -7.6526
4 0 32 -4.0604 -8.5765
4 0 34 -14.4658 -2.5759
4 0 36 -6.7163 3.9380
4 0 38 -4.5008 6.0823
4 0 40 -1.0438 6.6437
4 0 42 2.7747 4.7792
4 0 44 3.3335 2.5358
4 0 46 3.1430 -1.3551
4 0 48 1.9001 -0.3747
4 0 50 0.3568 -0.9836
4 2 0 20.3831 -0.1003
4 2 1 49.4922 10.6161
4 2 2 -12.9546 5.0789
4 2 3 -32.3254 5.9089
4 2 4 45.4266 -3.7132
4 2 5 5.8948 8.4039
4 2 6 -30.6866 8.8047
4 2 7 -3.8388 6.1457
4 2 8 30.6890 2.0367
4 2 9 -6.9786 14.7307
4 2 10 8.7219 -15.1174
4 2 11 1.2298 9.4718
4 2 12 -13.0458 -5.8511
4 2 13 11.0976 6.9615
4 2 14 -1.0738 -2.6429
4 2 15 -4.7894 4.1051
4 2 16 -6.7739 -1.0687
4 2 17 10.5394 1.8143
4 2 18 -0.8207 -0.5447
4 2 19 -2.2542 -0.8247
4 2 20 -6.6631 3.4325
4 2 21 6.4105 2.4556
4 2 22 -2.4619 6.7797
4 2 23 -0.3692 -9.6427
4 2 24 3.0798 4.1041
4 2 25 -0.9428 -4.1548
4 2 26 -1.4727 4.6503
4 2 27 -5.0559 2.4999
4 2 28 6.1392 4.2699
4 2 29 2.9193 -2.9329
4 2 30 -0.6350 -1.1776
4 2 31 -1.6041 2.1487
4 2 32 1.1442 1.0048
4 2 33 4.9364 1.0531
4 2 34 1.5094 1.2885
4 2 35 0.5884 -2.3656
4 2 36 1.5313 -2.3425
4 2 37 1.1817 -0.8091
4 2 38 -2.2393 -0.4376
4 2 39 0.5732 -0.7105
4 2 40 0.5337 0.2273
4 2 41 1.2323 -1.4383
4 2 42 -0.9500 -0.6298
4 2 43 1.0944 -3.5531
4 2 44 0.5811 1.3979
4 2 45 -2.1961 -2.1515
4 2 46 0.9892 -0.0139
4 2 47 -0.9055 -0.7928
4 2 48 0.2393 -1.0998
4 2 49 -0.6789 -0.3160
4 2 50 1.3604 -0.0058
4 2 51 -0.4931 0.9294
4 4 0 5.3573 -0.0319
4 4 1 20.9190 3.6484
4 4 2 -2.7083 2.8772
4 4 3 -18.9250 0.0220
4 4 4 4.4756 -0.1509
4 4 5 7.2439 -1.6123
4 4 6 -1.2425 -5.4376
4 4 7 -13.9850 6.6670
4 4 8 -7.4679 1.2185
4 4 9 8.5205 1.0043
4 4 10 1.9642 3.5813
4 4 11 -13.2045 -5.7561
4 4 12 -10.8721 -0.4861
4 4 13 1.5618 12.4434
4 4 14 6.9128 0.7820
4 4 15 3.1829 -1.3753
4 4 16 -5.7350 -0.4851
4 4 17 -3.4908 3.9393
4 4 18 1.6728 0.4855
4 4 19 2.7506 6.8458
4 4 20 -0.1770 -1.0273
4 4 21 8.1389 0.5433
4 4 22 4.2008 -1.9740
4 4 23 -1.3440 1.7707
4 4 24 -2.1038 0.6296
4 4 25 7.4187 -0.6617
4 4 26 2.0302 -0.7598
4 4 27 -1.0192 -2.3533
4 4 28 -1.3862 0.1735
4 4 29 4.2721 -2.0673
4 4 30 -0.4791 0.5706
4 4 31 -3.3946 -1.8325
4 4 32 -1.2683 0.0843
4 4 33 1.2324 -1.8102
4 4 34 -2.5635 1.8975
4 4 35 -3.2858 -0.2912
4 4 36 0.9647 0.1623
4 4 37 -1.2513 0.5786
4 4 38 0.1372 -0.4213
4 4 39 -0.5679 1.5744
4 4 40 0.2188 -0.7021
4 4 41 -0.3691 2.4525
4 4 42 -0.1369 -0.9170
4 4 43 1.1971 0.8648
4 4 44 -0.3002 -0.5419
4 4 45 2.4953 1.8356
4 4 46 0.4163 0.4315
4 4 47 1.5038 -0.5246
4 4 48 -0.0327 0.4473
4 4 49 -0.0950 -0.5459
4 6 0 -16.1857 0.0377
4 6 1 3.3803 0.2233
4 6 2 5.5914 5.1601
4 6 3 -9.2611 8.9411
4 6 4 -9.4752 -2.2658
4 6 5 8.3303 5.0147
4 6 6 1.8260 10.0731
4 6 7 -1.7300 -4.2505
4 6 8 1.0840 -2.9869
4 6 9 -3.7938 5.1341
4 6 10 -1.0491 0.2826
4 6 11 8.9578 -1.2232
4 6 12 -4.5458 0.1116
4 6 13 -3.2392 -1.4235
4 6 14 2.1252 -2.1009
4 6 15 1.4228 -0.4787
4 6 16 -8.9843 3.5886
4 6 17 5.2923 2.6893
4 6 18 6.8533 -2.4070
4 6 19 -0.5830 -2.0369
4 6 20 -6.4490 -2.4073
4 6 21 2.0604 3.6663
4 6 22 -0.6490 1.7920
4 6 23 1.1647 0.4863
4 6 24 -2.5983 1.1255
4 6 25 2.1214 1.5047
4 6 26 1.5673 1.1043
4 6 27 -0.1406 0.9561
4 6 28 1.0217 0.4332
4 6 29 2.8935 -1.0514
4 6 30 -0.4317 -1.2943
4 6 31 -1.1803 -1.2212
4 6 32 -0.8094 -0.6421
4 6 33 0.7840 -0.9724
4 6 34 2.5152 -1.3734
4 6 35 1.2158 -1.0649
4 6 36 -2.2518 -2.6282
4 6 37 0.2468 -1.7439
4 6 38 -1.1831 -0.8300
4 6 39 -1.1323 -2.2113
4 6 40 -0.7180 -0.7492
4 6 41 -0.6148 1.0240
4 6 42 -1.5785 1.3002
4 6 43 0.0549 0.3987
4 6 44 0.1254 0.6309
4 6 45 -0.3680 0.1049
4 6 46 0.0900 0.4745
4 6 47 0.1000 0.4652
4 6 48 -0.1954 0.4873
4 8 0 -7.4349 0.0984
4 8 1 -11.5891 -1.9526
4 8 2 1.1734 4.3366
4 8 3 2.9993 2.8055
4 8 4 -4.6674 -1.9734
4 8 5 -0.8122 -3.8484
4 8 6 3.1486 4.1663
4 8 7 -7.3920 4.4427
4 8 8 -3.9583 -1.3454
4 8 9 4.1385 1.1627
4 8 10 2.1620 3.9028
4 8 11 1.3630 -3.6174
4 8 12 -0.4844 -1.9504
4 8 13 -2.1492 3.2524
4 8 14 -0.0384 4.1566
4 8 15 7.0052 -6.7941
4 8 16 0.3027 -1.6766
4 8 17 -7.0773 0.3019
4 8 18 -0.3771 1.4810
4 8 19 4.3768 3.0331
4 8 20 -1.2023 4.5679
4 8 21 0.1085 -3.8400
4 8 22 3.9686 -2.5419
4 8 23 -1.8316 2.4193
4 8 24 -2.7119 2.0433
4 8 25 0.7993 0.5726
4 8 26 2.8772 0.4224
4 8 27 -0.3687 -0.6145
4 8 28 -1.3655 -2.2262
4 8 29 -0.9994 0.5205
4 8 30 -0.3984 0.9872
4 8 31 -0.2833 -0.4636
4 8 32 -0.2571 0.9419
4 8 33 -0.7773 0.7816
4 8 34 0.2924 0.0234
4 8 35 -0.3159 0.7185
4 8 36 0.0771 1.1946
4 8 37 0.5791 0.6731
4 8 38 1.0094 1.1564
4 8 39 0.3916 0.9389
4 8 40 0.6511 -0.2302
4 8 41 0.8821 0.2692
4 8 42 0.5002 0.2143
4 8 43 0.2781 -0.1260
4 8 44 -0.2384 -0.2822
4 8 45 -0.0078 -0.3192
4 10 0 -0.3669 0.1020
4 10 1 1.9801 0.8895
4 10 2 1.1390 -0.4235
4 10 3 1.0257 0.0350
4 10 4 -1.2903 -1.7099
4 10 5 -3.3973 1.3815
4 10 6 2.2207 1.4853
4 10 7 5.8002 -1.9421
4 10 8 -3.1941 -4.3922
4 10 9 -4.9814 0.2332
4 10 10 0.7977 3.5934
4 10 11 4.4654 2.9454
4 10 12 1.7814 -1.4924
4 10 13 1.7404 -5.4025
4 10 14 -2.5213 -0.0616
4 10 15 -0.7477 3.3212
4 10 16 2.4954 1.6101
4 10 17 4.0506 -0.8385
4 10 18 0.9741 0.4546
4 10 19 2.3675 -3.9759
4 10 20 1.5308 -1.0320
4 10 21 -2.3498 0.6196
4 10 22 0.7446 -2.0081
4 10 23 2.6370 -2.6750
4 10 24 -1.2294 -0.7358
4 10 25 -3.1623 -1.8525
4 10 26 1.2269 -0.9841
4 10 27 -1.8004 0.5335
4 10 28 -1.2609 -2.5914
4 10 29 -1.3502 -0.2039
4 10 30 -0.6589 -0.4667
4 10 31 -0.1994 2.0929
4 10 32 -0.2613 -1.4202
4 10 33 0.3081 0.0217
4 10 34 -1.4886 -0.6383
4 10 35 0.2327 -0.4455
4 10 36 -0.4512 0.0700
4 10 37 0.6735 1.8440
4 10 38 0.0169 -0.3973
4 10 39 1.2713 -1.2883
4 10 40 -1.4447 0.0989
4 10 41 -0.3491 0.0028
4 10 42 0.3897 0.6114
4 12 0 -3.0005 0.0592
4 12 1 -0.0358 0.6556
4 12 2 1.2925 3.0405
4 12 3 1.0781 2.7497
4 12 4 -1.0958 -4.4252
4 12 5 -0.1146 -1.4200
4 12 6 -2.1814 2.8124
4 12 7 1.1038 1.9174
4 12 8 1.8473 0.0212
4 12 9 0.5397 -0.5438
4 12 10 -1.3038 0.3774
4 12 11 0.3710 0.1800
4 12 12 0.2483 0.0308
4 12 13 0.0086 0.2655
4 12 14 0.8170 1.9266
4 12 15 1.1889 0.9583
4 12 16 -0.1478 -0.5729
4 12 17 -0.3382 0.3044
4 12 18 -1.0326 1.6835
4 12 19 1.3201 0.1773
4 12 20 1.2934 1.0915
4 12 21 0.1652 1.0797
4 12 22 -0.6963 0.8081
4 12 23 1.1140 -1.1996
4 12 24 1.0554 0.9491
4 12 25 -0.9133 -0.5820
4 12 26 0.1533 -0.5812
4 12 27 0.3151 0.3889
4 12 28 0.1101 0.4642
4 12 29 -0.0036 -0.8191
4 12 30 -0.3663 -0.1455
4 12 31 -0.8355 -0.0623
4 12 32 -0.0130 0.9266
4 12 33 0.2974 0.3018
4 12 34 0.9877 0.9519
4 12 35 0.4140 0.9795
4 12 36 0.4680 -0.4157
4 12 37 0.7485 -0.6038
4 14 0 -0.4670 0.0091
4 14 1 0.6415 0.7821
4 14 2 0.2435 1.0197
4 14 3 0.2860 -0.8196
4 14 4 0.9693 -1.5909
4 14 5 0.7917 0.4806
4 14 6 0.1005 0.0703
4 14 7 0.3300 0.4313
4 14 8 -0.8090 -2.1068
4 14 9 1.3420 -1.0108
4 14 10 -0.5643 1.1105
4 14 11 -1.1463 0.6263
4 14 12 0.3404 -0.1527
4 14 13 1.2549 0.5594
4 14 14 -0.7508 -0.1504
4 14 15 -0.4562 0.0772
4 14 16 -0.0247 1.1016
4 14 17 0.5194 0.2424
4 14 18 -0.0473 1.6436
4 14 19 -0.6014 -0.2141
4 14 20 1.8087 -0.6160
4 14 21 -0.0869 0.6880
4 14 22 -0.4775 0.9427
4 14 23 0.2978 -0.7980
4 14 24 0.9016 -0.4438
4 14 25 -0.9406 0.3182
4 14 26 0.2024 -0.1762
4 14 27 0.6076 0.0101
4 14 28 -0.1247 0.5183
4 14 29 -0.2235 -0.0610
4 14 30 1.0009 -0.1930
4 16 0 -0.6673 -0.0218
4 16 1 -1.1169 -0.2342
4 16 2 0.3014 -0.9872
4 16 3 0.1073 1.8746
4 16 4 -0.8761 0.6853
4 16 5 2.0100 -0.7661
4 16 6 -0.9687 0.9062
4 16 7 -1.0486 0.7202
4 16 8 0.5803 0.1865
4 16 9 0.7784 -0.2636
4 16 10 -0.3628 0.1032
4 16 11 0.2505 1.0318
4 16 12 -0.4902 0.5960
4 16 13 0.0627 0.4218
4 16 14 -0.4057 0.2098
4 16 15 0.5326 0.1082
4 16 16 0.5301 0.3799
4 16 17 0.3481 0.3805
4 16 18 -0.4680 0.1769
4 16 19 0.1193 0.0259
4 16 20 0.2369 0.5190
5 1 0 -53.6810 0.1257
5 1 1 -25.8043 11.1679
5 1 2 67.3715 5.9473
5 1 3 34.8913 52.8058
5 1 4 -25.2181 -8.3588
5 1 5 -1.1592 -20.9699
5 1 6 20.9315 2.9044
5 1 7 -15.9024 6.3552
5 1 8 3.7325 -5.2028
5 1 9 14.0050 30.1175
5 1 10 -6.8266 -2.9967
5 1 11 8.5118 -11.6450
5 1 12 -1.8495 7.9122
5 1 13 -8.8544 1.5021
5 1 14 6.5299 -0.5448
5 1 15 13.7108 3.7231
5 1 16 -0.9754 -0.5886
5 1 17 1.6318 -2.9514
5 1 18 2.5654 -1.2632
5 1 19 6.1076 -3.1636
5 1 20 -0.6867 -4.5001
5 1 21 -2.7283 -7.8650
5 1 22 0.0556 3.1978
5 1 23 -1.5116 0.8745
5 1 24 1.0255 -0.3088
5 1 25 -4.4597 -1.7436
5 1 26 2.6509 -1.0909
5 1 27 -5.3345 0.7626
5 1 28 -2.7252 3.4955
5 1 29 -3.3775 7.1767
5 1 30 4.2125 -1.9606
5 1 31 2.7924 -1.2872
5 1 32 -4.0351 1.9573
5 1 33 -3.9567 -0.2682
5 1 34 2.3715 1.0330
5 1 35 0.1350 2.9197
5 1 36 -1.2488 0.7363
5 1 37 -1.3386 -1.6566
5 1 38 1.7321 0.3443
5 1 39 -1.0154 0.2983
5 1 40 0.6107 -0.5880
5 1 41 -0.1343 0.9493
5 1 42 0.1170 -0.0093
5 1 43 -0.4806 0.1070
5 1 44 1.1670 -1.4339
5 1 45 -0.2242 0.2199
5 1 46 -0.0230 -0.8016
5 1 47 1.0220 0.3508
5 1 48 -0.0755 -0.3417
5 1 49 0.9119 -0.2448
5 1 50 -0.0724 -0.7939
5 1 51 0.3717 -0.5836
5 3 0 -28.5846 0.0708
5 3 1 -42.6761 1.5049
5 3 2 7.1708 1.9455
5 3 3 17.0801 -6.1300
5 3 4 -13.0519 3.1207
5 3 5 -14.2928 13.7028
5 3 6 4.2196 -3.0561
5 3 7 6.7786 1.9576
5 3 8 -0.4575 4.9303
5 3 9 -9.7265 -5.2731
5 3 10 7.4320 -5.3853
5 3 11 4.2849 7.4491
5 3 12 6.3343 -8.3598
5 3 13 -1.8343 -4.8780
5 3 14 -7.3405 2.2634
5 3 15 7.1732 -0.1352
5 3 16 7.4259 -2.4043
5 3 17 -3.8689 -8.2530
5 3 18 -3.7734 1.0921
5 3 19 2.1894 -2.6020
5 3 20 5.0735 4.2385
5 3 21 -2.3572 -1.2188
5 3 22 2.6687 -4.2057
5 3 23 5.6824 -3.3468
5 3 24 -1.8876 -2.1543
5 3 25 -5.4879 -4.2474
5 3 26 -0.7977 -1.4273
5 3 27 1.8397 -4.1478
5 3 28 -3.7658 -0.9099
5 3 29 -6.3887 -0.4486
5 3 30 -1.2509 2.1016
5 3 31 0.9155 2.4555
5 3 32 -1.0915 1.6930
5 3 33 -0.8698 -1.0953
5 3 34 1.5229 0.1505
5 3 35 1.4977 -0.2753
5 3 36 0.5237 1.0111
5 3 37 0.2632 1.0437
5 3 38 1.6004 -0.4420
5 3 39 1.4916 -1.0638
5 3 40 0.0796 -2.4191
5 3 41 0.5381 -1.1365
5 3 42 -0.1732 -1.1297
5 3 43 0.3519 0.7332
5 3 44 -2.0089 0.4002
5 3 45 1.1239 -1.0308
5 3 46 0.1939 0.7499
5 3 47 -0.0803 0.1711
5 3 48 0.9837 0.1914
5 3 49 0.1671 0.2780
5 3 50 -0.4341 -0.0560
5 5 0 -9.5228 -0.0000
5 5 1 -9.1989 0.8915
5 5 2 -27.7814 4.1006
5 5 3 17.8226 -0.0617
5 5 4 -14.6976 16.9652
5 5 5 -6.1185 -6.5896
5 5 6 -1.8437 21.1669
5 5 7 9.6378 3.1116
5 5 8 9.9386 6.0171
5 5 9 5.1396 -8.3131
5 5 10 -1.4319 6.1728
5 5 11 -0.2729 -2.5808
5 5 12 14.1760 5.4961
5 5 13 2.9700 -4.9425
5 5 14 3.4141 -9.2425
5 5 15 -4.5693 -5.8120
5 5 16 4.3836 -2.9638
5 5 17 -4.1487 -1.4801
5 5 18 -1.7552 -3.8867
5 5 19 1.8069 0.1411
5 5 20 1.2437 -7.7108
5 5 21 -6.8475 -2.8575
5 5 22 -7.3694 -0.2342
5 5 23 0.4461 1.9860
5 5 24 -0.1390 -1.4102
5 5 25 -1.1644 1.7804
5 5 26 -4.7371 2.7875
5 5 27 3.4611 2.5067
5 5 28 -0.1396 2.7686
5 5 29 0.6078 -1.0983
5 5 30 2.5847 2.0601
5 5 31 3.0060 -3.5355
5 5 32 1.9473 -0.1083
5 5 33 -2.5076 -0.2540
5 5 34 0.6014 -0.3886
5 5 35 -1.9514 -1.4116
5 5 36 2.0548 -0.1907
5 5 37 -1.5405 0.2639
5 5 38 1.8870 -2.6691
5 5 39 -0.7156 2.9114
5 5 40 -0.5878 -2.5902
5 5 41 0.2094 -0.6917
5 5 42 -2.0813 -1.6532
5 5 43 0.1705 1.7817
5 5 44 -1.4605 -0.3393
5 5 45 0.1252 0.4265
5 5 46 -1.7628 -0.1743
5 5 47 -0.3553 0.1684
5 5 48 -1.0549 0.4456
5 5 49 0.0418 0.9356
5 7 0 10.1380 -0.0699
5 7 1 3.1988 1.0117
5 7 2 -2.9999 -4.4739
5 7 3 -2.3081 -4.6758
5 7 4 11.3688 6.8518
5 7 5 -1.4260 3.9977
5 7 6 -3.5695 -12.0740
5 7 7 3.1625 -1.5047
5 7 8 -1.5123 4.1275
5 7 9 -1.7937 -5.2617
5 7 10 -1.2343 -2.4999
5 7 11 -1.8855 3.7035
5 7 12 -2.8078 -2.6989
5 7 13 1.0396 -5.2396
5 7 14 -4.8003 4.2092
5 7 15 -2.7055 3.5954
5 7 16 5.8650 -2.5128
5 7 17 5.6373 -1.3603
5 7 18 -7.2033 -2.5304
5 7 19 -4.7358 -1.8064
5 7 20 2.8774 2.2757
5 7 21 3.0377 3.9299
5 7 22 -0.1883 -0.5174
5 7 23 3.5601 -0.6250
5 7 24 -0.0291 -2.2472
5 7 25 -1.0649 -1.2695
5 7 26 -1.3712 0.2141
5 7 27 1.4705 -1.0191
5 7 28 -0.0777 0.4089
5 7 29 -1.9798 -0.8811
5 7 30 -1.2198 0.1647
5 7 31 -1.4069 2.1715
5 7 32 1.1303 0.9301
5 7 33 0.9671 -0.2348
5 7 34 0.3079 0.4494
5 7 35 -0.2219 -0.3150
5 7 36 1.7152 -0.3637
5 7 37 -1.3350 0.6442
5 7 38 0.5424 -0.2919
5 7 39 0.0453 -0.2293
5 7 40 0.3198 0.8427
5 7 41 -0.7327 0.7610
5 7 42 0.3717 -0.2672
5 7 43 -0.1998 0.2325
5 7 44 0.2205 0.7602
5 7 45 0.5896 -0.2864
5 7 46 0.2061 0.8908
5 9 0 2.8674 -0.1039
5 9 1 3.8859 -1.0983
5 9 2 1.6597 2.8399
5 9 3 -2.8361 -2.6993
5 9 4 2.4052 -4.1285
5 9 5 -1.7318 -2.0650
5 9 6 -1.1357 1.2130
5 9 7 -3.0219 -1.9879
5 9 8 6.4237 1.2846
5 9 9 -0.2349 -1.6468
5 9 10 -4.5894 -7.8849
5 9 11 -4.4507 0.0651
5 9 12 1.7175 4.0557
5 9 13 4.0816 -0.9205
5 9 14 0.1395 -6.0446
5 9 15 -1.1411 -2.2374
5 9 16 -6.1621 -0.2518
5 9 17 0.0809 -0.9067
5 9 18 2.1411 2.0175
5 9 19 -0.7391 0.8669
5 9 20 -2.3127 -2.8696
5 9 21 1.8688 -0.2049
5 9 22 -2.6712 3.2226
5 9 23 -2.0609 0.4033
5 9 24 3.7726 0.0799
5 9 25 1.4864 0.7420
5 9 26 -1.8988 -1.3785
5 9 27 -1.2507 -0.7257
5 9 28 0.6525 0.2961
5 9 29 -0.4442 0.5913
5 9 30 -0.3235 -0.2684
5 9 31 -0.7901 0.4985
5 9 32 -0.5332 -0.3998
5 9 33 0.6681 0.7016
5 9 34 -0.2791 0.4083
5 9 35 -0.6465 0.2480
5 9 36 0.1326 0.5563
5 9 37 0.3547 1.4139
5 9 38 -0.1156 0.7216
5 9 39 0.7328 0.6230
5 9 40 1.6894 -0.5000
5 9 41 0.1748 -0.4118
5 9 42 0.0637 -0.5699
5 9 43 -0.2503 0.5912
5 11 0 2.5618 -0.0802
5 11 1 -2.3357 0.5166
5 11 2 -1.5649 -3.1283
5 11 3 0.1053 1.7238
5 11 4 -0.1963 3.5032
5 11 5 1.6752 -2.2416
5 11 6 -0.0031 -2.1248
5 11 7 -4.9065 1.4612
5 11 8 -2.0477 3.1399
5 11 9 3.3838 1.5779
5 11 10 3.8606 1.7013
5 11 11 0.1110 -4.4884
5 11 12 -0.2260 -1.0437
5 11 13 -1.2481 1.6180
5 11 14 0.3501 1.1126
5 11 15 0.7115 -0.1659
5 11 16 1.4942 -0.2636
5 11 17 1.5347 -1.0046
5 11 18 -1.5337 -1.5062
5 11 19 -1.1646 1.7077
5 11 20 -1.5876 1.2730
5 11 21 2.6922 -0.0130
5 11 22 0.9022 0.3345
5 11 23 -0.9595 0.2737
5 11 24 0.0985 -1.4796
5 11 25 2.0006 -0.4489
5 11 26 -0.5128 -0.9076
5 11 27 -1.5685 -2.1090
5 11 28 -0.0369 -0.0020
5 11 29 -1.1649 0.8876
5 11 30 1.0242 -0.4156
5 11 31 -0.2314 -1.5760
5 11 32 1.5326 -0.8034
5 11 33 -1.0494 0.4968
5 11 34 -0.1428 -0.4897
5 11 35 0.5178 -0.0808
5 11 36 1.3259 0.0285
5 11 37 0.0610 -1.3269
5 11 38 0.9125 -1.4187
5 11 39 -0.7178 0.4064
5 13 0 -2.7863 -0.0317
5 13 1 0.9669 1.4544
5 13 2 1.1340 -0.5412
5 13 3 -0.2183 1.1203
5 13 4 -1.0423 1.2573
5 13 5 -0.2234 1.9807
5 13 6 -0.2611 -0.2446
5 13 7 1.4265 -0.0273
5 13 8 1.0436 1.1415
5 13 9 0.1571 0.6173
5 13 10 0.5336 -0.7990
5 13 11 -0.7419 -0.2275
5 13 12 -0.5384 0.5316
5 13 13 0.4656 1.2453
5 13 14 0.3079 -0.1759
5 13 15 0.0327 -0.1302
5 13 16 -1.1372 0.3162
5 13 17 -0.3342 0.4558
5 13 18 -0.2934 0.3391
5 13 19 0.9920 1.0626
5 13 20 -1.3225 0.1197
5 13 21 0.7933 -1.1231
5 13 22 0.1934 -0.0641
5 13 23 0.1659 -0.3125
5 13 24 -0.6692 -0.9339
5 13 25 0.8498 -0.3527
5 13 26 -0.6189 -0.4723
5 13 27 -0.6695 -1.0112
5 13 28 -0.0023 -1.0854
5 13 29 -0.2028 1.3345
5 13 30 -0.4565 0.2804
5 13 31 1.2329 0.3717
5 13 32 0.6904 0.2097
5 13 33 0.0187 0.0069
5 13 34 0.5802 -0.4491
5 15 0 1.4227 0.0068
5 15 1 0.9884 0.0022
5 15 2 -0.0929 -1.2041
5 15 3 -0.5194 -0.8902
5 15 4 -0.0788 0.4946
5 15 5 -1.6117 0.3168
5 15 6 0.0927 -0.5629
5 15 7 -0.5140 -0.0236
5 15 8 -0.0407 -0.6391
5 15 9 -0.3455 1.8679
5 15 10 -0.9843 0.3973
5 15 11 0.5132 -1.0712
5 15 12 -0.4611 0.2501
5 15 13 -1.3389 0.2170
5 15 14 0.2275 0.0454
5 15 15 -0.1276 0.1652
5 15 16 -0.6066 1.0525
5 15 17 -0.1087 0.6302
5 15 18 0.5280 -0.1919
5 15 19 0.3314 -1.0166
5 15 20 0.6836 1.2085
5 15 21 -0.0029 -0.1638
5 15 22 0.9237 -0.8233
5 15 23 0.5697 -0.7147
5 15 24 0.0724 0.3246
5 15 25 -0.0005 -0.8846
5 15 26 0.3481 -0.0223
5 17 0 -1.3161 0.0218
5 17 1 0.1323 1.1122
5 17 2 -0.1724 1.0961
5 17 3 -0.1823 -0.1217
5 17 4 -0.0321 -1.3161
5 17 5 0.9242 1.5317
5 17 6 -1.0995 0.0542
5 17 7 0.5558 -0.4322
5 17 8 -0.0210 0.2449
5 17 9 -0.5548 0.0381
5 17 10 -0.7818 -0.4573
5 17 11 0.4096 0.2210
6 0 0 -43.6816 -0.0837
6 0 2 -209.3662 57.5818
6 0 4 -46.1234 114.5943
6 0 6 0.5740 81.8733
6 0 8 -3.8132 87.0281
6 0 10 66.5136 63.5152
6 0 12 78.1175 -9.9826
6 0 14 25.5052 -23.9048
6 0 16 23.6635 -34.8847
6 0 18 -9.4776 -34.6744
6 0 20 -16.4378 -16.4097
6 0 22 -20.9080 -12.0063
6 0 24 -16.9442 8.8189
6 0 26 -11.5352 13.0526
6 0 28 -0.5691 10.0224
6 0 30 0.3674 18.4631
6 0 32 13.9868 5.4263
6 0 34 3.1601 0.6901
6 0 36 7.7039 -0.9915
6 0 38 3.7085 -5.4124
6 0 40 -0.5842 -4.8219
6 0 42 -0.2755 -3.9556
6 0 44 -2.6302 -2.7604
6 0 46 -3.1571 -1.5452
6 0 48 -1.3601 1.7655
6 0 50 -1.2677 0.8753
6 2 0 6.2030 -0.0938
6 2 1 37.3731 1.8022
6 2 2 -40.7093 -10.1270
6 2 3 -19.1292 6.9778
6 2 4 6.3119 10.9734
6 2 5 23.0897 0.0738
6 2 6 -30.1553 15.5413
6 2 7 9.7434 -10.0024
6 2 8 16.3094 4.1601
6 2 9 2.2533 -4.7023
6 2 10 3.5945 -0.9956
6 2 11 1.2095 -8.9319
6 2 12 -5.6030 5.4105
6 2 13 3.5165 -8.4363
6 2 14 7.6280 5.2083
6 2 15 -14.8260 -0.9978
6 2 16 3.2551 1.4694
6 2 17 4.7625 2.4571
6 2 18 6.8409 -2.4733
6 2 19 -6.6733 0.0374
6 2 20 0.0580 -3.5655
6 2 21 -0.1170 9.4874
6 2 22 -1.6272 -2.7068
6 2 23 0.0779 2.6107
6 2 24 0.7573 -3.7793
6 2 25 3.1409 3.0782
6 2 26 -3.3227 -1.5596
6 2 27 -1.2108 4.3803
6 2 28 2.2653 -0.2348
6 2 29 1.5898 -4.2200
6 2 30 -3.2848 -2.5876
6 2 31 -5.4006 0.3836
6 2 32 -1.0162 0.9152
6 2 33 -0.3804 1.3177
6 2 34 0.3602 2.1160
6 2 35 -2.9147 -0.5981
6 2 36 0.8238 -0.5810
6 2 37 -0.6699 0.7870
6 2 38 -1.4198 0.9412
6 2 39 -1.5170 0.8691
6 2 40 1.0384 1.0827
6 2 41 -1.4092 1.9070
6 2 42 -0.0484 -0.5338
6 2 43 0.3082 1.6203
6 2 44 0.0355 0.7374
6 2 45 -0.7939 1.7397
6 2 46 -0.3047 0.3573
6 2 47 0.3908 1.2408
6 2 48 -0.8009 -0.5037
6 2 49 0.5694 -0.1098
6 2 50 -0.0842 0.8945
6 4 0 -7.9767 -0.0327
6 4 1 25.4189 8.3134
6 4 2 -6.4617 7.9958
6 4 3 -6.7375 -4.8389
6 4 4 3.9109 0.9682
6 4 5 11.4412 -0.5602
6 4 6 -1.2404 -6.3141
6 4 7 -0.3710 5.7973
6 4 8 -6.0599 4.3255
6 4 9 14.8422 -1.8819
6 4 10 9.2927 3.1381
6 4 11 -4.5985 -6.5097
6 4 12 -5.9305 -0.4922
6 4 13 6.4793 3.1120
6 4 14 11.1334 -0.4840
6 4 15 3.2817 -8.9918
6 4 16 -5.3813 -3.9752
6 4 17 -2.5844 -6.9626
6 4 18 -3.5530 2.0285
6 4 19 -3.9073 -5.6606
6 4 20 -3.1670 1.7240
6 4 21 -1.5056 -5.9703
6 4 22 0.7131 0.1858
6 4 23 -9.0274 0.6166
6 4 24 -2.6718 1.8913
6 4 25 0.5397 1.1352
6 4 26 1.5025 -1.2888
6 4 27 -4.0297 1.3033
6 4 28 -0.4429 -0.4016
6 4 29 2.0249 2.2006
6 4 30 2.3022 0.2379
6 4 31 -2.5090 2.0532
6 4 32 2.5784 -1.1661
6 4 33 2.8008 0.8958
6 4 34 1.0192 -0.2772
6 4 35 -0.0886 0.7772
6 4 36 1.3996 -1.9790
6 4 37 1.3700 -0.4516
6 4 38 -1.2574 -0.4017
6 4 39 1.1807 -1.0523
6 4 40 -1.0291 1.5191
6 4 41 -0.4372 -1.0952
6 4 42 0.0893 0.9143
6 4 43 -1.0368 -2.2280
6 4 44 0.1237 -0.2750
6 4 45 -0.9633 -0.0126
6 4 46 0.0221 -0.4135
6 4 47 -1.3127 0.0841
6 4 48 -1.0160 -0.1410
6 4 49 -0.7558 0.0170
6 6 0 -6.1116 0.0322
6 6 1 1.0735 -7.4521
6 6 2 14.0562 0.3927
6 6 3 -5.9993 1.8931
6 6 4 -6.0829 -10.3053
6 6 5 7.8019 -2.1128
6 6 6 1.2373 4.2607
6 6 7 -3.3744 -8.2140
6 6 8 0.4512 -3.5996
6 6 9 -5.8499 3.0514
6 6 10 1.8374 -0.6838
6 6 11 4.1178 -1.9959
6 6 12 0.0123 -0.9475
6 6 13 -6.9527 -1.8358
6 6 14 4.9003 -3.7848
6 6 15 -3.7035 -0.2455
6 6 16 -5.4027 3.3341
6 6 17 0.8827 1.2661
6 6 18 9.1009 -1.4063
6 6 19 -2.8343 -3.2999
6 6 20 -2.5581 -1.1033
6 6 21 -0.1852 0.3900
6 6 22 2.4843 1.3014
6 6 23 -0.4602 -2.5003
6 6 24 -0.3695 0.0395
6 6 25 -0.4813 -1.5270
6 6 26 2.1135 -0.1047
6 6 27 -2.9593 1.2507
6 6 28 0.8354 -0.7465
6 6 29 0.7337 0.7977
6 6 30 -1.4756 -0.1068
6 6 31 -2.5568 1.5133
6 6 32 -1.0995 1.4276
6 6 33 -0.9712 2.4527
6 6 34 2.8207 2.4861
6 6 35 0.3335 2.5502
6 6 36 0.6753 0.6293
6 6 37 -0.0268 1.0672
6 6 38 1.9195 0.5348
6 6 39 -0.7083 -0.0597
6 6 40 1.7022 -0.7990
6 6 41 1.0051 1.3471
6 6 42 0.3784 0.0008
6 6 43 0.8681 -1.0798
6 6 44 0.6868 -0.6983
6 6 45 -0.3722 -1.0215
6 6 46 0.3120 -0.6346
6 6 47 -0.1656 -0.0938
6 8 0 1.0417 0.0943
6 8 1 -8.3796 0.5307
6 8 2 5.3111 -0.0292
6 8 3 8.6279 1.8063
6 8 4 -1.8902 -3.0068
6 8 5 2.9873 -6.2508
6 8 6 5.7725 0.1219
6 8 7 -2.6362 1.0491
6 8 8 -3.7149 -4.2293
6 8 9 4.3582 -2.9041
6 8 10 1.9876 1.0577
6 8 11 -2.0184 -4.5912
6 8 12 -0.8335 -3.0928
6 8 13 -4.6522 5.4040
6 8 14 1.1992 1.6875
6 8 15 4.8031 -3.4171
6 8 16 1.0148 -4.2742
6 8 17 -6.5520 1.6900
6 8 18 -0.7033 -1.6627
6 8 19 3.6536 3.2945
6 8 20 -1.8009 1.0847
6 8 21 -0.0845 -4.5541
6 8 22 0.8470 -3.6538
6 8 23 -2.1403 1.4086
6 8 24 -4.1528 2.3073
6 8 25 0.8884 0.5377
6 8 26 1.9619 1.7853
6 8 27 1.0006 -0.7878
6 8 28 -0.2608 -1.0849
6 8 29 0.1431 -0.0493
6 8 30 0.6746 0.5723
6 8 31 1.0901 -0.3518
6 8 32 0.3759 -0.5161
6 8 33 0.3007 -0.1442
6 8 34 0.2175 -1.4342
6 8 35 0.2667 0.0334
6 8 36 -0.4182 -0.9856
6 8 37 0.5801 -0.8079
6 8 38 -0.5311 -0.1279
6 8 39 -0.4527 -0.3273
6 8 40 -0.1637 -0.2903
6 8 41 -0.3383 -0.1048
6 8 42 0.4031 0.4526
6 8 43 -0.3102 -0.0479
6 8 44 0.0376 0.0034
6 8 45 -0.2217 -0.0195
6 10 0 -0.1074 0.0987
6 10 1 1.7783 -0.7632
6 10 2 0.2687 0.4695
6 10 3 -0.9992 -2.4557
6 10 4 -0.4348 0.5635
6 10 5 -4.1266 2.8843
6 10 6 2.0509 2.3194
6 10 7 5.5588 -3.9105
6 10 8 -3.0935 -1.1272
6 10 9 -7.8477 -1.1612
6 10 10 2.6101 4.8093
6 10 11 1.5390 3.3511
6 10 12 2.1976 -1.9947
6 10 13 -0.8257 -5.4951
6 10 14 -2.9777 -1.1205
6 10 15 -4.7358 2.7073
6 10 16 0.3831 0.2921
6 10 17 -0.5039 1.0415
6 10 18 -1.8088 -0.1832
6 10 19 -0.4421 -0.3593
6 10 20 -1.5340 0.0125
6 10 21 -2.7349 3.8043
6 10 22 -1.0678 0.9323
6 10 23 3.3876 1.7422
6 10 24 -0.8947 1.6118
6 10 25 0.8768 0.9814
6 10 26 1.1797 1.8448
6 10 27 2.5715 0.7061
6 10 28 -0.3492 0.2216
6 10 29 1.4466 -1.6224
6 10 30 0.0545 2.4706
6 10 31 0.8930 0.0894
6 10 32 1.6538 1.6117
6 10 33 -0.0703 -1.2499
6 10 34 0.5615 0.4295
6 10 35 -0.2408 -0.8191
6 10 36 0.8687 0.4875
6 10 37 -0.3289 0.9289
6 10 38 0.7636 -0.4985
6 10 39 -0.0546 -0.5556
6 10 40 -1.0666 -0.1469
6 10 41 -0.6590 0.2965
6 12 0 -0.7023 0.0579
6 12 1 -0.3089 -1.1293
6 12 2 2.1043 2.0962
6 12 3 -0.2855 1.4285
6 12 4 -0.3190 -4.0316
6 12 5 -1.0723 -1.6587
6 12 6 -0.7382 2.7170
6 12 7 0.1275 0.5786
6 12 8 2.8227 -0.7555
6 12 9 -1.1667 -0.9457
6 12 10 -0.6629 -0.6475
6 12 11 -1.0770 -0.1345
6 12 12 0.4354 -0.8500
6 12 13 -0.8224 -0.4760
6 12 14 0.8731 0.9493
6 12 15 -0.6760 -0.2395
6 12 16 0.2055 -1.6044
6 12 17 -2.0152 0.2099
6 12 18 -0.7017 0.1772
6 12 19 0.4814 0.2039
6 12 20 1.0200 -0.5482
6 12 21 -0.8127 0.5322
6 12 22 -1.3595 -0.8200
6 12 23 -0.0287 -0.1301
6 12 24 0.0836 0.3859
6 12 25 -1.2979 0.3934
6 12 26 -0.3023 -0.6613
6 12 27 0.4590 1.9386
6 12 28 0.1327 0.0077
6 12 29 0.6769 -0.1211
6 12 30 -0.4890 -0.5075
6 12 31 -0.4280 -0.2102
6 12 32 -0.1113 0.0466
6 12 33 0.1131 -0.2570
6 12 34 0.1962 -0.0935
6 12 35 -0.4643 0.3004
6 12 36 -0.4390 -0.7280
6 14 0 -0.0756 0.0096
6 14 1 0.2498 0.6611
6 14 2 -0.5676 0.5960
6 14 3 -0.7676 -0.6528
6 14 4 -0.3812 -0.3420
6 14 5 0.1305 1.4639
6 14 6 -0.1356 1.6391
6 14 7 -0.0731 0.6184
6 14 8 -0.9212 -0.4566
6 14 9 0.6101 -0.2168
6 14 10 0.0057 2.1513
6 14 11 -0.3059 0.8123
6 14 12 0.5213 -0.2081
6 14 13 1.1102 -0.6762
6 14 14 -0.7278 -0.2107
6 14 15 -1.2893 -0.3331
6 14 16 -0.0237 0.0784
6 14 17 0.0734 0.0185
6 14 18 -0.8761 0.2967
6 14 19 -1.0369 -0.2170
6 14 20 0.7672 -1.1488
6 14 21 -0.0844 1.0759
6 14 22 -1.2958 0.2455
6 14 23 0.5025 -0.5380
6 14 24 0.0791 -0.4303
6 14 25 -0.5325 0.2107
6 14 26 -0.3847 -0.3286
6 14 27 0.3568 0.2069
6 14 28 -0.5840 0.4924
6 14 29 -0.3090 0.0691
6 14 30 0.3766 -0.1181
6 16 0 0.5714 -0.0213
6 16 1 -1.2312 -1.1482
6 16 2 0.9838 -1.3195
6 16 3 -0.6363 0.7586
6 16 4 0.0472 0.5969
6 16 5 0.5800 -1.2470
6 16 6 0.1841 0.3037
6 16 7 -1.7141 0.1781
6 16 8 1.0943 -0.4317
6 16 9 0.0647 -0.9045
6 16 10 0.3450 -0.3824
6 16 11 -0.2072 -0.0788
6 16 12 -0.2960 -0.2890
6 16 13 -0.7859 -0.7662
6 16 14 -0.3991 -0.1097
6 16 15 -0.2298 -0.2848
6 16 16 0.6747 -0.3299
6 16 17 0.1799 0.0048
6 16 18 -0.6445 -0.5788
6 16 19 -0.1597 -0.1894
7 1 1 -18.9383 -29.3094
7 1 2 28.9821 2.3556
7 1 3 16.9101 5.5153
7 1 4 -39.8582 -8.1952
7 1 5 -16.1530 -32.7371
7 1 6 2.4776 5.9878
7 1 7 -10.9338 1.1859
7 1 8 2.7929 -1.8781
7 1 9 14.9463 11.2618
7 1 10 -0.9977 -4.3332
7 1 11 0.3917 -20.7106
7 1 12 3.4977 1.6445
7 1 13 -17.4224 0.2397
7 1 14 3.4897 -7.0078
7 1 15 2.2083 1.1431
7 1 16 -8.7726 2.8396
7 1 17 -12.8268 1.9479
7 1 18 1.5744 6.9533
7 1 19 0.2197 9.2599
7 1 20 -0.0047 -1.5058
7 1 21 0.1904 -0.5299
7 1 22 -0.3125 2.4210
7 1 23 2.3360 4.2117
7 1 24 -0.1943 -1.2277
7 1 25 4.5608 0.2763
7 1 26 1.2059 -2.6497
7 1 27 2.6096 -3.2952
7 1 28 -1.7437 1.9189
7 1 29 0.9899 1.3184
7 1 30 5.0441 -2.9647
7 1 31 3.3985 -4.5799
7 1 32 -1.4254 -0.5628
7 1 33 -3.6616 -0.7323
7 1 34 2.8461 -1.4958
7 1 35 1.9640 3.6839
7 1 36 -1.3500 -0.9736
7 1 37 0.9584 -1.5252
7 1 38 0.6603 0.0365
7 1 39 0.6671 -0.0929
7 1 40 0.3591 -0.8927
7 1 41 1.0002 0.0117
7 1 42 -2.0608 0.0983
7 1 43 -0.9215 -0.9056
7 1 44 -0.5110 1.1002
7 1 45 -1.3828 0.5222
7 1 46 0.0258 1.1022
7 1 47 0.2841 0.8950
7 1 48 -0.1502 1.0241
7 1 49 -0.0340 0.2298
7 1 50 0.5627 -0.0395
7 3 0 -10.0994 0.0699
7 3 1 -37.6641 -11.4495
7 3 2 21.9053 2.9522
7 3 3 18.6431 -7.0154
7 3 4 4.2805 -9.7480
7 3 5 1.0446 -0.2411
7 3 6 1.3793 -11.6700
7 3 7 7.0906 -10.8567
7 3 8 -3.6425 0.9448
7 3 9 -10.2856 -6.9048
7 3 10 -1.4471 -4.7385
7 3 11 -0.4582 5.6091
7 3 12 -0.4509 -3.0743
7 3 13 -7.9382 2.9309
7 3 14 -7.8003 6.3907
7 3 15 6.0390 7.6773
7 3 16 7.5674 -2.3181
7 3 17 -4.9203 -2.6925
7 3 18 -5.3323 -4.0859
7 3 19 1.4778 2.0695
7 3 20 -1.0983 2.5808
7 3 21 -3.1323 1.7614
7 3 22 0.1130 -1.3691
7 3 23 3.3023 1.9969
7 3 24 -1.5221 0.7233
7 3 25 -2.5289 3.7626
7 3 26 3.4322 1.5285
7 3 27 6.6716 0.2687
7 3 28 2.5461 -1.5109
7 3 29 -0.7588 0.0972
7 3 30 2.4053 -1.5469
7 3 31 2.1472 1.0621
7 3 32 0.5541 -1.7827
7 3 33 -1.7233 -1.8419
7 3 34 0.0454 -2.5895
7 3 35 -0.4890 0.1289
7 3 36 -1.9735 0.3779
7 3 37 -1.5405 1.5073
7 3 38 -1.2184 1.6778
7 3 39 -0.9436 -0.0425
7 3 40 -0.1424 1.3775
7 3 41 -1.1243 0.2295
7 3 42 1.7781 1.3381
7 3 43 -0.8400 1.4227
7 3 44 0.4174 0.1716
7 3 45 0.6048 -0.1688
7 3 46 0.7192 -0.6401
7 3 47 0.0437 -0.9510
7 3 48 0.2266 -0.5244
7 3 49 -1.2720 -0.3731
7 3 50 -0.8208 -0.1929
7 5 0 35.2151 0.0054
7 5 1 -10.4397 -8.2449
7 5 2 10.2899 -16.4408
7 5 3 6.0814 -5.7661
7 5 4 8.2093 -12.8730
7 5 5 -16.7922 -10.0099
7 5 6 2.0772 -11.4861
7 5 7 -8.8190 6.8515
7 5 8 -0.7205 -18.4199
7 5 9 -6.4962 4.7181
7 5 10 -17.7496 -3.7050
7 5 11 -3.4246 9.7831
7 5 12 -1.9208 3.9369
7 5 13 4.1211 6.8871
7 5 14 -8.5585 0.0331
7 5 15 1.4183 0.1333
7 5 16 -0.7131 8.6681
7 5 17 0.1201 2.1550
7 5 18 -1.5245 7.8346
7 5 19 7.0345 2.0066
7 5 20 4.9406 4.7186
7 5 21 -0.7500 -3.8851
7 5 22 2.5584 6.5572
7 5 23 2.6992 -2.8546
7 5 24 9.0188 -1.3404
7 5 25 -3.0464 -2.9814
7 5 26 1.0171 -2.6278
7 5 27 -1.8362 1.0949
7 5 28 -0.4070 -3.3819
7 5 29 -3.3582 1.4644
7 5 30 -0.7398 -2.4981
7 5 31 1.2644 0.6547
7 5 32 -2.7610 -1.6225
7 5 33 -0.8402 2.9197
7 5 34 -4.4419 -0.6145
7 5 35 0.3076 0.4975
7 5 36 -3.1589 2.5991
7 5 37 1.5926 0.2105
7 5 38 -0.8289 2.2362
7 5 39 0.9589 0.6004
7 5 40 -0.1960 2.0047
7 5 41 0.2141 -2.6062
7 5 42 0.5945 1.6315
7 5 43 -0.3007 0.1146
7 5 44 1.9006 0.4246
7 5 45 -0.3899 -0.4398
7 5 46 0.8496 -0.3983
7 5 47 0.1031 -0.6187
7 5 48 0.6599 -0.4100
7 7 0 2.1129 -0.0679
7 7 1 5.9023 2.9025
7 7 2 -7.2171 -2.1368
7 7 3 -1.1428 -4.6790
7 7 4 6.4357 5.4345
7 7 5 -0.4448 4.6518
7 7 6 -5.8000 -6.5761
7 7 7 3.9566 1.4095
7 7 8 2.5690 6.7974
7 7 9 0.0651 -1.8969
7 7 10 4.5410 0.0754
7 7 11 -0.6427 5.8977
7 7 12 4.3973 -3.2566
7 7 13 0.7418 -1.1644
7 7 14 -0.9111 2.0628
7 7 15 -1.5582 5.5813
7 7 16 6.6530 -1.2811
7 7 17 4.5386 0.3928
7 7 18 -4.6481 -0.5824
7 7 19 -4.1203 -2.1296
7 7 20 3.5990 3.2320
7 7 21 0.9048 1.8105
7 7 22 1.2448 0.4179
7 7 23 -0.0350 -1.3606
7 7 24 -0.2959 -1.1791
7 7 25 -2.5284 0.1334
7 7 26 0.0198 1.1592
7 7 27 1.5013 0.5595
7 7 28 1.2606 0.0571
7 7 29 0.4696 -0.5792
7 7 30 -0.9466 -0.8326
7 7 31 -0.3052 0.5961
7 7 32 0.3170 -0.0935
7 7 33 1.1485 -0.4408
7 7 34 -1.6060 -0.7909
7 7 35 0.5539 -0.1447
7 7 36 -1.4022 -0.1557
7 7 37 0.3976 0.6246
7 7 38 -1.2977 0.3945
7 7 39 1.8100 -0.9500
7 7 40 -0.4159 0.4729
7 7 41 0.3080 -0.5699
7 7 42 -0.9628 -1.2767
7 7 43 -0.0854 -0.4099
7 7 44 -0.6688 0.0212
7 7 45 0.2399 -0.2241
7 7 46 -0.7569 0.3206
7 9 0 -1.4033 -0.0998
7 9 1 2.6951 1.7648
7 9 2 -0.2625 2.5918
7 9 3 -0.4496 4.2221
7 9 4 -1.5099 -4.9397
7 9 5 4.4039 1.9049
7 9 6 -4.4149 3.5865
7 9 7 1.3507 1.9698
7 9 8 5.3054 2.3415
7 9 9 4.5311 1.3624
7 9 10 -6.5047 -3.6024
7 9 11 -1.8187 1.2402
7 9 12 3.4042 9.3208
7 9 13 2.5207 0.9091
7 9 14 4.9896 -2.4308
7 9 15 -2.1989 0.9396
7 9 16 -2.1056 0.3620
7 9 17 0.2301 1.2070
7 9 18 5.6010 2.0634
7 9 19 -0.6740 0.2785
7 9 20 0.9010 -4.1185
7 9 21 0.9411 -0.6777
7 9 22 -1.4477 0.3456
7 9 23 -1.7201 -0.5024
7 9 24 2.1933 -0.9813
7 9 25 1.0963 0.5372
7 9 26 -2.2763 -0.7019
7 9 27 -0.2239 -0.3391
7 9 28 0.3925 1.3584
7 9 29 1.1556 0.2450
7 9 30 0.2910 0.3453
7 9 31 0.1642 -0.5466
7 9 32 -0.2087 -0.0013
7 9 33 1.1438 -0.6711
7 9 34 0.1257 0.4248
7 9 35 -0.6265 -2.0730
7 9 36 0.0792 -0.0643
7 9 37 -0.6310 -0.5121
7 9 38 -1.1926 0.0899
7 9 39 -0.5977 -0.9120
7 9 40 -0.0149 0.1516
7 9 41 -0.7479 -0.8150
7 9 42 -0.4554 0.6628
7 9 43 -0.6584 0.7326
7 11 0 1.3544 -0.0804
7 11 1 -1.8515 -0.1457
7 11 2 -1.3221 -1.1010
7 11 3 2.1176 1.8708
7 11 4 2.4041 3.4348
7 11 5 3.9289 -3.4419
7 11 6 2.4914 -4.5801
7 11 7 -3.1910 1.2924
7 11 8 -1.9969 -0.4928
7 11 9 4.1275 1.0288
7 11 10 1.8626 -1.3043
7 11 11 -0.5085 -3.8210
7 11 12 -1.7781 -1.6069
7 11 13 -1.9044 2.2447
7 11 14 -0.2177 0.4569
7 11 15 0.1280 -0.2492
7 11 16 1.0497 -0.0353
7 11 17 0.2765 -1.6789
7 11 18 0.1332 -0.5639
7 11 19 -2.8160 -0.1427
7 11 20 0.0954 0.7075
7 11 21 0.4730 -0.0864
7 11 22 1.2929 0.4798
7 11 23 -2.1042 0.0274
7 11 24 0.1895 -0.0973
7 11 25 0.6545 1.2574
7 11 26 -0.1206 0.6158
7 11 27 -0.4207 0.2230
7 11 28 -0.0513 1.0615
7 11 29 0.2429 2.3175
7 11 30 0.2457 0.0554
7 11 31 1.3626 -0.0167
7 11 32 0.0601 -0.4661
7 11 33 0.4215 0.5919
7 11 34 -1.9189 -0.0575
7 11 35 0.4164 0.1728
7 11 36 -0.8447 0.9714
7 11 37 0.5611 -0.5600
7 11 38 0.1858 0.5181
7 11 39 -0.0943 -0.1904
7 13 0 -2.0557 -0.0310
7 13 1 1.0069 -1.4056
7 13 2 2.5836 -0.1906
7 13 3 -0.6922 -1.8232
7 13 4 0.3665 0.3238
7 13 5 -1.4195 0.0243
7 13 6 -0.5172 -1.2671
7 13 7 0.4923 -0.1065
7 13 8 0.0193 0.0653
7 13 9 0.1004 0.6212
7 13 10 -1.3807 -0.2921
7 13 11 -0.4383 -0.0825
7 13 12 -0.2944 1.7690
7 13 13 1.0176 1.2218
7 13 14 1.1157 -0.4909
7 13 15 0.6783 -0.6757
7 13 16 -0.0764 0.3814
7 13 17 -0.3393 -0.7611
7 13 18 1.7373 -0.1792
7 13 19 -0.4871 0.2310
7 13 20 -0.4651 -0.8894
7 13 21 -0.9674 0.1556
7 13 22 0.7727 0.5738
7 13 23 -0.2706 0.8183
7 13 24 0.0422 -0.1461
7 13 25 0.4600 1.0200
7 13 26 -0.1179 0.8427
7 13 27 0.2029 -0.5542
7 13 28 0.6535 -0.2266
7 13 29 -0.0556 0.0344
7 13 30 -0.4874 0.0646
7 13 31 0.1160 -0.2733
7 13 32 -0.3565 0.2049
7 13 33 -0.2691 -0.3810
7 15 0 0.0370 0.0079
7 15 1 1.2286 0.7243
7 15 2 -0.3985 0.2410
7 15 3 0.2793 -0.0240
7 15 4 0.3421 1.1440
7 15 5 0.0364 0.3125
7 15 6 0.3659 0.1590
7 15 7 0.8522 -0.9337
7 15 8 0.5490 0.2488
7 15 9 0.1067 0.4146
7 15 10 0.0630 0.6381
7 15 11 0.4278 -1.2671
7 15 12 0.5339 -0.1516
7 15 13 -0.2553 0.0899
7 15 14 0.6185 -0.9379
7 15 15 0.5282 -0.5636
7 15 16 -0.6936 -0.0206
7 15 17 -0.0995 0.3997
7 15 18 -0.1502 -1.2057
7 15 19 0.2435 -0.5483
7 15 20 -0.3733 0.0407
7 15 21 -0.5113 0.4190
7 15 22 -0.4175 -0.9619
7 15 23 0.0649 0.4802
7 15 24 -0.5821 -0.1284
7 15 25 -0.3197 0.3963
7 17 0 -0.1388 0.0186
7 17 1 -0.3428 -0.6969
7 17 2 0.6271 0.8449
7 17 3 -1.1667 -1.0012
7 17 4 0.6211 -0.7150
7 17 5 0.0843 0.7447
7 17 6 0.1395 0.4211
7 17 7 -0.2238 -0.7498
7 17 8 0.7621 0.2016
7 17 9 -0.7743 -0.1945
8 0 0 165.4851 -0.0763
8 0 2 16.7686 -39.6575
8 0 4 71.6508 -54.0694
8 0 6 27.7818 -88.0237
8 0 8 -44.1467 -54.3406
8 0 10 -31.4289 -21.4248
8 0 12 -31.6080 -13.3742
8 0 14 -42.7701 26.2678
8 0 16 -1.2808 29.9699
8 0 18 -3.5317 24.0556
8 0 20 13.6254 26.4911
8 0 22 19.6694 3.1251
8 0 24 15.3286 -2.3230
8 0 26 7.2354 -9.1399
8 0 28 4.2184 -16.3234
8 0 30 -5.5850 -5.4041
8 0 32 0.0273 -7.2090
8 0 34 -9.4079 -2.4065
8 0 36 -2.8182 3.1743
8 0 38 -1.8603 2.9748
8 0 40 -2.3186 4.8679
8 0 42 2.8169 4.3659
8 0 44 2.1663 1.2000
8 0 46 0.6578 -0.2849
8 0 48 1.7752 1.0935
8 0 50 0.3448 -0.2783
8 2 0 37.6371 -0.0843
8 2 1 23.0392 -10.9705
8 2 2 -0.7199 -20.7612
8 2 3 -24.5840 -2.4512
8 2 4 20.4192 -6.3359
8 2 5 4.1954 -1.3135
8 2 6 -13.4996 -4.9793
8 2 7 -7.1901 -1.2536
8 2 8 9.9072 -12.5132
8 2 9 -5.2856 10.5413
8 2 10 -7.2166 -7.6243
8 2 11 2.7072 6.6253
8 2 12 -8.9702 3.5444
8 2 13 8.2223 -1.4088
8 2 14 2.3419 0.7744
8 2 15 -8.2683 4.3306
8 2 16 -4.4411 1.3955
8 2 17 14.1501 -0.3660
8 2 18 2.1588 2.2211
8 2 19 -1.9171 -11.3233
8 2 20 -1.0513 0.9385
8 2 21 -1.0006 -1.1198
8 2 22 -2.4014 4.1162
8 2 23 0.1926 -5.8095
8 2 24 3.3646 1.1470
8 2 25 0.8462 -4.6057
8 2 26 -1.0080 0.6375
8 2 27 -2.0530 2.9813
8 2 28 3.5257 1.7767
8 2 29 4.3015 -1.8787
8 2 30 -0.7477 -2.5077
8 2 31 0.3588 0.8656
8 2 32 -0.4309 0.0464
8 2 33 3.8396 1.3319
8 2 34 1.2300 1.0751
8 2 35 0.5026 -0.9283
8 2 36 0.9667 -1.4149
8 2 37 2.1629 0.1721
8 2 38 -0.3366 -0.0814
8 2 39 1.2982 -0.9278
8 2 40 0.9986 -0.3473
8 2 41 0.1201 -0.7413
8 2 42 0.0545 -1.1619
8 2 43 1.9048 -0.5887
8 2 44 0.1370 0.2784
8 2 45 0.5218 -1.2462
8 2 46 0.4413 0.4409
8 2 47 0.1368 -0.3024
8 2 48 0.6992 -1.2076
8 2 49 1.3790 -0.2569
8 2 50 0.4038 -0.4319
8 4 0 0.7562 -0.0350
8 4 1 16.7712 -4.4504
8 4 2 4.8044 4.8041
8 4 3 -12.9765 -14.0544
8 4 4 7.8330 -1.8523
8 4 5 -4.6062 -4.6628
8 4 6 4.8423 -7.6806
8 4 7 -8.4609 5.0272
8 4 8 -3.4643 -1.6399
8 4 9 4.3961 -3.2464
8 4 10 6.8380 -2.6417
8 4 11 -13.5301 -1.0334
8 4 12 -8.2255 -1.5168
8 4 13 -0.2862 9.7937
8 4 14 8.3843 -0.7229
8 4 15 -2.0671 4.3808
8 4 16 -2.1153 -1.9878
8 4 17 0.7201 8.7980
8 4 18 2.2981 2.0954
8 4 19 2.5760 5.0496
8 4 20 2.6274 -0.9644
8 4 21 6.3218 0.5399
8 4 22 3.0915 -1.8429
8 4 23 -0.2735 2.3390
8 4 24 -0.4836 1.0091
8 4 25 5.5446 -1.9743
8 4 26 0.5664 -1.7991
8 4 27 -1.1257 -3.5054
8 4 28 -2.7860 -0.2344
8 4 29 0.8771 -1.8153
8 4 30 -1.2259 0.8526
8 4 31 -3.5143 -0.2222
8 4 32 -1.7700 -0.4096
8 4 33 1.2336 -0.2529
8 4 34 -2.1956 1.4306
8 4 35 -1.3990 -0.0434
8 4 36 -0.0581 -0.0593
8 4 37 -1.1840 0.4087
8 4 38 0.0037 0.0713
8 4 39 0.2699 1.7538
8 4 40 0.3588 0.6213
8 4 41 0.4312 1.6103
8 4 42 1.0007 -0.0628
8 4 43 0.7395 0.0130
8 4 44 0.7885 -0.5243
8 4 45 1.3415 0.5060
8 4 46 0.5376 -0.2435
8 4 47 0.3858 0.1105
8 4 48 -0.6160 0.4266
8 4 49 0.5165 -0.7097
8 6 0 -12.7735 0.0310
8 6 1 -0.9735 -1.4049
8 6 2 8.7007 5.6400
8 6 3 -3.0405 6.8787
8 6 4 -5.2859 -5.2362
8 6 5 8.2275 3.0432
8 6 6 1.4220 5.6610
8 6 7 1.1219 -3.1348
8 6 8 0.1822 1.1716
8 6 9 -0.9371 4.9186
8 6 10 2.5342 -0.3865
8 6 11 6.9750 2.3695
8 6 12 -3.4110 0.6893
8 6 13 1.4419 1.2629
8 6 14 1.8031 -0.2147
8 6 15 1.3629 1.2162
8 6 16 -6.3683 3.6029
8 6 17 3.7423 1.5328
8 6 18 4.8503 -0.6990
8 6 19 -1.7805 -1.1800
8 6 20 -3.7285 -0.7315
8 6 21 -0.2527 3.5004
8 6 22 0.2351 -0.2533
8 6 23 1.0919 0.4790
8 6 24 -2.5799 -0.4812
8 6 25 1.5482 -0.5507
8 6 26 -0.3027 0.7301
8 6 27 0.6444 0.5218
8 6 28 1.1023 0.4592
8 6 29 3.2018 -2.7580
8 6 30 0.0755 -0.6982
8 6 31 -0.0635 -2.2420
8 6 32 -1.4309 -1.7848
8 6 33 0.9807 -1.9199
8 6 34 0.0096 0.4529
8 6 35 1.2303 -1.3193
8 6 36 -1.7411 -0.6891
8 6 37 0.2415 -1.3196
8 6 38 -1.3345 -0.2578
8 6 39 -0.9185 -0.9143
8 6 40 -1.5179 -0.0136
8 6 41 0.6902 1.4294
8 6 42 -0.8817 0.9713
8 6 43 0.2081 -0.0747
8 6 44 -0.5415 0.2653
8 6 45 -0.2484 0.5508
8 6 46 -0.0399 0.2956
8 6 47 0.1536 0.4769
8 8 0 0.1027 0.0885
8 8 1 -7.8371 -1.7845
8 8 2 -0.2480 -2.1372
8 8 3 2.8803 -0.8263
8 8 4 -5.8460 1.4073
8 8 5 -4.2981 -1.9144
8 8 6 4.7788 1.5247
8 8 7 -4.1393 5.9158
8 8 8 -4.9423 -1.2345
8 8 9 3.3351 1.2834
8 8 10 2.3472 2.7744
8 8 11 -1.1421 -2.0999
8 8 12 -2.3256 -1.6679
8 8 13 -3.0478 5.7843
8 8 14 -0.8468 4.4798
8 8 15 5.6738 -3.1572
8 8 16 1.2223 0.3352
8 8 17 -5.0078 -0.4519
8 8 18 0.5384 1.1199
8 8 19 2.6726 3.3882
8 8 20 0.8873 2.7216
8 8 21 0.9635 -3.8944
8 8 22 3.6453 -2.3497
8 8 23 -1.2654 1.2944
8 8 24 -0.6656 0.1246
8 8 25 0.8688 0.2544
8 8 26 1.9407 -0.4713
8 8 27 -0.6369 -0.8024
8 8 28 -0.8349 -1.7951
8 8 29 -1.4678 1.1874
8 8 30 -0.6689 1.1224
8 8 31 0.4667 0.5483
8 8 32 0.0084 0.9848
8 8 33 -0.8309 -0.2172
8 8 34 0.0257 0.3903
8 8 35 -0.6958 0.4165
8 8 36 -0.0431 0.5161
8 8 37 -0.1129 -0.3080
8 8 38 -0.2421 0.3559
8 8 39 0.0667 0.1665
8 8 40 -0.5128 -0.2323
8 8 41 -0.0055 -0.1887
8 8 42 0.0515 0.0791
8 8 43 -0.0554 -0.1418
8 8 44 -0.8282 -0.8706
8 10 0 -0.2890 0.0939
8 10 1 2.6074 0.8942
8 10 2 -0.7831 -0.9204
8 10 3 -0.1781 -2.4044
8 10 4 -1.0942 -0.5650
8 10 5 -1.8965 5.9807
8 10 6 1.9257 0.0260
8 10 7 8.2257 -2.4341
8 10 8 -2.5091 -3.5525
8 10 9 -4.8177 0.6318
8 10 10 2.2236 1.0271
8 10 11 4.1722 5.3518
8 10 12 -0.2305 -3.5109
8 10 13 2.6665 -3.2050
8 10 14 -3.0469 1.4915
8 10 15 -0.5293 2.5042
[truncated: 1,994,640 more chars]
